# Supplementary material for: Proteomic comparison between different tissue preservation methods for identification of promising biomarkers of urothelial bladder cancer
Source: Sci Rep. 2021 Apr 7;11:7595. doi: 10.1038/s41598-021-87003-6 (PMC8027873; doi:10.1038/s41598-021-87003-6)
Supplement: Supplementary file 2 — Supplementary Table S1. [file 41598_2021_87003_MOESM2_ESM.xlsx]

## Sheet: proteinGroups
Protein IDs	Majority protein IDs	Peptide counts (all)	Peptide counts (razor+unique)	Peptide counts (unique)	Protein names	Gene names	Fasta headers	Number of proteins	Peptides	Razor + unique peptides	Unique peptides	Peptides FFPE-P10-T2-T3	Peptides FFPE-P11-T2-T3	Peptides FFPE-P12-TA-T1	Peptides FFPE-P13-TA-T1	Peptides FFPE-P14-TA-T1	Peptides FFPE-P15-TA-T1	Peptides FFPE-P19-TA-T1	Peptides FFPE-P1-T2-T3	Peptides FFPE-P20-TA-T1	Peptides FFPE-P21-CTL	Peptides FFPE-P2-T2-T3	Peptides FFPE-P7-T2-T3	Peptides FFPE-P9-T2-T3	Peptides OCT-P11-T2-T3	Peptides OCT-P12-TA-T1	Peptides OCT-P13-TA-T1	Peptides OCT-P14-TA-T1	Peptides OCT-P19-TA-T1	Peptides OCT-P20-TA-T1	Peptides OCT-P2-T2-T3	Peptides OCT-P6-T2-T3	Peptides OCT-P7-T2-T3	Peptides OCT-P9-T2-T3	Razor + unique peptides FFPE-P10-T2-T3	Razor + unique peptides FFPE-P11-T2-T3	Razor + unique peptides FFPE-P12-TA-T1	Razor + unique peptides FFPE-P13-TA-T1	Razor + unique peptides FFPE-P14-TA-T1	Razor + unique peptides FFPE-P15-TA-T1	Razor + unique peptides FFPE-P19-TA-T1	Razor + unique peptides FFPE-P1-T2-T3	Razor + unique peptides FFPE-P20-TA-T1	Razor + unique peptides FFPE-P21-CTL	Razor + unique peptides FFPE-P2-T2-T3	Razor + unique peptides FFPE-P7-T2-T3	Razor + unique peptides FFPE-P9-T2-T3	Razor + unique peptides OCT-P11-T2-T3	Razor + unique peptides OCT-P12-TA-T1
P48739	P48739	10	10	8	Phosphatidylinositol transfer protein beta isoform	PITPNB	sp|P48739|PIPNB_HUMAN Phosphatidylinositol transfer protein beta isoform OS=Homo sapiens OX=9606 GN=PITPNB PE=1 SV=2	1	10	10	8	0	0	0	0	1	0	0	0	0	0	0	0	0	7	2	2	1	1	1	6	2	5	2	0	0	0	0	1	0	0	0	0	0	0	0	0	7	2
Q9Y2Y8	Q9Y2Y8	3	3	3	Proteoglycan 3	PRG3	sp|Q9Y2Y8|PRG3_HUMAN Proteoglycan 3 OS=Homo sapiens OX=9606 GN=PRG3 PE=1 SV=2	1	3	3	3	1	0	2	0	0	0	0	0	0	0	2	1	1	2	2	0	0	1	2	2	2	2	2	1	0	2	0	0	0	0	0	0	0	2	1	1	2	2
Q13555	Q13555	8	8	2	Calcium/calmodulin-dependent protein kinase type II subunit gamma	CAMK2G	sp|Q13555|KCC2G_HUMAN Calcium/calmodulin-dependent protein kinase type II subunit gamma OS=Homo sapiens OX=9606 GN=CAMK2G PE=1 SV=4	1	8	8	2	1	2	0	1	3	2	0	1	1	1	1	1	0	3	2	2	1	1	1	8	5	2	2	1	2	0	1	3	2	0	1	1	1	1	1	0	3	2
P40763	P40763	13	13	13	Signal transducer and activator of transcription 3	STAT3	sp|P40763|STAT3_HUMAN Signal transducer and activator of transcription 3 OS=Homo sapiens OX=9606 GN=STAT3 PE=1 SV=2	1	13	13	13	3	0	0	1	0	0	0	1	0	0	1	0	0	11	2	1	0	6	2	7	3	2	2	3	0	0	1	0	0	0	1	0	0	1	0	0	11	2
Q9NZU5	Q9NZU5	24	24	24	LIM and cysteine-rich domains protein 1	LMCD1	sp|Q9NZU5|LMCD1_HUMAN LIM and cysteine-rich domains protein 1 OS=Homo sapiens OX=9606 GN=LMCD1 PE=1 SV=1	1	24	24	24	0	2	0	0	0	0	0	0	0	0	3	0	1	2	10	0	5	1	1	19	11	13	7	0	2	0	0	0	0	0	0	0	0	3	0	1	2	10
Q13418	Q13418	18	18	18	Integrin-linked protein kinase	ILK	sp|Q13418|ILK_HUMAN Integrin-linked protein kinase OS=Homo sapiens OX=9606 GN=ILK PE=1 SV=2	1	18	18	18	0	3	3	0	0	0	0	2	1	0	2	0	4	3	8	0	2	0	0	13	12	4	5	0	3	3	0	0	0	0	2	1	0	2	0	4	3	8
P40261	P40261	6	6	6	Nicotinamide N-methyltransferase	NNMT	sp|P40261|NNMT_HUMAN Nicotinamide N-methyltransferase OS=Homo sapiens OX=9606 GN=NNMT PE=1 SV=1	1	6	6	6	1	1	2	0	0	0	0	3	0	3	1	0	3	5	2	0	1	1	2	5	3	5	3	1	1	2	0	0	0	0	3	0	3	1	0	3	5	2
Q13509	Q13509	21	7	4	Tubulin beta-3 chain	TUBB3	sp|Q13509|TBB3_HUMAN Tubulin beta-3 chain OS=Homo sapiens OX=9606 GN=TUBB3 PE=1 SV=2	1	21	7	4	11	10	8	14	9	10	11	11	6	11	11	14	20	15	10	15	11	12	12	14	12	13	15	1	0	0	1	0	0	1	1	0	2	1	3	7	4	0
P20908	P20908	6	6	6	Collagen alpha-1(V) chain	COL5A1	sp|P20908|CO5A1_HUMAN Collagen alpha-1(V) chain OS=Homo sapiens OX=9606 GN=COL5A1 PE=1 SV=3	1	6	6	6	2	2	2	0	0	0	0	1	1	0	2	0	2	2	2	0	2	2	1	3	3	4	2	2	2	2	0	0	0	0	1	1	0	2	0	2	2	2
P05107	P05107	16	16	16	Integrin beta-2	ITGB2	sp|P05107|ITB2_HUMAN Integrin beta-2 OS=Homo sapiens OX=9606 GN=ITGB2 PE=1 SV=2	1	16	16	16	0	1	4	0	0	0	0	3	0	0	0	4	3	8	9	0	0	1	5	7	2	11	7	0	1	4	0	0	0	0	3	0	0	0	4	3	8	9
Q96AY3	Q96AY3	10	10	10	Peptidyl-prolyl cis-trans isomerase FKBP10	FKBP10	sp|Q96AY3|FKB10_HUMAN Peptidyl-prolyl cis-trans isomerase FKBP10 OS=Homo sapiens OX=9606 GN=FKBP10 PE=1 SV=1	1	10	10	10	4	0	0	1	0	0	0	2	0	1	2	3	6	8	3	1	2	2	1	3	3	4	4	4	0	0	1	0	0	0	2	0	1	2	3	6	8	3
Q8IUX7;Q8N436	Q8IUX7	15;1	15;1	15;1	Adipocyte enhancer-binding protein 1	AEBP1	sp|Q8IUX7|AEBP1_HUMAN Adipocyte enhancer-binding protein 1 OS=Homo sapiens OX=9606 GN=AEBP1 PE=1 SV=1	2	15	15	15	0	0	1	0	0	0	0	4	0	1	1	3	5	8	1	0	3	3	1	4	5	13	3	0	0	1	0	0	0	0	4	0	1	1	3	5	8	1
P02743	P02743	9	9	9	Serum amyloid P-component;Serum amyloid P-component(1-203)	APCS	sp|P02743|SAMP_HUMAN Serum amyloid P-component OS=Homo sapiens OX=9606 GN=APCS PE=1 SV=2	1	9	9	9	2	7	7	1	7	4	2	5	6	7	6	5	7	2	7	1	8	1	1	5	5	5	4	2	7	7	1	7	4	2	5	6	7	6	5	7	2	7
Q9UJS0	Q9UJS0	15	15	11	Calcium-binding mitochondrial carrier protein Aralar2	SLC25A13	sp|Q9UJS0|CMC2_HUMAN Calcium-binding mitochondrial carrier protein Aralar2 OS=Homo sapiens OX=9606 GN=SLC25A13 PE=1 SV=2	1	15	15	11	0	0	0	3	0	0	0	0	0	0	0	0	0	4	1	10	1	5	11	3	3	8	5	0	0	0	3	0	0	0	0	0	0	0	0	0	4	1
Q96AG4	Q96AG4	8	8	8	Leucine-rich repeat-containing protein 59	LRRC59	sp|Q96AG4|LRC59_HUMAN Leucine-rich repeat-containing protein 59 OS=Homo sapiens OX=9606 GN=LRRC59 PE=1 SV=1	1	8	8	8	2	0	0	0	0	0	1	1	0	0	1	1	0	6	1	3	0	3	4	5	2	4	4	2	0	0	0	0	0	1	1	0	0	1	1	0	6	1
Q7L1Q6	Q7L1Q6	9	9	8	Basic leucine zipper and W2 domain-containing protein 1	BZW1	sp|Q7L1Q6|BZW1_HUMAN Basic leucine zipper and W2 domain-containing protein 1 OS=Homo sapiens OX=9606 GN=BZW1 PE=1 SV=1	1	9	9	8	0	0	0	0	0	0	0	0	0	0	0	1	1	3	0	3	0	3	6	6	2	8	6	0	0	0	0	0	0	0	0	0	0	0	1	1	3	0
Q14192	Q14192	8	8	8	Four and a half LIM domains protein 2	FHL2	sp|Q14192|FHL2_HUMAN Four and a half LIM domains protein 2 OS=Homo sapiens OX=9606 GN=FHL2 PE=1 SV=3	1	8	8	8	1	0	0	0	0	0	0	0	0	0	0	0	1	5	3	0	2	6	6	7	2	6	7	1	0	0	0	0	0	0	0	0	0	0	0	1	5	3
P48059	P48059	10	5	5	LIM and senescent cell antigen-like-containing domain protein 1	LIMS1	sp|P48059|LIMS1_HUMAN LIM and senescent cell antigen-like-containing domain protein 1 OS=Homo sapiens OX=9606 GN=LIMS1 PE=1 SV=4	1	10	5	5	1	0	1	0	0	0	0	0	0	0	1	0	0	3	8	1	4	5	4	9	6	6	6	1	0	1	0	0	0	0	0	0	0	1	0	0	3	4
Q9BZQ8	Q9BZQ8	8	8	8	Protein Niban	FAM129A	sp|Q9BZQ8|NIBAN_HUMAN Protein Niban OS=Homo sapiens OX=9606 GN=FAM129A PE=1 SV=1	1	8	8	8	0	0	0	0	0	1	1	0	2	0	1	0	1	3	4	0	1	2	6	5	5	3	4	0	0	0	0	0	1	1	0	2	0	1	0	1	3	4
P09871;P48740	P09871	10;1	10;1	10;1	Complement C1s subcomponent;Complement C1s subcomponent heavy chain;Complement C1s subcomponent light chain	C1S	sp|P09871|C1S_HUMAN Complement C1s subcomponent OS=Homo sapiens OX=9606 GN=C1S PE=1 SV=1	2	10	10	10	1	0	0	0	0	0	0	0	0	0	0	0	0	5	8	0	4	2	1	3	7	3	3	1	0	0	0	0	0	0	0	0	0	0	0	0	5	8
Q9BVA1	Q9BVA1	21	4	2	Tubulin beta-2B chain	TUBB2B	sp|Q9BVA1|TBB2B_HUMAN Tubulin beta-2B chain OS=Homo sapiens OX=9606 GN=TUBB2B PE=1 SV=1	1	21	4	2	11	12	8	18	9	10	11	10	7	11	11	14	18	14	11	18	12	14	13	15	12	13	13	1	1	1	3	0	0	0	1	0	2	1	0	3	2	1
Q9BXN1	Q9BXN1	5	5	5	Asporin	ASPN	sp|Q9BXN1|ASPN_HUMAN Asporin OS=Homo sapiens OX=9606 GN=ASPN PE=1 SV=2	1	5	5	5	0	2	0	0	0	0	0	0	0	0	1	0	0	5	2	0	3	3	1	4	4	4	3	0	2	0	0	0	0	0	0	0	0	1	0	0	5	2
A0AVT1	A0AVT1	33	33	33	Ubiquitin-like modifier-activating enzyme 6	UBA6	sp|A0AVT1|UBA6_HUMAN Ubiquitin-like modifier-activating enzyme 6 OS=Homo sapiens OX=9606 GN=UBA6 PE=1 SV=1	1	33	33	33	0	0	0	1	1	1	1	0	0	0	1	1	14	15	1	7	1	8	9	4	2	9	27	0	0	0	1	1	1	1	0	0	0	1	1	14	15	1
Q99961;Q99962	Q99961	7;1	7;1	7;1	Endophilin-A2	SH3GL1	sp|Q99961|SH3G1_HUMAN Endophilin-A2 OS=Homo sapiens OX=9606 GN=SH3GL1 PE=1 SV=1	2	7	7	7	1	0	0	1	1	1	0	1	0	0	0	2	0	4	1	3	1	6	4	5	4	4	6	1	0	0	1	1	1	0	1	0	0	0	2	0	4	1
O43237	O43237	10	10	9	Cytoplasmic dynein 1 light intermediate chain 2	DYNC1LI2	sp|O43237|DC1L2_HUMAN Cytoplasmic dynein 1 light intermediate chain 2 OS=Homo sapiens OX=9606 GN=DYNC1LI2 PE=1 SV=1	1	10	10	9	0	1	0	1	0	0	0	2	0	0	1	2	0	4	2	5	4	3	2	7	4	4	6	0	1	0	1	0	0	0	2	0	0	1	2	0	4	2
Q9H3U1	Q9H3U1	11	11	11	Protein unc-45 homolog A	UNC45A	sp|Q9H3U1|UN45A_HUMAN Protein unc-45 homolog A OS=Homo sapiens OX=9606 GN=UNC45A PE=1 SV=1	1	11	11	11	2	0	0	4	2	1	2	1	0	1	1	1	2	6	1	8	1	5	10	6	2	3	8	2	0	0	4	2	1	2	1	0	1	1	1	2	6	1
P26196	P26196	14	14	14	Probable ATP-dependent RNA helicase DDX6	DDX6	sp|P26196|DDX6_HUMAN Probable ATP-dependent RNA helicase DDX6 OS=Homo sapiens OX=9606 GN=DDX6 PE=1 SV=2	1	14	14	14	1	0	0	1	3	1	6	0	0	1	1	6	4	5	0	7	1	10	7	9	2	7	7	1	0	0	1	3	1	6	0	0	1	1	6	4	5	0
P50402	P50402	10	10	10	Emerin	EMD	sp|P50402|EMD_HUMAN Emerin OS=Homo sapiens OX=9606 GN=EMD PE=1 SV=1	1	10	10	10	2	0	1	4	2	2	2	1	0	1	2	4	1	2	1	7	0	3	3	2	2	7	3	2	0	1	4	2	2	2	1	0	1	2	4	1	2	1
P12081	P12081	13	13	8	Histidine--tRNA ligase, cytoplasmic	HARS	sp|P12081|SYHC_HUMAN Histidine--tRNA ligase, cytoplasmic OS=Homo sapiens OX=9606 GN=HARS PE=1 SV=2	1	13	13	8	1	0	0	1	1	1	2	3	0	1	0	3	5	4	1	6	1	3	7	7	3	4	6	1	0	0	1	1	1	2	3	0	1	0	3	5	4	1
P02746	P02746	5	5	5	Complement C1q subcomponent subunit B	C1QB	sp|P02746|C1QB_HUMAN Complement C1q subcomponent subunit B OS=Homo sapiens OX=9606 GN=C1QB PE=1 SV=3	1	5	5	5	2	2	2	1	2	2	2	2	1	1	2	2	1	5	4	1	3	1	2	4	4	3	3	2	2	2	1	2	2	2	2	1	1	2	2	1	5	4
P00450;CON__ENSEMBL:ENSBTAP00000031900	P00450	17;3	17;3	17;3	Ceruloplasmin	CP	sp|P00450|CERU_HUMAN Ceruloplasmin OS=Homo sapiens OX=9606 GN=CP PE=1 SV=1	2	17	17	17	5	5	4	1	2	2	1	3	5	1	2	5	8	4	10	0	2	1	5	5	3	7	5	5	5	4	1	2	2	1	3	5	1	2	5	8	4	10
P11678	P11678	21	18	18	Eosinophil peroxidase;Eosinophil peroxidase light chain;Eosinophil peroxidase heavy chain	EPX	sp|P11678|PERE_HUMAN Eosinophil peroxidase OS=Homo sapiens OX=9606 GN=EPX PE=1 SV=2	1	21	18	18	5	2	10	3	0	1	4	5	4	0	14	7	10	11	15	0	0	4	6	21	14	6	14	4	1	8	2	0	1	3	4	4	0	11	5	9	10	14
Q07507	Q07507	6	6	6	Dermatopontin	DPT	sp|Q07507|DERM_HUMAN Dermatopontin OS=Homo sapiens OX=9606 GN=DPT PE=1 SV=2	1	6	6	6	2	5	2	1	2	2	1	3	3	3	3	2	3	2	2	1	2	1	2	4	2	2	2	2	5	2	1	2	2	1	3	3	3	3	2	3	2	2
P05164	P05164	27	27	24	Myeloperoxidase;Myeloperoxidase;89 kDa myeloperoxidase;84 kDa myeloperoxidase;Myeloperoxidase light chain;Myeloperoxidase heavy chain	MPO	sp|P05164|PERM_HUMAN Myeloperoxidase OS=Homo sapiens OX=9606 GN=MPO PE=1 SV=1	1	27	27	24	12	17	22	2	0	1	10	9	6	1	12	22	20	13	13	0	0	4	6	10	5	19	16	12	17	22	2	0	1	10	9	6	1	12	22	20	13	13
Q13363	Q13363	10	10	7	C-terminal-binding protein 1	CTBP1	sp|Q13363|CTBP1_HUMAN C-terminal-binding protein 1 OS=Homo sapiens OX=9606 GN=CTBP1 PE=1 SV=2	1	10	10	7	0	0	0	4	5	3	3	1	0	2	1	0	1	3	1	4	3	4	5	3	2	2	3	0	0	0	4	5	3	3	1	0	2	1	0	1	3	1
P10768	P10768	7	7	7	S-formylglutathione hydrolase	ESD	sp|P10768|ESTD_HUMAN S-formylglutathione hydrolase OS=Homo sapiens OX=9606 GN=ESD PE=1 SV=2	1	7	7	7	0	1	0	0	1	1	0	0	0	1	0	0	1	3	4	2	5	3	4	6	3	4	4	0	1	0	0	1	1	0	0	0	1	0	0	1	3	4
P0DOX8;B9A064;P0CG04	P0DOX8;B9A064;P0CG04	7;7;6	2;2;1	2;2;1	Immunoglobulin lambda-like polypeptide 5;Ig lambda-1 chain C regions	IGLL5;IGLC1	sp|P0DOX8|IGL1_HUMAN Immunoglobulin lambda-1 light chain OS=Homo sapiens OX=9606 PE=1 SV=1;sp|B9A064|IGLL5_HUMAN Immunoglobulin lambda-like polypeptide 5 OS=Homo sapiens OX=9606 GN=IGLL5 PE=2 SV=2;sp|P0CG04|IGLC1_HUMAN Immunoglobulin lambda constant 1 OS=H	3	7	2	2	4	6	4	3	1	1	3	4	6	3	3	3	4	5	5	5	4	5	5	5	5	5	5	0	1	1	0	0	0	0	0	2	0	0	0	0	2	2
Q13596	Q13596	11	10	10	Sorting nexin-1	SNX1	sp|Q13596|SNX1_HUMAN Sorting nexin-1 OS=Homo sapiens OX=9606 GN=SNX1 PE=1 SV=3	1	11	10	10	2	0	0	2	3	1	3	0	1	1	1	0	1	5	3	5	7	5	4	5	4	3	6	1	0	0	1	3	1	2	0	0	0	0	0	0	5	2
Q16666;Q6K0P9	Q16666	23;3	23;3	23;3	Gamma-interferon-inducible protein 16	IFI16	sp|Q16666|IF16_HUMAN Gamma-interferon-inducible protein 16 OS=Homo sapiens OX=9606 GN=IFI16 PE=1 SV=3	2	23	23	23	0	0	0	0	0	1	0	0	0	0	0	0	1	18	9	0	9	2	16	11	3	6	12	0	0	0	0	0	1	0	0	0	0	0	0	1	18	9
Q08722	Q08722	3	3	3	Leukocyte surface antigen CD47	CD47	sp|Q08722|CD47_HUMAN Leukocyte surface antigen CD47 OS=Homo sapiens OX=9606 GN=CD47 PE=1 SV=1	1	3	3	3	0	0	0	0	0	0	0	0	0	0	0	0	0	3	2	2	1	3	2	3	2	2	2	0	0	0	0	0	0	0	0	0	0	0	0	0	3	2
Q03135;P56539	Q03135	6;2	6;2	6;2	Caveolin-1	CAV1	sp|Q03135|CAV1_HUMAN Caveolin-1 OS=Homo sapiens OX=9606 GN=CAV1 PE=1 SV=4	2	6	6	6	0	1	0	0	0	0	0	1	1	0	1	0	0	2	4	1	2	2	2	5	4	3	2	0	1	0	0	0	0	0	1	1	0	1	0	0	2	4
Q9UNH7	Q9UNH7	11	11	10	Sorting nexin-6;Sorting nexin-6, N-terminally processed	SNX6	sp|Q9UNH7|SNX6_HUMAN Sorting nexin-6 OS=Homo sapiens OX=9606 GN=SNX6 PE=1 SV=1	1	11	11	10	0	0	0	1	1	1	1	0	0	0	1	0	0	7	2	5	6	5	8	8	3	7	7	0	0	0	1	1	1	1	0	0	0	1	0	0	7	2
Q9Y6C9	Q9Y6C9	5	5	5	Mitochondrial carrier homolog 2	MTCH2	sp|Q9Y6C9|MTCH2_HUMAN Mitochondrial carrier homolog 2 OS=Homo sapiens OX=9606 GN=MTCH2 PE=1 SV=1	1	5	5	5	0	0	1	1	0	0	0	0	0	0	0	0	0	2	2	5	2	2	4	4	2	2	4	0	0	1	1	0	0	0	0	0	0	0	0	0	2	2
P01031;CON__Q1A7A4	P01031	25;2	25;2	25;2	Complement C5;Complement C5 beta chain;Complement C5 alpha chain;C5a anaphylatoxin;Complement C5 alpha chain	C5	sp|P01031|CO5_HUMAN Complement C5 OS=Homo sapiens OX=9606 GN=C5 PE=1 SV=4	2	25	25	25	0	0	0	0	0	0	0	0	0	0	0	0	0	5	17	2	11	4	3	6	17	12	2	0	0	0	0	0	0	0	0	0	0	0	0	0	5	17
Q6IBS0	Q6IBS0	9	8	8	Twinfilin-2	TWF2	sp|Q6IBS0|TWF2_HUMAN Twinfilin-2 OS=Homo sapiens OX=9606 GN=TWF2 PE=1 SV=2	1	9	8	8	0	0	0	1	0	1	0	0	0	0	1	1	2	3	5	4	4	5	4	6	2	5	3	0	0	0	1	0	1	0	0	0	0	1	1	2	3	4
P10515	P10515	7	7	7	Dihydrolipoyllysine-residue acetyltransferase component of pyruvate dehydrogenase complex, mitochondrial	DLAT	sp|P10515|ODP2_HUMAN Dihydrolipoyllysine-residue acetyltransferase component of pyruvate dehydrogenase complex, mitochondrial OS=Homo sapiens OX=9606 GN=DLAT PE=1 SV=3	1	7	7	7	1	0	0	1	0	0	0	0	0	0	0	0	1	2	1	4	1	4	3	3	2	3	3	1	0	0	1	0	0	0	0	0	0	0	0	1	2	1
P61201	P61201	8	8	8	COP9 signalosome complex subunit 2	COPS2	sp|P61201|CSN2_HUMAN COP9 signalosome complex subunit 2 OS=Homo sapiens OX=9606 GN=COPS2 PE=1 SV=1	1	8	8	8	0	0	0	1	1	1	0	0	0	0	0	1	1	3	2	2	2	2	5	3	2	3	3	0	0	0	1	1	1	0	0	0	0	0	1	1	3	2
P63151;Q9Y2T4;Q66LE6;Q00005	P63151	12;4;4;3	12;4;4;3	12;4;4;3	Serine/threonine-protein phosphatase 2A 55 kDa regulatory subunit B alpha isoform	PPP2R2A	sp|P63151|2ABA_HUMAN Serine/threonine-protein phosphatase 2A 55 kDa regulatory subunit B alpha isoform OS=Homo sapiens OX=9606 GN=PPP2R2A PE=1 SV=1	4	12	12	12	1	0	0	2	7	4	1	1	0	2	1	5	3	3	0	5	2	5	5	2	3	3	2	1	0	0	2	7	4	1	1	0	2	1	5	3	3	0
P23634;Q16720;Q01814	P23634	19;7;6	19;7;6	8;0;0	Plasma membrane calcium-transporting ATPase 4	ATP2B4	sp|P23634|AT2B4_HUMAN Plasma membrane calcium-transporting ATPase 4 OS=Homo sapiens OX=9606 GN=ATP2B4 PE=1 SV=2	3	19	19	8	2	0	1	0	2	2	3	1	0	1	1	1	1	6	6	2	2	11	7	12	13	6	5	2	0	1	0	2	2	3	1	0	1	1	1	1	6	6
P68366	P68366	23	5	5	Tubulin alpha-4A chain	TUBA4A	sp|P68366|TBA4A_HUMAN Tubulin alpha-4A chain OS=Homo sapiens OX=9606 GN=TUBA4A PE=1 SV=1	1	23	5	5	13	11	10	15	13	18	18	12	5	9	14	15	18	18	14	17	15	19	15	18	15	17	16	1	1	3	0	0	3	2	0	0	1	0	0	3	3	2
O15511	O15511	5	5	5	Actin-related protein 2/3 complex subunit 5	ARPC5	sp|O15511|ARPC5_HUMAN Actin-related protein 2/3 complex subunit 5 OS=Homo sapiens OX=9606 GN=ARPC5 PE=1 SV=3	1	5	5	5	0	0	0	0	0	2	0	1	1	1	2	0	2	2	3	1	3	3	4	2	2	2	3	0	0	0	0	0	2	0	1	1	1	2	0	2	2	3
O75436	O75436	11	11	10	Vacuolar protein sorting-associated protein 26A	VPS26A	sp|O75436|VP26A_HUMAN Vacuolar protein sorting-associated protein 26A OS=Homo sapiens OX=9606 GN=VPS26A PE=1 SV=2	1	11	11	10	2	1	0	1	1	1	2	1	0	1	1	1	2	8	2	5	4	8	7	7	4	4	6	2	1	0	1	1	1	2	1	0	1	1	1	2	8	2
P55036;A2A3N6	P55036	9;2	9;2	9;2	26S proteasome non-ATPase regulatory subunit 4	PSMD4	sp|P55036|PSMD4_HUMAN 26S proteasome non-ATPase regulatory subunit 4 OS=Homo sapiens OX=9606 GN=PSMD4 PE=1 SV=1	2	9	9	9	5	0	0	1	2	1	2	1	1	4	0	1	1	5	1	6	4	5	4	3	2	3	3	5	0	0	1	2	1	2	1	1	4	0	1	1	5	1
Q9Y3F4	Q9Y3F4	11	11	11	Serine-threonine kinase receptor-associated protein	STRAP	sp|Q9Y3F4|STRAP_HUMAN Serine-threonine kinase receptor-associated protein OS=Homo sapiens OX=9606 GN=STRAP PE=1 SV=1	1	11	11	11	1	0	0	1	2	1	1	1	0	1	1	1	3	7	0	5	4	5	5	5	3	5	6	1	0	0	1	2	1	1	1	0	1	1	1	3	7	0
P01019	P01019	5	5	5	Angiotensinogen;Angiotensin-1;Angiotensin-2;Angiotensin-3;Angiotensin-4;Angiotensin 1-9;Angiotensin 1-7;Angiotensin 1-5;Angiotensin 1-4	AGT	sp|P01019|ANGT_HUMAN Angiotensinogen OS=Homo sapiens OX=9606 GN=AGT PE=1 SV=1	1	5	5	5	2	1	2	0	0	0	0	1	3	0	0	1	1	2	4	2	3	2	2	2	5	3	2	2	1	2	0	0	0	0	1	3	0	0	1	1	2	4
P02461;CON__P04258	P02461	11;4	11;4	11;4	Collagen alpha-1(III) chain	COL3A1	sp|P02461|CO3A1_HUMAN Collagen alpha-1(III) chain OS=Homo sapiens OX=9606 GN=COL3A1 PE=1 SV=4	2	11	11	11	1	1	1	1	0	1	0	1	1	1	1	1	3	2	4	1	3	3	2	5	6	6	3	1	1	1	1	0	1	0	1	1	1	1	1	3	2	4
P41218	P41218	13	13	13	Myeloid cell nuclear differentiation antigen	MNDA	sp|P41218|MNDA_HUMAN Myeloid cell nuclear differentiation antigen OS=Homo sapiens OX=9606 GN=MNDA PE=1 SV=1	1	13	13	13	0	0	0	0	0	0	0	0	0	0	0	2	0	6	8	0	3	3	3	7	2	10	9	0	0	0	0	0	0	0	0	0	0	0	2	0	6	8
Q99439	Q99439	8	7	7	Calponin-2	CNN2	sp|Q99439|CNN2_HUMAN Calponin-2 OS=Homo sapiens OX=9606 GN=CNN2 PE=1 SV=4	1	8	7	7	1	0	2	0	0	1	2	2	0	2	2	1	5	4	4	1	4	3	3	3	4	6	6	0	0	1	0	0	1	2	1	0	2	2	1	4	3	3
P11166	P11166	8	8	8	Solute carrier family 2, facilitated glucose transporter member 1	SLC2A1	sp|P11166|GTR1_HUMAN Solute carrier family 2, facilitated glucose transporter member 1 OS=Homo sapiens OX=9606 GN=SLC2A1 PE=1 SV=2	1	8	8	8	2	0	2	1	1	2	2	1	0	1	1	7	1	5	3	4	1	5	3	3	2	7	4	2	0	2	1	1	2	2	1	0	1	1	7	1	5	3
O43396	O43396	9	9	9	Thioredoxin-like protein 1	TXNL1	sp|O43396|TXNL1_HUMAN Thioredoxin-like protein 1 OS=Homo sapiens OX=9606 GN=TXNL1 PE=1 SV=3	1	9	9	9	2	0	1	3	2	1	2	1	0	1	1	0	2	6	1	8	3	5	5	6	2	4	4	2	0	1	3	2	1	2	1	0	1	1	0	2	6	1
P08237	P08237	12	9	9	ATP-dependent 6-phosphofructokinase, muscle type	PFKM	sp|P08237|PFKAM_HUMAN ATP-dependent 6-phosphofructokinase, muscle type OS=Homo sapiens OX=9606 GN=PFKM PE=1 SV=2	1	12	9	9	4	2	0	4	5	3	3	6	0	5	1	2	2	6	4	7	3	3	8	8	8	5	9	1	2	0	1	3	1	1	4	0	3	1	0	1	4	4
P49588	P49588	24	24	24	Alanine--tRNA ligase, cytoplasmic	AARS	sp|P49588|SYAC_HUMAN Alanine--tRNA ligase, cytoplasmic OS=Homo sapiens OX=9606 GN=AARS PE=1 SV=2	1	24	24	24	7	0	0	2	1	0	2	1	0	1	1	6	1	18	2	9	4	0	11	17	4	14	5	7	0	0	2	1	0	2	1	0	1	1	6	1	18	2
P62333	P62333	16	16	16	26S protease regulatory subunit 10B	PSMC6	sp|P62333|PRS10_HUMAN 26S proteasome regulatory subunit 10B OS=Homo sapiens OX=9606 GN=PSMC6 PE=1 SV=1	1	16	16	16	2	1	1	4	2	0	1	1	1	3	2	3	7	5	1	8	3	6	8	8	3	7	7	2	1	1	4	2	0	1	1	1	3	2	3	7	5	1
O00410;O60518	O00410	20;2	20;2	20;2	Importin-5	IPO5	sp|O00410|IPO5_HUMAN Importin-5 OS=Homo sapiens OX=9606 GN=IPO5 PE=1 SV=4	2	20	20	20	1	0	0	1	0	0	2	1	0	1	0	4	2	13	5	16	1	6	8	9	6	15	8	1	0	0	1	0	0	2	1	0	1	0	4	2	13	5
P00568;Q9Y6K8	P00568	6;1	6;1	6;1	Adenylate kinase isoenzyme 1	AK1	sp|P00568|KAD1_HUMAN Adenylate kinase isoenzyme 1 OS=Homo sapiens OX=9606 GN=AK1 PE=1 SV=3	2	6	6	6	1	2	1	1	0	0	1	3	2	1	1	0	2	3	4	2	4	2	1	3	2	2	3	1	2	1	1	0	0	1	3	2	1	1	0	2	3	4
Q86VB7	Q86VB7	22	22	22	Scavenger receptor cysteine-rich type 1 protein M130;Soluble CD163	CD163	sp|Q86VB7|C163A_HUMAN Scavenger receptor cysteine-rich type 1 protein M130 OS=Homo sapiens OX=9606 GN=CD163 PE=1 SV=2	1	22	22	22	0	1	1	0	0	0	0	1	1	0	3	2	4	15	6	0	3	2	3	15	3	4	6	0	1	1	0	0	0	0	1	1	0	3	2	4	15	6
P25787	P25787	9	9	9	Proteasome subunit alpha type-2	PSMA2	sp|P25787|PSA2_HUMAN Proteasome subunit alpha type-2 OS=Homo sapiens OX=9606 GN=PSMA2 PE=1 SV=2	1	9	9	9	2	0	0	2	1	2	1	1	0	2	1	2	5	3	2	3	2	1	3	2	2	4	4	2	0	0	2	1	2	1	1	0	2	1	2	5	3	2
Q02878	Q02878	13	13	13	60S ribosomal protein L6	RPL6	sp|Q02878|RL6_HUMAN 60S ribosomal protein L6 OS=Homo sapiens OX=9606 GN=RPL6 PE=1 SV=3	1	13	13	13	5	1	1	3	2	3	5	1	1	3	1	5	6	8	3	8	1	5	9	4	5	6	8	5	1	1	3	2	3	5	1	1	3	1	5	6	8	3
Q92747	Q92747	10	9	9	Actin-related protein 2/3 complex subunit 1A	ARPC1A	sp|Q92747|ARC1A_HUMAN Actin-related protein 2/3 complex subunit 1A OS=Homo sapiens OX=9606 GN=ARPC1A PE=2 SV=2	1	10	9	9	1	0	0	0	2	4	2	2	0	1	2	1	3	2	1	3	5	5	3	3	3	4	6	1	0	0	0	2	4	2	2	0	1	2	1	3	2	1
O95834	O95834	12	12	12	Echinoderm microtubule-associated protein-like 2	EML2	sp|O95834|EMAL2_HUMAN Echinoderm microtubule-associated protein-like 2 OS=Homo sapiens OX=9606 GN=EML2 PE=1 SV=1	1	12	12	12	3	0	0	0	3	5	2	2	1	6	1	1	2	2	2	1	4	4	9	4	2	3	5	3	0	0	0	3	5	2	2	1	6	1	1	2	2	2
Q9Y265	Q9Y265	17	17	17	RuvB-like 1	RUVBL1	sp|Q9Y265|RUVB1_HUMAN RuvB-like 1 OS=Homo sapiens OX=9606 GN=RUVBL1 PE=1 SV=1	1	17	17	17	2	0	0	4	3	0	2	4	0	2	0	4	5	14	1	14	12	15	7	9	3	11	7	2	0	0	4	3	0	2	4	0	2	0	4	5	14	1
Q14624;CON__Q3T052	Q14624	19;1	19;1	19;1	Inter-alpha-trypsin inhibitor heavy chain H4;70 kDa inter-alpha-trypsin inhibitor heavy chain H4;35 kDa inter-alpha-trypsin inhibitor heavy chain H4	ITIH4	sp|Q14624|ITIH4_HUMAN Inter-alpha-trypsin inhibitor heavy chain H4 OS=Homo sapiens OX=9606 GN=ITIH4 PE=1 SV=4	2	19	19	19	0	4	4	0	0	0	0	0	0	0	2	0	2	8	14	4	12	8	1	7	15	9	6	0	4	4	0	0	0	0	0	0	0	2	0	2	8	14
P30837	P30837	18	18	17	Aldehyde dehydrogenase X, mitochondrial	ALDH1B1	sp|P30837|AL1B1_HUMAN Aldehyde dehydrogenase X, mitochondrial OS=Homo sapiens OX=9606 GN=ALDH1B1 PE=1 SV=3	1	18	18	17	0	6	1	0	0	0	0	0	0	0	2	0	2	3	9	1	2	4	2	15	11	7	5	0	6	1	0	0	0	0	0	0	0	2	0	2	3	9
Q9H4M9	Q9H4M9	13	12	9	EH domain-containing protein 1	EHD1	sp|Q9H4M9|EHD1_HUMAN EH domain-containing protein 1 OS=Homo sapiens OX=9606 GN=EHD1 PE=1 SV=2	1	13	12	9	2	1	1	0	0	0	0	0	0	2	1	2	7	6	7	2	4	7	3	8	6	2	8	2	1	1	0	0	0	0	0	0	2	1	2	7	5	7
P20774	P20774	11	11	11	Mimecan	OGN	sp|P20774|MIME_HUMAN Mimecan OS=Homo sapiens OX=9606 GN=OGN PE=1 SV=1	1	11	11	11	0	7	4	0	2	2	0	2	4	1	4	0	6	2	8	1	7	4	4	8	7	4	5	0	7	4	0	2	2	0	2	4	1	4	0	6	2	8
Q8NC51	Q8NC51	15	15	15	Plasminogen activator inhibitor 1 RNA-binding protein	SERBP1	sp|Q8NC51|PAIRB_HUMAN Plasminogen activator inhibitor 1 RNA-binding protein OS=Homo sapiens OX=9606 GN=SERBP1 PE=1 SV=2	1	15	15	15	5	0	0	5	4	2	3	4	0	4	1	7	11	7	1	7	3	2	2	2	4	4	5	5	0	0	5	4	2	3	4	0	4	1	7	11	7	1
P27816	P27816	25	25	25	Microtubule-associated protein 4	MAP4	sp|P27816|MAP4_HUMAN Microtubule-associated protein 4 OS=Homo sapiens OX=9606 GN=MAP4 PE=1 SV=3	1	25	25	25	4	1	1	10	2	2	4	3	0	3	1	5	8	3	6	15	7	12	1	4	12	9	13	4	1	1	10	2	2	4	3	0	3	1	5	8	3	6
P61626	P61626	6	6	6	Lysozyme C	LYZ	sp|P61626|LYSC_HUMAN Lysozyme C OS=Homo sapiens OX=9606 GN=LYZ PE=1 SV=1	1	6	6	6	1	2	4	4	1	1	1	1	3	2	3	3	4	3	5	2	2	2	1	4	2	5	6	1	2	4	4	1	1	1	1	3	2	3	3	4	3	5
P16070	P16070	7	7	7	CD44 antigen	CD44	sp|P16070|CD44_HUMAN CD44 antigen OS=Homo sapiens OX=9606 GN=CD44 PE=1 SV=3	1	7	7	7	2	2	1	0	2	1	3	1	3	5	1	3	5	4	2	0	3	5	5	3	3	3	6	2	2	1	0	2	1	3	1	3	5	1	3	5	4	2
P62191	P62191	9	9	9	26S protease regulatory subunit 4	PSMC1	sp|P62191|PRS4_HUMAN 26S proteasome regulatory subunit 4 OS=Homo sapiens OX=9606 GN=PSMC1 PE=1 SV=1	1	9	9	9	2	0	0	2	2	2	2	4	0	2	1	3	5	4	0	5	2	6	6	5	2	3	5	2	0	0	2	2	2	2	4	0	2	1	3	5	4	0
P23368;Q16798	P23368	12;1	12;1	12;1	NAD-dependent malic enzyme, mitochondrial	ME2	sp|P23368|MAOM_HUMAN NAD-dependent malic enzyme, mitochondrial OS=Homo sapiens OX=9606 GN=ME2 PE=1 SV=1	2	12	12	12	0	1	1	1	3	2	1	3	0	3	2	3	3	9	5	6	6	1	6	5	2	5	6	0	1	1	1	3	2	1	3	0	3	2	3	3	9	5
Q15436	Q15436	16	16	14	Protein transport protein Sec23A	SEC23A	sp|Q15436|SC23A_HUMAN Protein transport protein Sec23A OS=Homo sapiens OX=9606 GN=SEC23A PE=1 SV=2	1	16	16	14	2	1	0	2	1	1	1	1	0	1	2	4	5	10	2	7	1	8	11	6	5	7	9	2	1	0	2	1	1	1	1	0	1	2	4	5	10	2
P10644;P31321	P10644	13;2	13;2	13;2	cAMP-dependent protein kinase type I-alpha regulatory subunit;cAMP-dependent protein kinase type I-alpha regulatory subunit, N-terminally processed	PRKAR1A	sp|P10644|KAP0_HUMAN cAMP-dependent protein kinase type I-alpha regulatory subunit OS=Homo sapiens OX=9606 GN=PRKAR1A PE=1 SV=1	2	13	13	13	0	3	1	1	1	1	1	4	1	1	3	2	2	8	5	6	1	2	8	6	6	4	3	0	3	1	1	1	1	1	4	1	1	3	2	2	8	5
P13611	P13611	22	22	22	Versican core protein	VCAN	sp|P13611|CSPG2_HUMAN Versican core protein OS=Homo sapiens OX=9606 GN=VCAN PE=1 SV=3	1	22	22	22	6	0	1	0	0	0	0	10	0	0	8	1	7	5	4	0	8	6	4	6	10	10	4	6	0	1	0	0	0	0	10	0	0	8	1	7	5	4
P10599	P10599	9	9	9	Thioredoxin	TXN	sp|P10599|THIO_HUMAN Thioredoxin OS=Homo sapiens OX=9606 GN=TXN PE=1 SV=3	1	9	9	9	1	5	2	2	2	2	2	6	2	4	3	3	7	3	2	4	3	4	0	6	3	2	5	1	5	2	2	2	2	2	6	2	4	3	3	7	3	2
P49327	P49327	89	89	88	Fatty acid synthase;[Acyl-carrier-protein] S-acetyltransferase;[Acyl-carrier-protein] S-malonyltransferase;3-oxoacyl-[acyl-carrier-protein] synthase;3-oxoacyl-[acyl-carrier-protein] reductase;3-hydroxyacyl-[acyl-carrier-protein] dehydratase;Enoyl-[acyl-carrier-protein] reductase;Oleoyl-[acyl-carrier-protein] hydrolase	FASN	sp|P49327|FAS_HUMAN Fatty acid synthase OS=Homo sapiens OX=9606 GN=FASN PE=1 SV=3	1	89	89	88	80	1	4	46	21	14	40	28	0	20	12	25	12	48	1	63	19	35	34	28	3	37	35	80	1	4	46	21	14	40	28	0	20	12	25	12	48	1
P51911	P51911	19	19	19	Calponin-1	CNN1	sp|P51911|CNN1_HUMAN Calponin-1 OS=Homo sapiens OX=9606 GN=CNN1 PE=1 SV=2	1	19	19	19	1	16	9	3	0	2	0	10	11	1	12	2	12	3	12	0	7	5	2	13	11	9	9	1	16	9	3	0	2	0	10	11	1	12	2	12	3	12
P62899	P62899	10	10	10	60S ribosomal protein L31	RPL31	sp|P62899|RL31_HUMAN 60S ribosomal protein L31 OS=Homo sapiens OX=9606 GN=RPL31 PE=1 SV=1	1	10	10	10	4	1	2	3	3	4	2	4	1	6	4	6	7	3	1	2	2	4	4	3	3	4	3	4	1	2	3	3	4	2	4	1	6	4	6	7	3	1
Q04637;O43432;REV__Q8NEG2	Q04637	31;4;1	31;4;1	31;4;1	Eukaryotic translation initiation factor 4 gamma 1	EIF4G1	sp|Q04637|IF4G1_HUMAN Eukaryotic translation initiation factor 4 gamma 1 OS=Homo sapiens OX=9606 GN=EIF4G1 PE=1 SV=4	3	31	31	31	6	0	1	11	5	4	8	6	0	1	2	5	8	17	3	18	6	9	11	9	2	11	15	6	0	1	11	5	4	8	6	0	1	2	5	8	17	3
O14979	O14979	11	10	10	Heterogeneous nuclear ribonucleoprotein D-like	HNRNPDL	sp|O14979|HNRDL_HUMAN Heterogeneous nuclear ribonucleoprotein D-like OS=Homo sapiens OX=9606 GN=HNRNPDL PE=1 SV=3	1	11	10	10	3	1	2	6	5	4	5	3	1	4	4	5	5	8	2	5	4	5	3	4	3	4	4	2	1	1	5	4	3	4	2	1	3	3	4	4	7	1
Q00796	Q00796	9	9	9	Sorbitol dehydrogenase	SORD	sp|Q00796|DHSO_HUMAN Sorbitol dehydrogenase OS=Homo sapiens OX=9606 GN=SORD PE=1 SV=4	1	9	9	9	3	0	1	3	2	2	3	3	1	1	3	2	4	2	1	7	6	6	6	8	1	2	7	3	0	1	3	2	2	3	3	1	1	3	2	4	2	1
Q9C0C2	Q9C0C2	31	31	31	182 kDa tankyrase-1-binding protein	TNKS1BP1	sp|Q9C0C2|TB182_HUMAN 182 kDa tankyrase-1-binding protein OS=Homo sapiens OX=9606 GN=TNKS1BP1 PE=1 SV=4	1	31	31	31	10	0	0	2	7	8	9	3	0	3	2	6	9	3	0	6	2	16	9	4	3	6	22	10	0	0	2	7	8	9	3	0	3	2	6	9	3	0
P30740;O75830	P30740	22;1	22;1	21;0	Leukocyte elastase inhibitor	SERPINB1	sp|P30740|ILEU_HUMAN Leukocyte elastase inhibitor OS=Homo sapiens OX=9606 GN=SERPINB1 PE=1 SV=1	2	22	22	21	2	2	4	2	1	3	0	1	1	1	6	7	12	14	7	8	3	1	2	2	3	9	13	2	2	4	2	1	3	0	1	1	1	6	7	12	14	7
Q9BSJ8	Q9BSJ8	25	25	25	Extended synaptotagmin-1	ESYT1	sp|Q9BSJ8|ESYT1_HUMAN Extended synaptotagmin-1 OS=Homo sapiens OX=9606 GN=ESYT1 PE=1 SV=1	1	25	25	25	5	1	1	15	1	4	6	3	0	0	2	2	7	10	4	21	1	7	8	7	3	4	9	5	1	1	15	1	4	6	3	0	0	2	2	7	10	4
Q9NR12	Q9NR12	17	17	17	PDZ and LIM domain protein 7	PDLIM7	sp|Q9NR12|PDLI7_HUMAN PDZ and LIM domain protein 7 OS=Homo sapiens OX=9606 GN=PDLIM7 PE=1 SV=1	1	17	17	17	0	9	5	0	0	1	1	7	6	1	9	2	6	3	10	0	6	6	2	13	11	8	7	0	9	5	0	0	1	1	7	6	1	9	2	6	3	10
P07585	P07585	13	13	13	Decorin	DCN	sp|P07585|PGS2_HUMAN Decorin OS=Homo sapiens OX=9606 GN=DCN PE=1 SV=1	1	13	13	13	2	5	4	0	0	1	0	3	2	2	2	1	2	5	8	0	8	5	7	9	10	7	7	2	5	4	0	0	1	0	3	2	2	2	1	2	5	8
Q8WX93;Q86TC9	Q8WX93	29;1	29;1	29;1	Palladin	PALLD	sp|Q8WX93|PALLD_HUMAN Palladin OS=Homo sapiens OX=9606 GN=PALLD PE=1 SV=3	2	29	29	29	1	9	8	0	0	0	0	11	8	3	10	2	8	8	17	0	10	8	5	20	22	12	9	1	9	8	0	0	0	0	11	8	3	10	2	8	8	17
P12724	P12724	5	5	5	Eosinophil cationic protein	RNASE3	sp|P12724|ECP_HUMAN Eosinophil cationic protein OS=Homo sapiens OX=9606 GN=RNASE3 PE=1 SV=2	1	5	5	5	4	2	4	1	0	1	2	1	2	0	3	3	4	5	5	0	2	3	5	5	5	5	5	4	2	4	1	0	1	2	1	2	0	3	3	4	5	5
P26639;A2RTX5	P26639	23;1	23;1	23;1	Threonine--tRNA ligase, cytoplasmic	TARS	sp|P26639|SYTC_HUMAN Threonine--tRNA ligase, cytoplasmic OS=Homo sapiens OX=9606 GN=TARS PE=1 SV=3	2	23	23	23	3	0	0	7	2	1	5	6	0	5	2	2	5	19	2	13	2	6	4	9	3	3	11	3	0	0	7	2	1	5	6	0	5	2	2	5	19	2
P01619	P01619	4	4	3	Ig kappa chain V-III region B6		sp|P01619|KV320_HUMAN Immunoglobulin kappa variable 3-20 OS=Homo sapiens OX=9606 GN=IGKV3-20 PE=1 SV=2	1	4	4	3	2	3	2	2	2	2	2	2	2	2	2	2	2	2	3	1	2	2	2	2	2	2	2	2	3	2	2	2	2	2	2	2	2	2	2	2	2	3
P06702	P06702	9	9	9	Protein S100-A9	S100A9	sp|P06702|S10A9_HUMAN Protein S100-A9 OS=Homo sapiens OX=9606 GN=S100A9 PE=1 SV=1	1	9	9	9	8	7	6	2	6	2	4	5	5	6	7	8	8	4	5	1	3	3	5	4	2	6	6	8	7	6	2	6	2	4	5	5	6	7	8	8	4	5
P05109	P05109	9	9	9	Protein S100-A8;Protein S100-A8, N-terminally processed	S100A8	sp|P05109|S10A8_HUMAN Protein S100-A8 OS=Homo sapiens OX=9606 GN=S100A8 PE=1 SV=1	1	9	9	9	8	4	6	3	4	4	5	4	5	6	7	8	7	8	7	1	2	5	7	5	3	7	6	8	4	6	3	4	4	5	4	5	6	7	8	7	8	7
P60866	P60866	6	6	6	40S ribosomal protein S20	RPS20	sp|P60866|RS20_HUMAN 40S ribosomal protein S20 OS=Homo sapiens OX=9606 GN=RPS20 PE=1 SV=1	1	6	6	6	3	4	2	3	2	3	3	3	3	5	4	5	5	4	2	3	1	3	3	2	2	3	2	3	4	2	3	2	3	3	3	3	5	4	5	5	4	2
P17661;Q16352;P07196	P17661	57;1;1	51;0;0	51;0;0	Desmin	DES	sp|P17661|DESM_HUMAN Desmin OS=Homo sapiens OX=9606 GN=DES PE=1 SV=3	3	57	51	51	11	52	39	9	6	16	12	36	42	20	40	9	35	13	34	4	24	21	10	35	37	27	21	6	46	33	5	1	11	7	30	36	15	34	4	30	10	28
Q9Y6C2	Q9Y6C2	30	30	30	EMILIN-1	EMILIN1	sp|Q9Y6C2|EMIL1_HUMAN EMILIN-1 OS=Homo sapiens OX=9606 GN=EMILIN1 PE=1 SV=3	1	30	30	30	11	22	19	1	4	7	7	18	18	0	22	11	14	9	19	0	13	15	13	16	15	21	11	11	22	19	1	4	7	7	18	18	0	22	11	14	9	19
Q96CX2;Q68DU8	Q96CX2	13;1	13;1	13;1	BTB/POZ domain-containing protein KCTD12	KCTD12	sp|Q96CX2|KCD12_HUMAN BTB/POZ domain-containing protein KCTD12 OS=Homo sapiens OX=9606 GN=KCTD12 PE=1 SV=1	2	13	13	13	3	8	5	1	3	5	4	5	4	5	8	4	9	8	3	0	8	3	2	7	3	5	2	3	8	5	1	3	5	4	5	4	5	8	4	9	8	3
Q15819	Q15819	6	6	3	Ubiquitin-conjugating enzyme E2 variant 2	UBE2V2	sp|Q15819|UB2V2_HUMAN Ubiquitin-conjugating enzyme E2 variant 2 OS=Homo sapiens OX=9606 GN=UBE2V2 PE=1 SV=4	1	6	6	3	4	4	3	3	3	1	2	3	2	2	3	3	3	6	2	4	4	2	1	5	2	4	3	4	4	3	3	3	1	2	3	2	2	3	3	3	6	2
Q99714	Q99714	11	11	11	3-hydroxyacyl-CoA dehydrogenase type-2	HSD17B10	sp|Q99714|HCD2_HUMAN 3-hydroxyacyl-CoA dehydrogenase type-2 OS=Homo sapiens OX=9606 GN=HSD17B10 PE=1 SV=3	1	11	11	11	4	2	2	4	6	5	5	3	1	6	3	2	5	7	1	8	5	10	10	8	5	5	7	4	2	2	4	6	5	5	3	1	6	3	2	5	7	1
P36871	P36871	17	17	17	Phosphoglucomutase-1	PGM1	sp|P36871|PGM1_HUMAN Phosphoglucomutase-1 OS=Homo sapiens OX=9606 GN=PGM1 PE=1 SV=3	1	17	17	17	10	3	2	3	2	7	2	4	1	11	3	4	4	11	6	1	2	3	8	13	11	10	9	10	3	2	3	2	7	2	4	1	11	3	4	4	11	6
Q13151	Q13151	8	8	8	Heterogeneous nuclear ribonucleoprotein A0	HNRNPA0	sp|Q13151|ROA0_HUMAN Heterogeneous nuclear ribonucleoprotein A0 OS=Homo sapiens OX=9606 GN=HNRNPA0 PE=1 SV=1	1	8	8	8	2	2	2	6	7	5	6	4	1	5	5	5	4	3	3	6	5	6	0	2	3	5	2	2	2	2	6	7	5	6	4	1	5	5	5	4	3	3
Q15746	Q15746	43	43	43	Myosin light chain kinase, smooth muscle;Myosin light chain kinase, smooth muscle, deglutamylated form	MYLK	sp|Q15746|MYLK_HUMAN Myosin light chain kinase, smooth muscle OS=Homo sapiens OX=9606 GN=MYLK PE=1 SV=4	1	43	43	43	2	12	4	2	1	2	1	6	8	2	5	2	6	4	22	2	10	5	1	28	34	6	7	2	12	4	2	1	2	1	6	8	2	5	2	6	4	22
P01011	P01011	13	13	13	Alpha-1-antichymotrypsin;Alpha-1-antichymotrypsin His-Pro-less	SERPINA3	sp|P01011|AACT_HUMAN Alpha-1-antichymotrypsin OS=Homo sapiens OX=9606 GN=SERPINA3 PE=1 SV=2	1	13	13	13	4	8	5	2	1	2	3	4	3	1	2	6	5	6	8	4	10	4	1	4	10	9	3	4	8	5	2	1	2	3	4	3	1	2	6	5	6	8
Q9ULV4;Q6QEF8	Q9ULV4	19;1	19;1	19;1	Coronin-1C	CORO1C	sp|Q9ULV4|COR1C_HUMAN Coronin-1C OS=Homo sapiens OX=9606 GN=CORO1C PE=1 SV=1	2	19	19	19	2	9	5	0	2	1	2	4	4	2	6	6	10	12	12	2	5	5	4	14	11	10	11	2	9	5	0	2	1	2	4	4	2	6	6	10	12	12
P28062	P28062	8	8	8	Proteasome subunit beta type-8	PSMB8	sp|P28062|PSB8_HUMAN Proteasome subunit beta type-8 OS=Homo sapiens OX=9606 GN=PSMB8 PE=1 SV=3	1	8	8	8	6	5	1	4	6	5	0	5	2	7	6	5	5	7	4	5	4	0	6	6	2	3	5	6	5	1	4	6	5	0	5	2	7	6	5	5	7	4
P62913	P62913	9	9	9	60S ribosomal protein L11	RPL11	sp|P62913|RL11_HUMAN 60S ribosomal protein L11 OS=Homo sapiens OX=9606 GN=RPL11 PE=1 SV=2	1	9	9	9	2	2	1	3	3	3	4	5	0	3	2	5	7	5	3	4	2	4	3	3	2	3	3	2	2	1	3	3	3	4	5	0	3	2	5	7	5	3
Q14019	Q14019	6	6	6	Coactosin-like protein	COTL1	sp|Q14019|COTL1_HUMAN Coactosin-like protein OS=Homo sapiens OX=9606 GN=COTL1 PE=1 SV=3	1	6	6	6	4	3	3	0	0	1	3	2	2	0	3	3	3	4	4	0	4	5	3	5	2	2	3	4	3	3	0	0	1	3	2	2	0	3	3	3	4	4
P02760;CON__P00978	P02760	10;1	10;1	10;1	Protein AMBP;Alpha-1-microglobulin;Inter-alpha-trypsin inhibitor light chain;Trypstatin	AMBP	sp|P02760|AMBP_HUMAN Protein AMBP OS=Homo sapiens OX=9606 GN=AMBP PE=1 SV=1	2	10	10	10	4	6	6	0	1	1	1	6	5	4	4	6	5	4	7	0	6	4	2	5	7	4	2	4	6	6	0	1	1	1	6	5	4	4	6	5	4	7
P24821	P24821	57	57	57	Tenascin	TNC	sp|P24821|TENA_HUMAN Tenascin OS=Homo sapiens OX=9606 GN=TNC PE=1 SV=3	1	57	57	57	6	2	2	0	0	1	1	7	0	6	7	24	29	43	6	0	7	20	15	27	14	48	43	6	2	2	0	0	1	1	7	0	6	7	24	29	43	6
P45880	P45880	12	12	12	Voltage-dependent anion-selective channel protein 2	VDAC2	sp|P45880|VDAC2_HUMAN Voltage-dependent anion-selective channel protein 2 OS=Homo sapiens OX=9606 GN=VDAC2 PE=1 SV=2	1	12	12	12	0	0	0	0	2	2	0	0	0	4	1	2	1	10	9	10	10	11	9	12	9	11	9	0	0	0	0	2	2	0	0	0	4	1	2	1	10	9
P30084	P30084	10	10	10	Enoyl-CoA hydratase, mitochondrial	ECHS1	sp|P30084|ECHM_HUMAN Enoyl-CoA hydratase, mitochondrial OS=Homo sapiens OX=9606 GN=ECHS1 PE=1 SV=4	1	10	10	10	0	0	0	4	0	2	0	0	0	2	0	0	0	4	4	9	6	8	7	7	3	5	6	0	0	0	4	0	2	0	0	0	2	0	0	0	4	4
P50213	P50213	10	10	9	Isocitrate dehydrogenase [NAD] subunit alpha, mitochondrial	IDH3A	sp|P50213|IDH3A_HUMAN Isocitrate dehydrogenase [NAD] subunit alpha, mitochondrial OS=Homo sapiens OX=9606 GN=IDH3A PE=1 SV=1	1	10	10	9	1	0	2	1	3	1	1	1	0	4	1	1	1	3	5	6	4	6	5	6	4	2	5	1	0	2	1	3	1	1	1	0	4	1	1	1	3	5
Q6DD88	Q6DD88	16	16	16	Atlastin-3	ATL3	sp|Q6DD88|ATLA3_HUMAN Atlastin-3 OS=Homo sapiens OX=9606 GN=ATL3 PE=1 SV=1	1	16	16	16	2	1	0	2	0	0	0	0	0	0	0	0	2	14	4	8	2	8	7	7	9	10	10	2	1	0	2	0	0	0	0	0	0	0	0	2	14	4
P54886	P54886	13	13	13	Delta-1-pyrroline-5-carboxylate synthase;Glutamate 5-kinase;Gamma-glutamyl phosphate reductase	ALDH18A1	sp|P54886|P5CS_HUMAN Delta-1-pyrroline-5-carboxylate synthase OS=Homo sapiens OX=9606 GN=ALDH18A1 PE=1 SV=2	1	13	13	13	1	0	0	0	1	0	2	0	0	0	0	0	0	10	2	5	4	7	8	5	2	5	5	1	0	0	0	1	0	2	0	0	0	0	0	0	10	2
P08574	P08574	5	5	5	Cytochrome c1, heme protein, mitochondrial	CYC1	sp|P08574|CY1_HUMAN Cytochrome c1, heme protein, mitochondrial OS=Homo sapiens OX=9606 GN=CYC1 PE=1 SV=3	1	5	5	5	1	0	1	2	2	1	1	1	0	2	2	2	1	5	4	4	2	4	5	3	3	5	5	1	0	1	2	2	1	1	1	0	2	2	2	1	5	4
Q6NUK1	Q6NUK1	16	16	16	Calcium-binding mitochondrial carrier protein SCaMC-1	SLC25A24	sp|Q6NUK1|SCMC1_HUMAN Calcium-binding mitochondrial carrier protein SCaMC-1 OS=Homo sapiens OX=9606 GN=SLC25A24 PE=1 SV=2	1	16	16	16	1	0	0	5	0	1	1	0	0	0	0	0	0	9	3	14	4	12	11	4	2	8	11	1	0	0	5	0	1	1	0	0	0	0	0	0	9	3
Q16891	Q16891	21	21	21	MICOS complex subunit MIC60	IMMT	sp|Q16891|MIC60_HUMAN MICOS complex subunit MIC60 OS=Homo sapiens OX=9606 GN=IMMT PE=1 SV=1	1	21	21	21	0	0	0	4	1	0	1	0	0	1	1	1	1	7	9	15	5	12	15	13	9	15	10	0	0	0	4	1	0	1	0	0	1	1	1	1	7	9
Q9Y262	Q9Y262	17	17	17	Eukaryotic translation initiation factor 3 subunit L	EIF3L	sp|Q9Y262|EIF3L_HUMAN Eukaryotic translation initiation factor 3 subunit L OS=Homo sapiens OX=9606 GN=EIF3L PE=1 SV=1	1	17	17	17	2	0	1	3	0	0	2	0	0	0	2	1	1	9	3	5	3	4	7	5	4	6	8	2	0	1	3	0	0	2	0	0	0	2	1	1	9	3
Q9NTK5	Q9NTK5	12	12	12	Obg-like ATPase 1	OLA1	sp|Q9NTK5|OLA1_HUMAN Obg-like ATPase 1 OS=Homo sapiens OX=9606 GN=OLA1 PE=1 SV=2	1	12	12	12	2	0	0	1	1	1	5	1	0	1	0	1	1	6	4	4	5	6	5	5	3	7	7	2	0	0	1	1	1	5	1	0	1	0	1	1	6	4
Q9BTV4	Q9BTV4	10	10	10	Transmembrane protein 43	TMEM43	sp|Q9BTV4|TMM43_HUMAN Transmembrane protein 43 OS=Homo sapiens OX=9606 GN=TMEM43 PE=1 SV=1	1	10	10	10	1	0	0	1	1	1	2	1	1	0	1	0	0	2	3	3	2	6	3	6	4	5	3	1	0	0	1	1	1	2	1	1	0	1	0	0	2	3
O95831	O95831	13	13	13	Apoptosis-inducing factor 1, mitochondrial	AIFM1	sp|O95831|AIFM1_HUMAN Apoptosis-inducing factor 1, mitochondrial OS=Homo sapiens OX=9606 GN=AIFM1 PE=1 SV=1	1	13	13	13	1	1	2	1	1	1	0	1	0	1	0	0	0	8	4	11	4	6	7	6	3	8	6	1	1	2	1	1	1	0	1	0	1	0	0	0	8	4
Q9NVD7	Q9NVD7	9	9	7	Alpha-parvin	PARVA	sp|Q9NVD7|PARVA_HUMAN Alpha-parvin OS=Homo sapiens OX=9606 GN=PARVA PE=1 SV=1	1	9	9	7	0	1	0	0	0	0	0	1	2	0	1	0	2	4	7	4	3	4	5	8	8	4	6	0	1	0	0	0	0	0	1	2	0	1	0	2	4	7
P51572	P51572	12	12	12	B-cell receptor-associated protein 31	BCAP31	sp|P51572|BAP31_HUMAN B-cell receptor-associated protein 31 OS=Homo sapiens OX=9606 GN=BCAP31 PE=1 SV=3	1	12	12	12	1	1	0	0	1	0	3	0	0	0	1	1	0	9	6	7	4	6	8	5	3	6	7	1	1	0	0	1	0	3	0	0	0	1	1	0	9	6
P04114;CON__ENSEMBL:ENSBTAP00000032840	P04114	107;1	107;1	107;1	Apolipoprotein B-100;Apolipoprotein B-48	APOB	sp|P04114|APOB_HUMAN Apolipoprotein B-100 OS=Homo sapiens OX=9606 GN=APOB PE=1 SV=2	2	107	107	107	0	0	1	0	0	0	0	0	0	0	0	0	0	32	72	23	74	38	20	34	79	7	8	0	0	1	0	0	0	0	0	0	0	0	0	0	32	72
P61513;A6NKH3	P61513	4;1	4;1	4;1	60S ribosomal protein L37a	RPL37A	sp|P61513|RL37A_HUMAN 60S ribosomal protein L37a OS=Homo sapiens OX=9606 GN=RPL37A PE=1 SV=2	2	4	4	4	0	0	0	0	0	0	0	0	0	0	0	0	0	4	2	2	3	2	2	3	2	4	3	0	0	0	0	0	0	0	0	0	0	0	0	0	4	2
Q00765	Q00765	4	4	4	Receptor expression-enhancing protein 5	REEP5	sp|Q00765|REEP5_HUMAN Receptor expression-enhancing protein 5 OS=Homo sapiens OX=9606 GN=REEP5 PE=1 SV=3	1	4	4	4	1	0	0	0	0	0	1	0	0	0	0	0	0	3	2	2	2	3	3	2	2	2	2	1	0	0	0	0	0	1	0	0	0	0	0	0	3	2
P13073	P13073	6	6	6	Cytochrome c oxidase subunit 4 isoform 1, mitochondrial	COX4I1	sp|P13073|COX41_HUMAN Cytochrome c oxidase subunit 4 isoform 1, mitochondrial OS=Homo sapiens OX=9606 GN=COX4I1 PE=1 SV=1	1	6	6	6	1	0	0	1	0	0	1	1	0	1	0	1	1	3	3	6	4	5	6	4	4	4	4	1	0	0	1	0	0	1	1	0	1	0	1	1	3	3
P24539	P24539	7	7	7	ATP synthase F(0) complex subunit B1, mitochondrial	ATP5F1	sp|P24539|AT5F1_HUMAN ATP synthase F(0) complex subunit B1, mitochondrial OS=Homo sapiens OX=9606 GN=ATP5PB PE=1 SV=2	1	7	7	7	0	0	0	1	0	0	0	0	0	0	0	0	0	4	3	5	2	5	6	6	3	4	6	0	0	0	1	0	0	0	0	0	0	0	0	0	4	3
P35580	P35580	58	35	35	Myosin-10	MYH10	sp|P35580|MYH10_HUMAN Myosin-10 OS=Homo sapiens OX=9606 GN=MYH10 PE=1 SV=3	1	58	35	35	5	4	6	12	5	5	4	8	6	2	6	7	9	34	22	26	29	20	23	36	27	44	23	0	0	0	3	0	0	0	0	0	0	0	1	0	19	6
Q9Y277	Q9Y277	8	8	8	Voltage-dependent anion-selective channel protein 3	VDAC3	sp|Q9Y277|VDAC3_HUMAN Voltage-dependent anion-selective channel protein 3 OS=Homo sapiens OX=9606 GN=VDAC3 PE=1 SV=1	1	8	8	8	0	0	0	0	0	0	0	0	0	0	0	0	0	3	5	7	5	5	4	4	5	4	5	0	0	0	0	0	0	0	0	0	0	0	0	0	3	5
Q9UGI8	Q9UGI8	20	20	20	Testin	TES	sp|Q9UGI8|TES_HUMAN Testin OS=Homo sapiens OX=9606 GN=TES PE=1 SV=1	1	20	20	20	0	0	0	2	2	0	1	0	0	0	0	1	1	9	7	9	3	2	3	11	7	13	11	0	0	0	2	2	0	1	0	0	0	0	1	1	9	7
P15170;Q8IYD1	P15170;Q8IYD1	12;7	12;7	12;7	Eukaryotic peptide chain release factor GTP-binding subunit ERF3A;Eukaryotic peptide chain release factor GTP-binding subunit ERF3B	GSPT1;GSPT2	sp|P15170|ERF3A_HUMAN Eukaryotic peptide chain release factor GTP-binding subunit ERF3A OS=Homo sapiens OX=9606 GN=GSPT1 PE=1 SV=1;sp|Q8IYD1|ERF3B_HUMAN Eukaryotic peptide chain release factor GTP-binding subunit ERF3B OS=Homo sapiens OX=9606 GN=GSPT2 PE=1	2	12	12	12	1	0	0	1	1	1	1	0	0	1	0	1	2	6	3	10	4	6	5	7	2	5	6	1	0	0	1	1	1	1	0	0	1	0	1	2	6	3
Q9H2U2	Q9H2U2	6	6	6	Inorganic pyrophosphatase 2, mitochondrial	PPA2	sp|Q9H2U2|IPYR2_HUMAN Inorganic pyrophosphatase 2, mitochondrial OS=Homo sapiens OX=9606 GN=PPA2 PE=1 SV=2	1	6	6	6	0	0	0	0	0	0	0	1	0	0	0	0	0	4	2	6	4	6	5	5	3	3	3	0	0	0	0	0	0	0	1	0	0	0	0	0	4	2
Q9NVA2	Q9NVA2	11	11	5	Septin-11	2011-09-01	sp|Q9NVA2|SEP11_HUMAN Septin-11 OS=Homo sapiens OX=9606 GN=SEPTIN11 PE=1 SV=3	1	11	11	5	0	0	0	1	1	1	0	2	0	0	0	2	0	8	7	7	7	7	5	7	4	8	6	0	0	0	1	1	1	0	2	0	0	0	2	0	8	7
P01861	P01861	12	6	6	Ig gamma-4 chain C region	IGHG4	sp|P01861|IGHG4_HUMAN Immunoglobulin heavy constant gamma 4 OS=Homo sapiens OX=9606 GN=IGHG4 PE=1 SV=1	1	12	6	6	5	6	4	4	4	2	4	6	5	1	4	6	7	8	9	8	9	8	5	8	9	8	5	0	1	0	1	0	0	1	1	0	0	1	1	2	3	4
O75947	O75947	6	6	6	ATP synthase subunit d, mitochondrial	ATP5H	sp|O75947|ATP5H_HUMAN ATP synthase subunit d, mitochondrial OS=Homo sapiens OX=9606 GN=ATP5PD PE=1 SV=3	1	6	6	6	1	0	0	0	0	0	0	0	0	0	0	0	1	4	3	5	3	6	5	4	2	4	4	1	0	0	0	0	0	0	0	0	0	0	0	1	4	3
Q14108	Q14108	8	8	8	Lysosome membrane protein 2	SCARB2	sp|Q14108|SCRB2_HUMAN Lysosome membrane protein 2 OS=Homo sapiens OX=9606 GN=SCARB2 PE=1 SV=2	1	8	8	8	1	0	1	1	1	2	1	1	1	0	1	1	1	4	3	6	2	5	6	5	2	2	4	1	0	1	1	1	2	1	1	1	0	1	1	1	4	3
Q14203	Q14203	27	27	27	Dynactin subunit 1	DCTN1	sp|Q14203|DCTN1_HUMAN Dynactin subunit 1 OS=Homo sapiens OX=9606 GN=DCTN1 PE=1 SV=3	1	27	27	27	0	1	0	3	2	2	1	0	0	0	2	0	1	14	9	17	6	11	13	12	5	10	5	0	1	0	3	2	2	1	0	0	0	2	0	1	14	9
Q99460	Q99460	19	19	19	26S proteasome non-ATPase regulatory subunit 1	PSMD1	sp|Q99460|PSMD1_HUMAN 26S proteasome non-ATPase regulatory subunit 1 OS=Homo sapiens OX=9606 GN=PSMD1 PE=1 SV=2	1	19	19	19	5	0	0	2	1	0	5	2	0	0	0	2	5	9	3	7	2	5	7	8	2	3	7	5	0	0	2	1	0	5	2	0	0	0	2	5	9	3
Q9Y6E0;O00506	Q9Y6E0	9;3	9;3	6;1	Serine/threonine-protein kinase 24;Serine/threonine-protein kinase 24 36 kDa subunit;Serine/threonine-protein kinase 24 12 kDa subunit	STK24	sp|Q9Y6E0|STK24_HUMAN Serine/threonine-protein kinase 24 OS=Homo sapiens OX=9606 GN=STK24 PE=1 SV=1	2	9	9	6	0	0	0	1	1	2	2	1	0	0	0	1	1	6	2	7	4	4	3	3	2	4	6	0	0	0	1	1	2	2	1	0	0	0	1	1	6	2
P24752	P24752	11	11	11	Acetyl-CoA acetyltransferase, mitochondrial	ACAT1	sp|P24752|THIL_HUMAN Acetyl-CoA acetyltransferase, mitochondrial OS=Homo sapiens OX=9606 GN=ACAT1 PE=1 SV=1	1	11	11	11	1	0	1	3	0	0	0	0	0	1	0	0	1	3	5	9	5	9	4	5	4	2	6	1	0	1	3	0	0	0	0	0	1	0	0	1	3	5
O00567	O00567	13	13	13	Nucleolar protein 56	NOP56	sp|O00567|NOP56_HUMAN Nucleolar protein 56 OS=Homo sapiens OX=9606 GN=NOP56 PE=1 SV=4	1	13	13	13	1	0	1	0	1	1	2	0	0	0	1	1	0	6	3	6	4	8	8	4	3	4	4	1	0	1	0	1	1	2	0	0	0	1	1	0	6	3
Q96IX5	Q96IX5	2	2	2	Up-regulated during skeletal muscle growth protein 5	USMG5	sp|Q96IX5|ATPMD_HUMAN ATP synthase membrane subunit DAPIT, mitochondrial OS=Homo sapiens OX=9606 GN=ATP5MD PE=1 SV=1	1	2	2	2	0	0	0	0	0	0	0	0	0	0	0	0	0	2	2	2	2	2	2	2	2	2	2	0	0	0	0	0	0	0	0	0	0	0	0	0	2	2
Q9P0V9	Q9P0V9	7	6	6	Septin-10	2010-09-01	sp|Q9P0V9|SEP10_HUMAN Septin-10 OS=Homo sapiens OX=9606 GN=SEPTIN10 PE=1 SV=2	1	7	6	6	0	0	0	1	0	0	0	0	0	0	0	0	0	3	3	2	3	2	4	4	4	2	3	0	0	0	1	0	0	0	0	0	0	0	0	0	2	3
P21912	P21912	8	8	8	Succinate dehydrogenase [ubiquinone] iron-sulfur subunit, mitochondrial	SDHB	sp|P21912|SDHB_HUMAN Succinate dehydrogenase [ubiquinone] iron-sulfur subunit, mitochondrial OS=Homo sapiens OX=9606 GN=SDHB PE=1 SV=3	1	8	8	8	1	0	0	0	1	0	0	0	0	0	0	0	0	3	3	2	2	4	5	5	3	2	3	1	0	0	0	1	0	0	0	0	0	0	0	0	3	3
P31937	P31937	7	7	7	3-hydroxyisobutyrate dehydrogenase, mitochondrial	HIBADH	sp|P31937|3HIDH_HUMAN 3-hydroxyisobutyrate dehydrogenase, mitochondrial OS=Homo sapiens OX=9606 GN=HIBADH PE=1 SV=2	1	7	7	7	1	0	1	2	1	0	0	1	0	1	0	1	0	2	2	5	5	4	5	2	3	3	3	1	0	1	2	1	0	0	1	0	1	0	1	0	2	2
P09622	P09622	8	8	8	Dihydrolipoyl dehydrogenase, mitochondrial	DLD	sp|P09622|DLDH_HUMAN Dihydrolipoyl dehydrogenase, mitochondrial OS=Homo sapiens OX=9606 GN=DLD PE=1 SV=2	1	8	8	8	1	1	0	3	1	0	2	1	1	2	1	2	3	3	3	4	3	3	2	2	3	2	3	1	1	0	3	1	0	2	1	1	2	1	2	3	3	3
P54652	P54652	22	12	11	Heat shock-related 70 kDa protein 2	HSPA2	sp|P54652|HSP72_HUMAN Heat shock-related 70 kDa protein 2 OS=Homo sapiens OX=9606 GN=HSPA2 PE=1 SV=1	1	22	12	11	9	5	4	5	7	6	6	7	6	10	8	8	6	11	15	10	10	12	12	15	15	10	12	1	0	0	0	0	0	0	0	1	2	0	0	0	2	7
Q9P0L0	Q9P0L0	11	11	10	Vesicle-associated membrane protein-associated protein A	VAPA	sp|Q9P0L0|VAPA_HUMAN Vesicle-associated membrane protein-associated protein A OS=Homo sapiens OX=9606 GN=VAPA PE=1 SV=3	1	11	11	10	3	0	1	3	2	2	3	0	0	1	1	1	0	6	2	8	3	6	7	4	2	6	7	3	0	1	3	2	2	3	0	0	1	1	1	0	6	2
P28482;P31152;Q16659	P28482	13;1;1	13;1;1	9;0;0	Mitogen-activated protein kinase 1	MAPK1	sp|P28482|MK01_HUMAN Mitogen-activated protein kinase 1 OS=Homo sapiens OX=9606 GN=MAPK1 PE=1 SV=3	3	13	13	9	1	2	0	4	3	2	3	2	0	1	0	4	4	4	3	8	3	5	7	4	3	5	6	1	2	0	4	3	2	3	2	0	1	0	4	4	4	3
O75955	O75955	22	22	22	Flotillin-1	FLOT1	sp|O75955|FLOT1_HUMAN Flotillin-1 OS=Homo sapiens OX=9606 GN=FLOT1 PE=1 SV=3	1	22	22	22	4	0	1	4	3	4	3	0	0	0	1	1	0	11	7	9	8	17	9	10	4	7	6	4	0	1	4	3	4	3	0	0	0	1	1	0	11	7
Q08257	Q08257	14	14	14	Quinone oxidoreductase	CRYZ	sp|Q08257|QOR_HUMAN Quinone oxidoreductase OS=Homo sapiens OX=9606 GN=CRYZ PE=1 SV=1	1	14	14	14	0	0	0	3	2	2	2	0	0	0	0	2	0	3	2	12	5	8	5	7	6	6	3	0	0	0	3	2	2	2	0	0	0	0	2	0	3	2
Q9UIJ7	Q9UIJ7	6	6	6	GTP:AMP phosphotransferase AK3, mitochondrial	AK3	sp|Q9UIJ7|KAD3_HUMAN GTP:AMP phosphotransferase AK3, mitochondrial OS=Homo sapiens OX=9606 GN=AK3 PE=1 SV=4	1	6	6	6	0	0	2	2	2	2	1	2	1	1	1	2	0	3	3	3	3	4	4	3	2	3	3	0	0	2	2	2	2	1	2	1	1	1	2	0	3	3
P00403	P00403	5	5	5	Cytochrome c oxidase subunit 2	MT-CO2	sp|P00403|COX2_HUMAN Cytochrome c oxidase subunit 2 OS=Homo sapiens OX=9606 GN=MT-CO2 PE=1 SV=1	1	5	5	5	2	1	1	4	1	2	3	1	1	2	1	1	1	3	2	4	2	4	3	4	2	2	3	2	1	1	4	1	2	3	1	1	2	1	1	1	3	2
Q9NSD9	Q9NSD9	17	17	17	Phenylalanine--tRNA ligase beta subunit	FARSB	sp|Q9NSD9|SYFB_HUMAN Phenylalanine--tRNA ligase beta subunit OS=Homo sapiens OX=9606 GN=FARSB PE=1 SV=3	1	17	17	17	1	1	1	3	2	1	4	3	1	1	1	4	4	9	3	8	4	10	12	4	3	7	9	1	1	1	3	2	1	4	3	1	1	1	4	4	9	3
P01859	P01859	14	6	5	Ig gamma-2 chain C region	IGHG2	sp|P01859|IGHG2_HUMAN Immunoglobulin heavy constant gamma 2 OS=Homo sapiens OX=9606 GN=IGHG2 PE=1 SV=2	1	14	6	5	7	9	7	5	5	3	4	6	7	2	5	7	7	10	11	10	10	8	9	10	11	10	8	1	2	2	1	1	1	1	1	1	1	1	1	1	5	5
O94905	O94905	11	11	9	Erlin-2	ERLIN2	sp|O94905|ERLN2_HUMAN Erlin-2 OS=Homo sapiens OX=9606 GN=ERLIN2 PE=1 SV=1	1	11	11	9	5	0	0	3	1	2	1	1	0	0	0	1	1	9	4	9	2	7	6	4	2	4	5	5	0	0	3	1	2	1	1	0	0	0	1	1	9	4
Q86UP2;Q9Y4F3	Q86UP2	45;1	45;1	45;1	Kinectin	KTN1	sp|Q86UP2|KTN1_HUMAN Kinectin OS=Homo sapiens OX=9606 GN=KTN1 PE=1 SV=1	2	45	45	45	2	0	0	3	2	2	3	0	0	0	0	0	0	24	8	31	16	24	31	20	3	10	24	2	0	0	3	2	2	3	0	0	0	0	0	0	24	8
Q16543	Q16543	11	11	11	Hsp90 co-chaperone Cdc37;Hsp90 co-chaperone Cdc37, N-terminally processed	CDC37	sp|Q16543|CDC37_HUMAN Hsp90 co-chaperone Cdc37 OS=Homo sapiens OX=9606 GN=CDC37 PE=1 SV=1	1	11	11	11	1	1	0	2	1	2	2	2	0	1	1	3	0	8	3	6	2	6	9	5	3	4	7	1	1	0	2	1	2	2	2	0	1	1	3	0	8	3
P43034;Q5IS43	P43034;Q5IS43	13;10	13;10	13;10	Platelet-activating factor acetylhydrolase IB subunit alpha	PAFAH1B1	sp|P43034|LIS1_HUMAN Platelet-activating factor acetylhydrolase IB subunit alpha OS=Homo sapiens OX=9606 GN=PAFAH1B1 PE=1 SV=2;sp|Q5IS43|LIS1_PANTR Platelet-activating factor acetylhydrolase IB subunit alpha OS=Pan troglodytes OX=9598 GN=PAFAH1B1 PE=2 SV=3	2	13	13	13	0	0	0	2	1	2	1	0	0	0	1	4	0	7	4	7	7	5	7	7	3	13	7	0	0	0	2	1	2	1	0	0	0	1	4	0	7	4
P07099	P07099	15	15	15	Epoxide hydrolase 1	EPHX1	sp|P07099|HYEP_HUMAN Epoxide hydrolase 1 OS=Homo sapiens OX=9606 GN=EPHX1 PE=1 SV=1	1	15	15	15	7	1	1	6	0	1	4	0	0	0	0	0	0	5	5	5	4	8	6	9	8	3	2	7	1	1	6	0	1	4	0	0	0	0	0	0	5	5
Q9NQC3	Q9NQC3	7	7	7	Reticulon-4	RTN4	sp|Q9NQC3|RTN4_HUMAN Reticulon-4 OS=Homo sapiens OX=9606 GN=RTN4 PE=1 SV=2	1	7	7	7	2	1	1	2	1	1	1	1	1	1	1	1	1	4	3	4	2	4	5	4	2	5	5	2	1	1	2	1	1	1	1	1	1	1	1	1	4	3
Q07960	Q07960	11	11	11	Rho GTPase-activating protein 1	ARHGAP1	sp|Q07960|RHG01_HUMAN Rho GTPase-activating protein 1 OS=Homo sapiens OX=9606 GN=ARHGAP1 PE=1 SV=1	1	11	11	11	1	0	1	2	1	1	1	1	1	1	1	0	3	3	4	3	3	3	5	9	6	6	6	1	0	1	2	1	1	1	1	1	1	1	0	3	3	4
P28331	P28331	19	19	19	NADH-ubiquinone oxidoreductase 75 kDa subunit, mitochondrial	NDUFS1	sp|P28331|NDUS1_HUMAN NADH-ubiquinone oxidoreductase 75 kDa subunit, mitochondrial OS=Homo sapiens OX=9606 GN=NDUFS1 PE=1 SV=3	1	19	19	19	0	0	0	2	2	1	1	1	1	4	2	1	1	3	10	13	6	15	11	8	6	5	4	0	0	0	2	2	1	1	1	1	4	2	1	1	3	10
P11310	P11310	10	10	10	Medium-chain specific acyl-CoA dehydrogenase, mitochondrial	ACADM	sp|P11310|ACADM_HUMAN Medium-chain specific acyl-CoA dehydrogenase, mitochondrial OS=Homo sapiens OX=9606 GN=ACADM PE=1 SV=1	1	10	10	10	2	0	0	3	4	2	0	3	0	5	0	0	0	3	4	8	3	4	3	3	2	2	4	2	0	0	3	4	2	0	3	0	5	0	0	0	3	4
Q9NX63	Q9NX63	8	8	8	MICOS complex subunit MIC19	CHCHD3	sp|Q9NX63|MIC19_HUMAN MICOS complex subunit MIC19 OS=Homo sapiens OX=9606 GN=CHCHD3 PE=1 SV=1	1	8	8	8	1	1	0	2	0	0	0	0	1	1	1	2	0	4	3	5	6	4	5	3	4	4	2	1	1	0	2	0	0	0	0	1	1	1	2	0	4	3
Q32MZ4	Q32MZ4	11	11	10	Leucine-rich repeat flightless-interacting protein 1	LRRFIP1	sp|Q32MZ4|LRRF1_HUMAN Leucine-rich repeat flightless-interacting protein 1 OS=Homo sapiens OX=9606 GN=LRRFIP1 PE=1 SV=2	1	11	11	10	0	0	0	1	4	1	0	1	0	0	1	3	0	4	4	5	5	2	6	2	3	4	4	0	0	0	1	4	1	0	1	0	0	1	3	0	4	4
P02774;CON__Q3MHN5;CON__ENSEMBL:ENSBTAP00000018229	P02774	18;5;5	18;5;5	18;5;5	Vitamin D-binding protein	GC	sp|P02774|VTDB_HUMAN Vitamin D-binding protein OS=Homo sapiens OX=9606 GN=GC PE=1 SV=2	3	18	18	18	0	2	0	0	0	0	0	0	0	0	0	0	0	9	13	4	14	4	6	16	16	15	7	0	2	0	0	0	0	0	0	0	0	0	0	0	9	13
P02749;CON__P17690	P02749	11;2	11;2	11;2	Beta-2-glycoprotein 1	APOH	sp|P02749|APOH_HUMAN Beta-2-glycoprotein 1 OS=Homo sapiens OX=9606 GN=APOH PE=1 SV=3	2	11	11	11	1	1	0	0	0	0	0	2	0	0	1	0	0	7	10	4	7	7	4	8	10	7	3	1	1	0	0	0	0	0	2	0	0	1	0	0	7	10
P36955;CON__Q95121	P36955	12;4	12;4	12;4	Pigment epithelium-derived factor	SERPINF1	sp|P36955|PEDF_HUMAN Pigment epithelium-derived factor OS=Homo sapiens OX=9606 GN=SERPINF1 PE=1 SV=4	2	12	12	12	1	1	0	0	0	0	0	1	0	1	1	0	2	5	8	3	9	4	2	8	10	9	5	1	1	0	0	0	0	0	1	0	1	1	0	2	5	8
P55735	P55735	6	6	6	Protein SEC13 homolog	SEC13	sp|P55735|SEC13_HUMAN Protein SEC13 homolog OS=Homo sapiens OX=9606 GN=SEC13 PE=1 SV=3	1	6	6	6	1	0	1	0	1	1	1	1	0	1	1	1	2	5	2	4	3	6	4	4	2	5	4	1	0	1	0	1	1	1	1	0	1	1	1	2	5	2
P00387	P00387	12	12	12	NADH-cytochrome b5 reductase 3;NADH-cytochrome b5 reductase 3 membrane-bound form;NADH-cytochrome b5 reductase 3 soluble form	CYB5R3	sp|P00387|NB5R3_HUMAN NADH-cytochrome b5 reductase 3 OS=Homo sapiens OX=9606 GN=CYB5R3 PE=1 SV=3	1	12	12	12	3	0	2	3	2	3	2	1	1	1	0	0	2	8	6	8	5	6	6	8	4	4	7	3	0	2	3	2	3	2	1	1	1	0	0	2	8	6
P42704	P42704	37	37	37	Leucine-rich PPR motif-containing protein, mitochondrial	LRPPRC	sp|P42704|LPPRC_HUMAN Leucine-rich PPR motif-containing protein, mitochondrial OS=Homo sapiens OX=9606 GN=LRPPRC PE=1 SV=3	1	37	37	37	3	0	0	12	2	2	4	2	0	1	1	4	3	27	7	32	7	26	24	17	4	22	14	3	0	0	12	2	2	4	2	0	1	1	4	3	27	7
Q96QK1	Q96QK1	19	19	19	Vacuolar protein sorting-associated protein 35	VPS35	sp|Q96QK1|VPS35_HUMAN Vacuolar protein sorting-associated protein 35 OS=Homo sapiens OX=9606 GN=VPS35 PE=1 SV=2	1	19	19	19	2	0	1	3	3	2	4	1	1	1	1	2	3	12	6	13	7	10	13	9	7	6	13	2	0	1	3	3	2	4	1	1	1	1	2	3	12	6
P31040	P31040	18	18	18	Succinate dehydrogenase [ubiquinone] flavoprotein subunit, mitochondrial	SDHA	sp|P31040|SDHA_HUMAN Succinate dehydrogenase [ubiquinone] flavoprotein subunit, mitochondrial OS=Homo sapiens OX=9606 GN=SDHA PE=1 SV=2	1	18	18	18	3	0	4	5	2	2	1	1	1	2	3	1	0	15	11	12	7	12	12	10	4	9	9	3	0	4	5	2	2	1	1	1	2	3	1	0	15	11
Q8WUM4	Q8WUM4	30	30	30	Programmed cell death 6-interacting protein	PDCD6IP	sp|Q8WUM4|PDC6I_HUMAN Programmed cell death 6-interacting protein OS=Homo sapiens OX=9606 GN=PDCD6IP PE=1 SV=1	1	30	30	30	1	0	1	9	6	4	3	1	0	0	0	2	2	16	9	20	12	14	16	13	5	16	20	1	0	1	9	6	4	3	1	0	0	0	2	2	16	9
O75367	O75367	19	19	17	Core histone macro-H2A.1	H2AFY	sp|O75367|H2AY_HUMAN Core histone macro-H2A.1 OS=Homo sapiens OX=9606 GN=H2AFY PE=1 SV=4	1	19	19	17	1	0	1	9	4	3	4	1	0	3	0	5	2	6	4	14	6	13	10	5	2	9	8	1	0	1	9	4	3	4	1	0	3	0	5	2	6	4
P30153	P30153	23	23	18	Serine/threonine-protein phosphatase 2A 65 kDa regulatory subunit A alpha isoform	PPP2R1A	sp|P30153|2AAA_HUMAN Serine/threonine-protein phosphatase 2A 65 kDa regulatory subunit A alpha isoform OS=Homo sapiens OX=9606 GN=PPP2R1A PE=1 SV=4	1	23	23	18	4	0	2	5	4	3	5	1	0	3	1	2	7	11	5	9	6	2	10	10	3	6	9	4	0	2	5	4	3	5	1	0	3	1	2	7	11	5
P50570;Q05193;Q9UQ16	P50570	24;6;5	24;6;5	24;6;5	Dynamin-2	DNM2	sp|P50570|DYN2_HUMAN Dynamin-2 OS=Homo sapiens OX=9606 GN=DNM2 PE=1 SV=2	3	24	24	24	1	0	0	11	5	7	13	1	1	1	1	2	2	10	6	14	9	20	14	6	6	9	10	1	0	0	11	5	7	13	1	1	1	1	2	2	10	6
Q92499	Q92499	18	18	18	ATP-dependent RNA helicase DDX1	DDX1	sp|Q92499|DDX1_HUMAN ATP-dependent RNA helicase DDX1 OS=Homo sapiens OX=9606 GN=DDX1 PE=1 SV=2	1	18	18	18	1	1	0	5	4	4	3	1	1	4	1	3	4	9	4	12	9	10	13	12	6	6	10	1	1	0	5	4	4	3	1	1	4	1	3	4	9	4
P49257	P49257	13	13	13	Protein ERGIC-53	LMAN1	sp|P49257|LMAN1_HUMAN Protein ERGIC-53 OS=Homo sapiens OX=9606 GN=LMAN1 PE=1 SV=2	1	13	13	13	4	0	0	7	3	2	6	0	0	0	0	2	1	9	6	10	2	6	8	5	2	7	7	4	0	0	7	3	2	6	0	0	0	0	2	1	9	6
Q5SSJ5	Q5SSJ5	25	25	25	Heterochromatin protein 1-binding protein 3	HP1BP3	sp|Q5SSJ5|HP1B3_HUMAN Heterochromatin protein 1-binding protein 3 OS=Homo sapiens OX=9606 GN=HP1BP3 PE=1 SV=1	1	25	25	25	1	0	0	17	10	7	9	0	0	2	0	7	2	6	7	14	10	13	7	8	3	6	7	1	0	0	17	10	7	9	0	0	2	0	7	2	6	7
Q00325	Q00325	9	9	9	Phosphate carrier protein, mitochondrial	SLC25A3	sp|Q00325|MPCP_HUMAN Phosphate carrier protein, mitochondrial OS=Homo sapiens OX=9606 GN=SLC25A3 PE=1 SV=2	1	9	9	9	2	0	1	2	2	1	2	0	0	0	1	2	1	6	4	7	6	9	8	6	6	6	7	2	0	1	2	2	1	2	0	0	0	1	2	1	6	4
P09874	P09874	32	32	32	Poly [ADP-ribose] polymerase 1	PARP1	sp|P09874|PARP1_HUMAN Poly [ADP-ribose] polymerase 1 OS=Homo sapiens OX=9606 GN=PARP1 PE=1 SV=4	1	32	32	32	5	0	0	5	4	1	4	1	0	1	1	2	1	17	12	29	12	21	18	15	2	13	8	5	0	0	5	4	1	4	1	0	1	1	2	1	17	12
Q99623	Q99623	13	13	13	Prohibitin-2	PHB2	sp|Q99623|PHB2_HUMAN Prohibitin-2 OS=Homo sapiens OX=9606 GN=PHB2 PE=1 SV=2	1	13	13	13	0	0	1	7	4	1	7	0	0	0	1	2	2	9	6	12	8	11	10	8	6	10	10	0	0	1	7	4	1	7	0	0	0	1	2	2	9	6
Q16181;Q6ZU15	Q16181	13;1	13;1	13;1	Septin-7	2007-09-01	sp|Q16181|SEPT7_HUMAN Septin-7 OS=Homo sapiens OX=9606 GN=SEPTIN7 PE=1 SV=2	2	13	13	13	1	0	1	2	2	5	1	1	1	1	2	3	1	9	9	9	7	10	9	7	6	11	8	1	0	1	2	2	5	1	1	1	1	2	3	1	9	9
P33176;O60282;Q12840	P33176	40;7;7	40;7;7	40;7;7	Kinesin-1 heavy chain	KIF5B	sp|P33176|KINH_HUMAN Kinesin-1 heavy chain OS=Homo sapiens OX=9606 GN=KIF5B PE=1 SV=1	3	40	40	40	1	0	0	6	3	1	2	2	0	0	1	2	1	22	8	31	14	25	23	18	9	18	22	1	0	0	6	3	1	2	2	0	0	1	2	1	22	8
P11766	P11766	14	14	14	Alcohol dehydrogenase class-3	ADH5	sp|P11766|ADHX_HUMAN Alcohol dehydrogenase class-3 OS=Homo sapiens OX=9606 GN=ADH5 PE=1 SV=4	1	14	14	14	1	0	2	4	1	3	1	7	1	1	3	0	1	6	7	9	9	5	10	10	11	6	9	1	0	2	4	1	3	1	7	1	1	3	0	1	6	7
P49748	P49748	27	27	27	Very long-chain specific acyl-CoA dehydrogenase, mitochondrial	ACADVL	sp|P49748|ACADV_HUMAN Very long-chain specific acyl-CoA dehydrogenase, mitochondrial OS=Homo sapiens OX=9606 GN=ACADVL PE=1 SV=1	1	27	27	27	1	0	0	7	7	1	2	1	0	3	0	2	3	12	12	18	16	19	17	17	6	12	15	1	0	0	7	7	1	2	1	0	3	0	2	3	12	12
Q12931	Q12931	14	14	14	Heat shock protein 75 kDa, mitochondrial	TRAP1	sp|Q12931|TRAP1_HUMAN Heat shock protein 75 kDa, mitochondrial OS=Homo sapiens OX=9606 GN=TRAP1 PE=1 SV=3	1	14	14	14	1	0	1	4	2	2	2	3	0	2	1	5	1	8	2	6	5	8	8	4	2	8	5	1	0	1	4	2	2	2	3	0	2	1	5	1	8	2
Q15836;P63027;P23763	Q15836;P63027	4;3;1	4;3;1	4;3;1	Vesicle-associated membrane protein 3;Vesicle-associated membrane protein 2	VAMP3;VAMP2	sp|Q15836|VAMP3_HUMAN Vesicle-associated membrane protein 3 OS=Homo sapiens OX=9606 GN=VAMP3 PE=1 SV=3;sp|P63027|VAMP2_HUMAN Vesicle-associated membrane protein 2 OS=Homo sapiens OX=9606 GN=VAMP2 PE=1 SV=3	3	4	4	4	2	0	0	2	2	2	2	1	0	0	2	1	2	2	1	3	1	3	3	2	2	2	3	2	0	0	2	2	2	2	1	0	0	2	1	2	2	1
P55060	P55060	26	26	26	Exportin-2	CSE1L	sp|P55060|XPO2_HUMAN Exportin-2 OS=Homo sapiens OX=9606 GN=CSE1L PE=1 SV=3	1	26	26	26	3	0	0	11	2	0	3	1	0	0	0	2	3	16	2	21	6	12	9	4	3	16	14	3	0	0	11	2	0	3	1	0	0	0	2	3	16	2
P11279	P11279	5	5	5	Lysosome-associated membrane glycoprotein 1	LAMP1	sp|P11279|LAMP1_HUMAN Lysosome-associated membrane glycoprotein 1 OS=Homo sapiens OX=9606 GN=LAMP1 PE=1 SV=3	1	5	5	5	2	0	2	0	1	2	1	0	1	1	2	2	1	4	2	3	2	3	4	3	2	2	2	2	0	2	0	1	2	1	0	1	1	2	2	1	4	2
Q9NYU2;Q9NYU1	Q9NYU2	23;1	23;1	23;1	UDP-glucose:glycoprotein glucosyltransferase 1	UGGT1	sp|Q9NYU2|UGGG1_HUMAN UDP-glucose:glycoprotein glucosyltransferase 1 OS=Homo sapiens OX=9606 GN=UGGT1 PE=1 SV=3	2	23	23	23	6	0	0	3	3	3	2	2	0	0	1	1	1	12	5	9	6	9	15	12	4	11	12	6	0	0	3	3	3	2	2	0	0	1	1	1	12	5
P54819	P54819	10	10	10	Adenylate kinase 2, mitochondrial;Adenylate kinase 2, mitochondrial, N-terminally processed	AK2	sp|P54819|KAD2_HUMAN Adenylate kinase 2, mitochondrial OS=Homo sapiens OX=9606 GN=AK2 PE=1 SV=2	1	10	10	10	2	1	0	3	2	0	1	2	0	2	2	1	2	4	4	6	6	8	5	7	2	6	6	2	1	0	3	2	0	1	2	0	2	2	1	2	4	4
P02748;CON__Q3MHN2	P02748	14;2	14;2	14;2	Complement component C9;Complement component C9a;Complement component C9b	C9	sp|P02748|CO9_HUMAN Complement component C9 OS=Homo sapiens OX=9606 GN=C9 PE=1 SV=2	2	14	14	14	0	3	3	0	0	0	0	1	0	0	0	0	3	6	8	3	8	7	4	4	10	11	6	0	3	3	0	0	0	0	1	0	0	0	0	3	6	8
P13987	P13987	4	4	4	CD59 glycoprotein	CD59	sp|P13987|CD59_HUMAN CD59 glycoprotein OS=Homo sapiens OX=9606 GN=CD59 PE=1 SV=1	1	4	4	4	1	2	0	0	0	3	0	0	1	3	1	0	2	3	4	1	4	4	4	3	3	2	4	1	2	0	0	0	3	0	0	1	3	1	0	2	3	4
P05556	P05556	18	18	18	Integrin beta-1	ITGB1	sp|P05556|ITB1_HUMAN Integrin beta-1 OS=Homo sapiens OX=9606 GN=ITGB1 PE=1 SV=2	1	18	18	18	1	2	1	0	0	1	2	1	1	1	2	1	1	11	13	9	7	15	8	14	15	9	11	1	2	1	0	0	1	2	1	1	1	2	1	1	11	13
P05141;Q9H0C2	P05141	13;3	13;3	4;0	ADP/ATP translocase 2;ADP/ATP translocase 2, N-terminally processed	SLC25A5	sp|P05141|ADT2_HUMAN ADP/ATP translocase 2 OS=Homo sapiens OX=9606 GN=SLC25A5 PE=1 SV=7	2	13	13	4	4	0	0	2	0	0	2	0	0	2	0	0	2	10	6	11	8	10	10	11	9	8	10	4	0	0	2	0	0	2	0	0	2	0	0	2	10	6
P40939	P40939	28	28	28	Trifunctional enzyme subunit alpha, mitochondrial;Long-chain enoyl-CoA hydratase;Long chain 3-hydroxyacyl-CoA dehydrogenase	HADHA	sp|P40939|ECHA_HUMAN Trifunctional enzyme subunit alpha, mitochondrial OS=Homo sapiens OX=9606 GN=HADHA PE=1 SV=2	1	28	28	28	2	0	1	8	1	1	1	3	1	1	1	1	2	12	12	26	13	18	15	20	12	13	15	2	0	1	8	1	1	1	3	1	1	1	1	2	12	12
P30040	P30040	10	10	10	Endoplasmic reticulum resident protein 29	ERP29	sp|P30040|ERP29_HUMAN Endoplasmic reticulum resident protein 29 OS=Homo sapiens OX=9606 GN=ERP29 PE=1 SV=4	1	10	10	10	6	0	0	1	1	2	0	1	0	1	0	3	0	8	3	8	5	7	8	7	3	5	5	6	0	0	1	1	2	0	1	0	1	0	3	0	8	3
P53618	P53618	25	25	25	Coatomer subunit beta	COPB1	sp|P53618|COPB_HUMAN Coatomer subunit beta OS=Homo sapiens OX=9606 GN=COPB1 PE=1 SV=3	1	25	25	25	6	0	0	4	1	1	1	0	1	0	0	1	6	14	3	12	6	16	14	13	4	14	12	6	0	0	4	1	1	1	0	1	0	0	1	6	14	3
Q04917	Q04917	14	10	10	14-3-3 protein eta	YWHAH	sp|Q04917|1433F_HUMAN 14-3-3 protein eta OS=Homo sapiens OX=9606 GN=YWHAH PE=1 SV=4	1	14	10	10	3	3	3	6	3	3	3	4	2	5	3	6	7	7	5	8	4	5	5	8	4	9	10	0	0	1	3	0	0	0	1	0	2	0	3	4	5	3
O00429	O00429	12	12	12	Dynamin-1-like protein	DNM1L	sp|O00429|DNM1L_HUMAN Dynamin-1-like protein OS=Homo sapiens OX=9606 GN=DNM1L PE=1 SV=2	1	12	12	12	2	1	0	1	1	1	3	1	0	2	0	1	4	8	2	6	2	8	6	5	3	6	7	2	1	0	1	1	1	3	1	0	2	0	1	4	8	2
Q02218	Q02218	24	24	17	2-oxoglutarate dehydrogenase, mitochondrial	OGDH	sp|Q02218|ODO1_HUMAN 2-oxoglutarate dehydrogenase, mitochondrial OS=Homo sapiens OX=9606 GN=OGDH PE=1 SV=3	1	24	24	17	0	2	1	2	1	2	0	3	0	12	4	0	2	10	7	12	4	7	10	11	5	5	8	0	2	1	2	1	2	0	3	0	12	4	0	2	10	7
Q9UHG3	Q9UHG3	12	12	12	Prenylcysteine oxidase 1	PCYOX1	sp|Q9UHG3|PCYOX_HUMAN Prenylcysteine oxidase 1 OS=Homo sapiens OX=9606 GN=PCYOX1 PE=1 SV=3	1	12	12	12	3	0	1	5	0	1	1	0	0	0	1	0	1	3	6	6	4	8	5	8	3	4	4	3	0	1	5	0	1	1	0	0	0	1	0	1	3	6
Q99798	Q99798	26	26	26	Aconitate hydratase, mitochondrial	ACO2	sp|Q99798|ACON_HUMAN Aconitate hydratase, mitochondrial OS=Homo sapiens OX=9606 GN=ACO2 PE=1 SV=2	1	26	26	26	0	0	3	3	8	2	3	1	3	10	6	4	4	11	11	9	12	15	14	17	7	6	10	0	0	3	3	8	2	3	1	3	10	6	4	4	11	11
P55084	P55084	19	19	19	Trifunctional enzyme subunit beta, mitochondrial;3-ketoacyl-CoA thiolase	HADHB	sp|P55084|ECHB_HUMAN Trifunctional enzyme subunit beta, mitochondrial OS=Homo sapiens OX=9606 GN=HADHB PE=1 SV=3	1	19	19	19	4	1	2	6	3	3	2	2	1	3	2	0	1	10	8	18	13	12	10	13	8	9	11	4	1	2	6	3	3	2	2	1	3	2	0	1	10	8
P35221;P26232	P35221	27;8	27;8	26;8	Catenin alpha-1	CTNNA1	sp|P35221|CTNA1_HUMAN Catenin alpha-1 OS=Homo sapiens OX=9606 GN=CTNNA1 PE=1 SV=1	2	27	27	26	5	0	0	5	8	7	7	1	0	4	1	2	6	19	3	20	13	21	16	17	2	15	18	5	0	0	5	8	7	7	1	0	4	1	2	6	19	3
Q14152	Q14152	26	26	26	Eukaryotic translation initiation factor 3 subunit A	EIF3A	sp|Q14152|EIF3A_HUMAN Eukaryotic translation initiation factor 3 subunit A OS=Homo sapiens OX=9606 GN=EIF3A PE=1 SV=1	1	26	26	26	6	0	0	6	3	4	9	2	0	0	1	4	10	17	5	13	4	7	14	8	3	4	11	6	0	0	6	3	4	9	2	0	0	1	4	10	17	5
P07814	P07814	38	38	37	Bifunctional glutamate/proline--tRNA ligase;Glutamate--tRNA ligase;Proline--tRNA ligase	EPRS	sp|P07814|SYEP_HUMAN Bifunctional glutamate/proline--tRNA ligase OS=Homo sapiens OX=9606 GN=EPRS PE=1 SV=5	1	38	38	37	1	0	0	4	3	3	6	2	0	0	0	4	2	21	4	28	6	19	24	18	3	23	20	1	0	0	4	3	3	6	2	0	0	0	4	2	21	4
P04844	P04844	12	12	12	Dolichyl-diphosphooligosaccharide--protein glycosyltransferase subunit 2	RPN2	sp|P04844|RPN2_HUMAN Dolichyl-diphosphooligosaccharide--protein glycosyltransferase subunit 2 OS=Homo sapiens OX=9606 GN=RPN2 PE=1 SV=3	1	12	12	12	4	0	1	5	2	2	4	1	0	0	1	2	2	7	4	10	4	9	8	6	4	6	7	4	0	1	5	2	2	4	1	0	0	1	2	2	7	4
Q15691	Q15691	11	11	10	Microtubule-associated protein RP/EB family member 1	MAPRE1	sp|Q15691|MARE1_HUMAN Microtubule-associated protein RP/EB family member 1 OS=Homo sapiens OX=9606 GN=MAPRE1 PE=1 SV=3	1	11	11	10	1	0	1	3	3	2	6	4	0	3	2	3	2	6	2	4	4	6	5	2	3	7	7	1	0	1	3	3	2	6	4	0	3	2	3	2	6	2
P46977	P46977	8	8	8	Dolichyl-diphosphooligosaccharide--protein glycosyltransferase subunit STT3A	STT3A	sp|P46977|STT3A_HUMAN Dolichyl-diphosphooligosaccharide--protein glycosyltransferase subunit STT3A OS=Homo sapiens OX=9606 GN=STT3A PE=1 SV=2	1	8	8	8	2	0	0	4	3	3	3	1	0	0	1	2	2	6	4	6	4	6	7	5	4	5	6	2	0	0	4	3	3	3	1	0	0	1	2	2	6	4
P25685	P25685	12	12	10	DnaJ homolog subfamily B member 1	DNAJB1	sp|P25685|DNJB1_HUMAN DnaJ homolog subfamily B member 1 OS=Homo sapiens OX=9606 GN=DNAJB1 PE=1 SV=4	1	12	12	10	4	1	1	2	5	3	4	1	1	3	1	6	4	6	2	7	3	8	6	5	3	7	5	4	1	1	2	5	3	4	1	1	3	1	6	4	6	2
P22695	P22695	15	15	15	Cytochrome b-c1 complex subunit 2, mitochondrial	UQCRC2	sp|P22695|QCR2_HUMAN Cytochrome b-c1 complex subunit 2, mitochondrial OS=Homo sapiens OX=9606 GN=UQCRC2 PE=1 SV=3	1	15	15	15	3	1	1	2	6	3	7	3	0	7	1	3	2	9	9	10	11	13	13	8	5	7	4	3	1	1	2	6	3	7	3	0	7	1	3	2	9	9
Q7L576;Q96F07	Q7L576	19;5	19;5	19;5	Cytoplasmic FMR1-interacting protein 1	CYFIP1	sp|Q7L576|CYFP1_HUMAN Cytoplasmic FMR1-interacting protein 1 OS=Homo sapiens OX=9606 GN=CYFIP1 PE=1 SV=1	2	19	19	19	5	0	0	4	5	4	7	1	0	0	1	4	6	10	2	9	3	12	11	7	3	6	10	5	0	0	4	5	4	7	1	0	0	1	4	6	10	2
Q96I99	Q96I99	11	11	11	Succinyl-CoA ligase [GDP-forming] subunit beta, mitochondrial	SUCLG2	sp|Q96I99|SUCB2_HUMAN Succinate--CoA ligase [GDP-forming] subunit beta, mitochondrial OS=Homo sapiens OX=9606 GN=SUCLG2 PE=1 SV=2	1	11	11	11	2	0	0	3	4	3	2	2	0	3	1	1	3	3	5	7	5	10	8	4	2	2	3	2	0	0	3	4	3	2	2	0	3	1	1	3	3	5
P54136	P54136	23	23	23	Arginine--tRNA ligase, cytoplasmic	RARS	sp|P54136|SYRC_HUMAN Arginine--tRNA ligase, cytoplasmic OS=Homo sapiens OX=9606 GN=RARS PE=1 SV=2	1	23	23	23	3	0	0	6	3	1	6	2	0	1	1	2	3	14	4	9	5	10	15	10	2	10	11	3	0	0	6	3	1	6	2	0	1	1	2	3	14	4
Q13347	Q13347	10	10	10	Eukaryotic translation initiation factor 3 subunit I	EIF3I	sp|Q13347|EIF3I_HUMAN Eukaryotic translation initiation factor 3 subunit I OS=Homo sapiens OX=9606 GN=EIF3I PE=1 SV=1	1	10	10	10	1	0	2	2	2	1	2	2	1	1	2	4	4	9	2	6	4	7	8	7	2	5	9	1	0	2	2	2	1	2	2	1	1	2	4	4	9	2
P54920;Q9H115	P54920	13;1	13;1	13;1	Alpha-soluble NSF attachment protein	NAPA	sp|P54920|SNAA_HUMAN Alpha-soluble NSF attachment protein OS=Homo sapiens OX=9606 GN=NAPA PE=1 SV=3	2	13	13	13	4	1	1	3	2	0	2	3	0	1	0	1	2	7	3	5	4	10	6	9	4	6	6	4	1	1	3	2	0	2	3	0	1	0	1	2	7	3
P07954	P07954	12	12	12	Fumarate hydratase, mitochondrial	FH	sp|P07954|FUMH_HUMAN Fumarate hydratase, mitochondrial OS=Homo sapiens OX=9606 GN=FH PE=1 SV=3	1	12	12	12	1	1	1	2	2	1	2	1	0	2	2	2	1	9	4	10	6	7	9	6	3	8	2	1	1	1	2	2	1	2	1	0	2	2	2	1	9	4
Q8TCJ2	Q8TCJ2	6	6	6	Dolichyl-diphosphooligosaccharide--protein glycosyltransferase subunit STT3B	STT3B	sp|Q8TCJ2|STT3B_HUMAN Dolichyl-diphosphooligosaccharide--protein glycosyltransferase subunit STT3B OS=Homo sapiens OX=9606 GN=STT3B PE=1 SV=1	1	6	6	6	3	0	1	3	2	0	3	3	0	0	0	2	1	5	3	5	3	6	5	3	2	4	4	3	0	1	3	2	0	3	3	0	0	0	2	1	5	3
P0DOX2	P0DOX2	13	9	5			sp|P0DOX2|IGA2_HUMAN Immunoglobulin alpha-2 heavy chain OS=Homo sapiens OX=9606 PE=1 SV=2	1	13	9	5	6	6	5	3	3	3	4	4	6	4	5	4	5	5	7	5	4	4	6	4	9	4	5	3	2	2	1	1	1	1	1	2	1	2	1	2	3	4
P00751	P00751	22	22	22	Complement factor B;Complement factor B Ba fragment;Complement factor B Bb fragment	CFB	sp|P00751|CFAB_HUMAN Complement factor B OS=Homo sapiens OX=9606 GN=CFB PE=1 SV=2	1	22	22	22	1	7	5	0	0	0	1	1	2	1	2	1	5	13	15	10	15	9	6	10	17	11	9	1	7	5	0	0	0	1	1	2	1	2	1	5	13	15
P07942	P07942	32	32	32	Laminin subunit beta-1	LAMB1	sp|P07942|LAMB1_HUMAN Laminin subunit beta-1 OS=Homo sapiens OX=9606 GN=LAMB1 PE=1 SV=2	1	32	32	32	1	2	0	1	1	2	2	3	0	0	1	0	3	20	10	4	9	21	21	16	17	18	16	1	2	0	1	1	2	2	3	0	0	1	0	3	20	10
P62910	P62910	9	9	9	60S ribosomal protein L32	RPL32	sp|P62910|RL32_HUMAN 60S ribosomal protein L32 OS=Homo sapiens OX=9606 GN=RPL32 PE=1 SV=2	1	9	9	9	2	0	0	0	1	1	2	1	0	4	1	6	4	6	4	5	5	5	5	2	2	6	5	2	0	0	0	1	1	2	1	0	4	1	6	4	6	4
P36542	P36542	10	10	10	ATP synthase subunit gamma, mitochondrial	ATP5C1	sp|P36542|ATPG_HUMAN ATP synthase subunit gamma, mitochondrial OS=Homo sapiens OX=9606 GN=ATP5F1C PE=1 SV=1	1	10	10	10	0	1	1	1	3	3	0	2	0	3	2	4	2	8	4	8	6	8	8	7	6	7	6	0	1	1	1	3	3	0	2	0	3	2	4	2	8	4
P02747	P02747	5	5	5	Complement C1q subcomponent subunit C	C1QC	sp|P02747|C1QC_HUMAN Complement C1q subcomponent subunit C OS=Homo sapiens OX=9606 GN=C1QC PE=1 SV=3	1	5	5	5	1	3	4	0	2	0	1	2	1	0	2	2	1	4	4	3	4	4	3	4	4	4	4	1	3	4	0	2	0	1	2	1	0	2	2	1	4	4
O60763	O60763	20	20	20	General vesicular transport factor p115	USO1	sp|O60763|USO1_HUMAN General vesicular transport factor p115 OS=Homo sapiens OX=9606 GN=USO1 PE=1 SV=2	1	20	20	20	3	0	1	4	1	1	2	2	0	2	1	3	1	11	2	14	7	13	17	10	2	12	13	3	0	1	4	1	1	2	2	0	2	1	3	1	11	2
P67870	P67870	4	4	4	Casein kinase II subunit beta	CSNK2B	sp|P67870|CSK2B_HUMAN Casein kinase II subunit beta OS=Homo sapiens OX=9606 GN=CSNK2B PE=1 SV=1	1	4	4	4	2	1	0	1	2	1	2	2	0	3	1	3	1	3	2	3	2	2	2	3	2	3	2	2	1	0	1	2	1	2	2	0	3	1	3	1	3	2
P05155;CON__P50448	P05155	11;1	11;1	11;1	Plasma protease C1 inhibitor	SERPING1	sp|P05155|IC1_HUMAN Plasma protease C1 inhibitor OS=Homo sapiens OX=9606 GN=SERPING1 PE=1 SV=2	2	11	11	11	2	3	3	1	0	1	1	2	1	0	1	2	1	5	9	3	8	6	3	6	10	8	5	2	3	3	1	0	1	1	2	1	0	1	2	1	5	9
P04179	P04179	7	7	7	Superoxide dismutase [Mn], mitochondrial	SOD2	sp|P04179|SODM_HUMAN Superoxide dismutase [Mn], mitochondrial OS=Homo sapiens OX=9606 GN=SOD2 PE=1 SV=3	1	7	7	7	2	1	1	0	1	2	0	1	1	2	1	2	3	4	4	2	4	4	6	5	3	3	4	2	1	1	0	1	2	0	1	1	2	1	2	3	4	4
O15143	O15143	14	14	13	Actin-related protein 2/3 complex subunit 1B	ARPC1B	sp|O15143|ARC1B_HUMAN Actin-related protein 2/3 complex subunit 1B OS=Homo sapiens OX=9606 GN=ARPC1B PE=1 SV=3	1	14	14	13	2	1	0	0	1	3	1	0	0	1	1	2	4	7	6	7	7	7	8	8	3	9	8	2	1	0	0	1	3	1	0	0	1	1	2	4	7	6
Q9Y678	Q9Y678	23	23	20	Coatomer subunit gamma-1	COPG1	sp|Q9Y678|COPG1_HUMAN Coatomer subunit gamma-1 OS=Homo sapiens OX=9606 GN=COPG1 PE=1 SV=1	1	23	23	20	8	1	1	2	1	1	2	1	0	0	1	2	5	17	5	13	5	15	15	12	4	12	20	8	1	1	2	1	1	2	1	0	0	1	2	5	17	5
P48444	P48444	19	19	19	Coatomer subunit delta	ARCN1	sp|P48444|COPD_HUMAN Coatomer subunit delta OS=Homo sapiens OX=9606 GN=ARCN1 PE=1 SV=1	1	19	19	19	5	0	2	1	1	1	0	2	0	0	0	2	2	13	5	12	5	16	16	9	2	6	13	5	0	2	1	1	1	0	2	0	0	0	2	2	13	5
P25789	P25789	9	9	8	Proteasome subunit alpha type-4	PSMA4	sp|P25789|PSA4_HUMAN Proteasome subunit alpha type-4 OS=Homo sapiens OX=9606 GN=PSMA4 PE=1 SV=1	1	9	9	8	1	0	1	1	1	1	1	2	1	2	1	2	2	6	3	7	2	6	7	4	2	4	5	1	0	1	1	1	1	1	2	1	2	1	2	2	6	3
Q96HC4	Q96HC4	17	17	17	PDZ and LIM domain protein 5	PDLIM5	sp|Q96HC4|PDLI5_HUMAN PDZ and LIM domain protein 5 OS=Homo sapiens OX=9606 GN=PDLIM5 PE=1 SV=5	1	17	17	17	1	0	1	0	1	1	1	1	1	2	4	2	3	5	8	5	9	8	7	7	9	12	10	1	0	1	0	1	1	1	1	1	2	4	2	3	5	8
P22061	P22061	9	9	9	Protein-L-isoaspartate(D-aspartate) O-methyltransferase	PCMT1	sp|P22061|PIMT_HUMAN Protein-L-isoaspartate(D-aspartate) O-methyltransferase OS=Homo sapiens OX=9606 GN=PCMT1 PE=1 SV=4	1	9	9	9	2	3	2	3	2	2	2	1	2	1	2	2	5	5	4	5	4	4	3	5	3	4	6	2	3	2	3	2	2	2	1	2	1	2	2	5	5	4
P14543	P14543	36	36	35	Nidogen-1	NID1	sp|P14543|NID1_HUMAN Nidogen-1 OS=Homo sapiens OX=9606 GN=NID1 PE=1 SV=3	1	36	36	35	1	16	11	0	3	5	2	8	8	2	14	1	6	15	25	4	17	19	20	30	26	15	14	1	16	11	0	3	5	2	8	8	2	14	1	6	15	25
P13667	P13667	37	37	37	Protein disulfide-isomerase A4	PDIA4	sp|P13667|PDIA4_HUMAN Protein disulfide-isomerase A4 OS=Homo sapiens OX=9606 GN=PDIA4 PE=1 SV=2	1	37	37	37	17	1	2	7	7	5	5	8	1	0	1	10	4	27	24	31	27	25	31	24	15	25	22	17	1	2	7	7	5	5	8	1	0	1	10	4	27	24
P27797	P27797	16	16	16	Calreticulin	CALR	sp|P27797|CALR_HUMAN Calreticulin OS=Homo sapiens OX=9606 GN=CALR PE=1 SV=1	1	16	16	16	5	1	4	6	2	5	5	7	1	2	4	5	3	11	6	9	10	9	7	10	5	9	7	5	1	4	6	2	5	5	7	1	2	4	5	3	11	6
P61353	P61353	6	6	6	60S ribosomal protein L27	RPL27	sp|P61353|RL27_HUMAN 60S ribosomal protein L27 OS=Homo sapiens OX=9606 GN=RPL27 PE=1 SV=2	1	6	6	6	4	1	2	3	3	3	4	3	1	5	2	5	5	5	5	5	5	4	5	4	4	5	5	4	1	2	3	3	3	4	3	1	5	2	5	5	5	5
P53621	P53621	36	36	36	Coatomer subunit alpha;Xenin;Proxenin	COPA	sp|P53621|COPA_HUMAN Coatomer subunit alpha OS=Homo sapiens OX=9606 GN=COPA PE=1 SV=2	1	36	36	36	16	0	2	11	6	3	9	2	0	1	1	5	6	29	7	21	9	21	27	16	5	16	22	16	0	2	11	6	3	9	2	0	1	1	5	6	29	7
P13010	P13010	24	24	24	X-ray repair cross-complementing protein 5	XRCC5	sp|P13010|XRCC5_HUMAN X-ray repair cross-complementing protein 5 OS=Homo sapiens OX=9606 GN=XRCC5 PE=1 SV=3	1	24	24	24	4	0	0	12	9	8	9	5	2	10	2	8	11	15	10	18	11	14	18	13	9	12	12	4	0	0	12	9	8	9	5	2	10	2	8	11	15	10
O75396	O75396	10	10	10	Vesicle-trafficking protein SEC22b	SEC22B	sp|O75396|SC22B_HUMAN Vesicle-trafficking protein SEC22b OS=Homo sapiens OX=9606 GN=SEC22B PE=1 SV=4	1	10	10	10	7	0	3	6	5	3	4	2	0	1	4	3	2	8	5	8	4	6	8	5	4	8	4	7	0	3	6	5	3	4	2	0	1	4	3	2	8	5
Q9NZL9	Q9NZL9	11	11	11	Methionine adenosyltransferase 2 subunit beta	MAT2B	sp|Q9NZL9|MAT2B_HUMAN Methionine adenosyltransferase 2 subunit beta OS=Homo sapiens OX=9606 GN=MAT2B PE=1 SV=1	1	11	11	11	2	0	0	3	3	3	3	1	2	3	3	3	2	4	3	6	5	3	5	3	2	4	4	2	0	0	3	3	3	3	1	2	3	3	3	2	4	3
O60701	O60701	19	19	19	UDP-glucose 6-dehydrogenase	UGDH	sp|O60701|UGDH_HUMAN UDP-glucose 6-dehydrogenase OS=Homo sapiens OX=9606 GN=UGDH PE=1 SV=1	1	19	19	19	13	0	2	5	8	3	8	2	1	2	2	2	10	4	3	8	3	5	3	7	2	6	3	13	0	2	5	8	3	8	2	1	2	2	2	10	4	3
Q05707;Q8IWI9	Q05707	47;1	47;1	47;1	Collagen alpha-1(XIV) chain	COL14A1	sp|Q05707|COEA1_HUMAN Collagen alpha-1(XIV) chain OS=Homo sapiens OX=9606 GN=COL14A1 PE=1 SV=3	2	47	47	47	1	18	18	0	6	2	1	17	11	4	12	2	10	18	42	13	40	19	20	39	43	19	24	1	18	18	0	6	2	1	17	11	4	12	2	10	18	42
Q93052	Q93052	24	24	24	Lipoma-preferred partner	LPP	sp|Q93052|LPP_HUMAN Lipoma-preferred partner OS=Homo sapiens OX=9606 GN=LPP PE=1 SV=1	1	24	24	24	0	5	4	2	0	2	0	5	3	0	5	0	5	1	15	4	6	8	6	18	20	12	7	0	5	4	2	0	2	0	5	3	0	5	0	5	1	15
P62424	P62424	17	17	17	60S ribosomal protein L7a	RPL7A	sp|P62424|RL7A_HUMAN 60S ribosomal protein L7a OS=Homo sapiens OX=9606 GN=RPL7A PE=1 SV=2	1	17	17	17	3	0	1	4	4	2	4	4	1	4	1	5	9	13	9	12	10	12	13	9	6	12	10	3	0	1	4	4	2	4	4	1	4	1	5	9	13	9
P05023;P50993;P20648;P54707	P05023	33;13;3;3	33;13;3;3	19;1;0;0	Sodium/potassium-transporting ATPase subunit alpha-1	ATP1A1	sp|P05023|AT1A1_HUMAN Sodium/potassium-transporting ATPase subunit alpha-1 OS=Homo sapiens OX=9606 GN=ATP1A1 PE=1 SV=1	4	33	33	19	11	0	0	7	5	7	6	1	0	8	4	4	5	25	8	25	10	31	27	15	5	13	23	11	0	0	7	5	7	6	1	0	8	4	4	5	25	8
Q99832	Q99832	21	21	21	T-complex protein 1 subunit eta	CCT7	sp|Q99832|TCPH_HUMAN T-complex protein 1 subunit eta OS=Homo sapiens OX=9606 GN=CCT7 PE=1 SV=2	1	21	21	21	6	0	1	8	4	3	5	4	0	2	1	5	5	19	9	18	12	14	15	15	8	15	15	6	0	1	8	4	3	5	4	0	2	1	5	5	19	9
Q07065	Q07065	29	29	29	Cytoskeleton-associated protein 4	CKAP4	sp|Q07065|CKAP4_HUMAN Cytoskeleton-associated protein 4 OS=Homo sapiens OX=9606 GN=CKAP4 PE=1 SV=2	1	29	29	29	17	0	1	4	8	6	4	1	0	0	2	4	4	20	15	16	12	14	21	20	15	18	23	17	0	1	4	8	6	4	1	0	0	2	4	4	20	15
P53396	P53396	34	34	34	ATP-citrate synthase	ACLY	sp|P53396|ACLY_HUMAN ATP-citrate synthase OS=Homo sapiens OX=9606 GN=ACLY PE=1 SV=3	1	34	34	34	10	0	1	10	4	2	5	9	0	0	0	7	7	22	7	25	6	9	15	14	3	18	13	10	0	1	10	4	2	5	9	0	0	0	7	7	22	7
P83731	P83731	10	10	10	60S ribosomal protein L24	RPL24	sp|P83731|RL24_HUMAN 60S ribosomal protein L24 OS=Homo sapiens OX=9606 GN=RPL24 PE=1 SV=1	1	10	10	10	4	2	1	4	3	2	4	1	1	4	3	4	6	5	3	5	4	5	6	5	4	4	5	4	2	1	4	3	2	4	1	1	4	3	4	6	5	3
P12268	P12268	16	16	15	Inosine-5-monophosphate dehydrogenase 2	IMPDH2	sp|P12268|IMDH2_HUMAN Inosine-5-monophosphate dehydrogenase 2 OS=Homo sapiens OX=9606 GN=IMPDH2 PE=1 SV=2	1	16	16	15	2	0	0	2	2	2	3	2	0	0	1	6	3	12	3	6	6	6	9	4	2	8	7	2	0	0	2	2	2	3	2	0	0	1	6	3	12	3
P35606	P35606	21	21	21	Coatomer subunit beta	COPB2	sp|P35606|COPB2_HUMAN Coatomer subunit beta OS=Homo sapiens OX=9606 GN=COPB2 PE=1 SV=2	1	21	21	21	7	0	2	2	4	4	3	2	0	2	0	4	5	15	5	14	4	15	13	10	4	9	9	7	0	2	2	4	4	3	2	0	2	0	4	5	15	5
O15145	O15145	8	8	8	Actin-related protein 2/3 complex subunit 3	ARPC3	sp|O15145|ARPC3_HUMAN Actin-related protein 2/3 complex subunit 3 OS=Homo sapiens OX=9606 GN=ARPC3 PE=1 SV=3	1	8	8	8	1	1	2	1	3	3	2	3	1	3	2	2	4	6	3	2	4	5	5	6	3	4	6	1	1	2	1	3	3	2	3	1	3	2	2	4	6	3
P35232	P35232	14	14	14	Prohibitin	PHB	sp|P35232|PHB_HUMAN Prohibitin OS=Homo sapiens OX=9606 GN=PHB PE=1 SV=1	1	14	14	14	3	0	1	8	5	4	4	1	1	1	4	6	4	8	7	11	7	10	9	8	5	9	8	3	0	1	8	5	4	4	1	1	1	4	6	4	8	7
P29590	P29590	23	23	23	Protein PML	PML	sp|P29590|PML_HUMAN Protein PML OS=Homo sapiens OX=9606 GN=PML PE=1 SV=3	1	23	23	23	4	1	2	2	10	10	11	1	2	3	3	3	4	10	4	3	8	12	12	10	2	4	6	4	1	2	2	10	10	11	1	2	3	3	3	4	10	4
Q00341	Q00341	32	32	32	Vigilin	HDLBP	sp|Q00341|VIGLN_HUMAN Vigilin OS=Homo sapiens OX=9606 GN=HDLBP PE=1 SV=2	1	32	32	32	2	0	0	5	4	3	4	3	0	2	1	5	12	17	7	9	5	20	18	12	5	15	14	2	0	0	5	4	3	4	3	0	2	1	5	12	17	7
Q15181	Q15181	11	11	11	Inorganic pyrophosphatase	PPA1	sp|Q15181|IPYR_HUMAN Inorganic pyrophosphatase OS=Homo sapiens OX=9606 GN=PPA1 PE=1 SV=2	1	11	11	11	3	1	1	3	2	2	3	3	1	5	1	4	4	10	4	8	8	6	6	8	2	7	8	3	1	1	3	2	2	3	3	1	5	1	4	4	10	4
O95782	O95782	27	27	20	AP-2 complex subunit alpha-1	AP2A1	sp|O95782|AP2A1_HUMAN AP-2 complex subunit alpha-1 OS=Homo sapiens OX=9606 GN=AP2A1 PE=1 SV=3	1	27	27	20	9	0	0	5	3	3	11	6	0	1	2	1	4	16	4	12	7	15	13	10	8	12	11	9	0	0	5	3	3	11	6	0	1	2	1	4	16	4
Q99733	Q99733	8	8	7	Nucleosome assembly protein 1-like 4	NAP1L4	sp|Q99733|NP1L4_HUMAN Nucleosome assembly protein 1-like 4 OS=Homo sapiens OX=9606 GN=NAP1L4 PE=1 SV=1	1	8	8	7	3	1	0	4	3	3	3	2	0	2	1	2	5	3	3	5	3	2	6	3	5	4	6	3	1	0	4	3	3	3	2	0	2	1	2	5	3	3
Q9H223	Q9H223	15	14	12	EH domain-containing protein 4	EHD4	sp|Q9H223|EHD4_HUMAN EH domain-containing protein 4 OS=Homo sapiens OX=9606 GN=EHD4 PE=1 SV=1	1	15	14	12	2	1	1	5	5	5	5	4	1	3	3	1	4	7	7	7	8	7	7	7	2	2	6	2	1	1	5	5	5	5	4	1	3	3	1	4	7	6
O95747	O95747	11	11	9	Serine/threonine-protein kinase OSR1	OXSR1	sp|O95747|OXSR1_HUMAN Serine/threonine-protein kinase OSR1 OS=Homo sapiens OX=9606 GN=OXSR1 PE=1 SV=1	1	11	11	9	2	1	1	6	2	2	3	4	1	3	1	5	5	5	4	8	3	6	3	4	4	6	4	2	1	1	6	2	2	3	4	1	3	1	5	5	5	4
P00488	P00488	20	20	20	Coagulation factor XIII A chain	F13A1	sp|P00488|F13A_HUMAN Coagulation factor XIII A chain OS=Homo sapiens OX=9606 GN=F13A1 PE=1 SV=4	1	20	20	20	1	6	7	1	0	2	1	4	6	2	5	2	8	11	15	6	17	11	9	16	11	10	9	1	6	7	1	0	2	1	4	6	2	5	2	8	11	15
Q02543	Q02543	10	10	10	60S ribosomal protein L18a	RPL18A	sp|Q02543|RL18A_HUMAN 60S ribosomal protein L18a OS=Homo sapiens OX=9606 GN=RPL18A PE=1 SV=2	1	10	10	10	3	1	1	2	1	1	1	2	1	3	1	6	6	5	4	7	4	5	7	6	4	5	6	3	1	1	2	1	1	1	2	1	3	1	6	6	5	4
Q71UI9;P0C0S5	Q71UI9;P0C0S5	4;4	2;2	2;2	Histone H2A.V;Histone H2A.Z	H2AFV;H2AFZ	sp|Q71UI9|H2AV_HUMAN Histone H2A.V OS=Homo sapiens OX=9606 GN=H2AFV PE=1 SV=3;sp|P0C0S5|H2AZ_HUMAN Histone H2A.Z OS=Homo sapiens OX=9606 GN=H2AFZ PE=1 SV=2	2	4	2	2	4	3	3	4	4	4	3	3	3	3	4	4	4	4	4	4	4	4	4	4	4	4	4	2	1	1	2	2	2	1	1	1	1	2	2	2	2	2
P78417	P78417	12	12	12	Glutathione S-transferase omega-1	GSTO1	sp|P78417|GSTO1_HUMAN Glutathione S-transferase omega-1 OS=Homo sapiens OX=9606 GN=GSTO1 PE=1 SV=2	1	12	12	12	2	1	3	1	3	4	1	4	0	3	1	5	4	8	6	5	8	7	8	8	3	8	8	2	1	3	1	3	4	1	4	0	3	1	5	4	8	6
O94979	O94979	21	21	21	Protein transport protein Sec31A	SEC31A	sp|O94979|SC31A_HUMAN Protein transport protein Sec31A OS=Homo sapiens OX=9606 GN=SEC31A PE=1 SV=3	1	21	21	21	5	0	0	2	2	1	4	2	0	0	1	2	6	10	3	7	5	10	11	7	4	10	9	5	0	0	2	2	1	4	2	0	0	1	2	6	10	3
P30085	P30085	9	9	9	UMP-CMP kinase	CMPK1	sp|P30085|KCY_HUMAN UMP-CMP kinase OS=Homo sapiens OX=9606 GN=CMPK1 PE=1 SV=3	1	9	9	9	2	0	0	2	1	2	4	3	0	5	2	1	4	6	3	7	3	6	6	4	2	6	4	2	0	0	2	1	2	4	3	0	5	2	1	4	6	3
P11177	P11177	10	10	10	Pyruvate dehydrogenase E1 component subunit beta, mitochondrial	PDHB	sp|P11177|ODPB_HUMAN Pyruvate dehydrogenase E1 component subunit beta, mitochondrial OS=Homo sapiens OX=9606 GN=PDHB PE=1 SV=3	1	10	10	10	1	1	2	2	4	1	1	3	0	6	2	2	2	6	4	7	4	8	7	8	5	4	3	1	1	2	2	4	1	1	3	0	6	2	2	2	6	4
P62993	P62993	8	8	8	Growth factor receptor-bound protein 2	GRB2	sp|P62993|GRB2_HUMAN Growth factor receptor-bound protein 2 OS=Homo sapiens OX=9606 GN=GRB2 PE=1 SV=1	1	8	8	8	4	0	1	4	1	3	2	3	1	2	3	1	3	5	3	6	2	5	3	5	2	3	3	4	0	1	4	1	3	2	3	1	2	3	1	3	5	3
Q9NZM1	Q9NZM1	53	53	52	Myoferlin	MYOF	sp|Q9NZM1|MYOF_HUMAN Myoferlin OS=Homo sapiens OX=9606 GN=MYOF PE=1 SV=1	1	53	53	52	2	0	0	0	3	2	4	1	0	0	2	6	6	5	11	3	6	21	31	32	7	22	25	2	0	0	0	3	2	4	1	0	0	2	6	6	5	11
Q6NZI2	Q6NZI2	12	12	12	Polymerase I and transcript release factor	PTRF	sp|Q6NZI2|CAVN1_HUMAN Caveolae-associated protein 1 OS=Homo sapiens OX=9606 GN=CAVIN1 PE=1 SV=1	1	12	12	12	2	6	3	0	0	1	1	3	5	4	5	1	6	5	9	5	8	5	5	7	10	7	5	2	6	3	0	0	1	1	3	5	4	5	1	6	5	9
Q9NZN4	Q9NZN4	19	19	17	EH domain-containing protein 2	EHD2	sp|Q9NZN4|EHD2_HUMAN EH domain-containing protein 2 OS=Homo sapiens OX=9606 GN=EHD2 PE=1 SV=2	1	19	19	17	0	2	2	0	0	0	0	3	3	1	3	1	3	3	11	3	7	7	4	17	11	6	4	0	2	2	0	0	0	0	3	3	1	3	1	3	3	11
Q15404	Q15404	13	13	12	Ras suppressor protein 1	RSU1	sp|Q15404|RSU1_HUMAN Ras suppressor protein 1 OS=Homo sapiens OX=9606 GN=RSU1 PE=1 SV=3	1	13	13	12	1	2	4	1	1	1	1	2	3	1	6	1	2	6	7	4	3	4	5	9	8	6	3	1	2	4	1	1	1	1	2	3	1	6	1	2	6	7
P11586	P11586	30	30	30	C-1-tetrahydrofolate synthase, cytoplasmic;Methylenetetrahydrofolate dehydrogenase;Methenyltetrahydrofolate cyclohydrolase;Formyltetrahydrofolate synthetase;C-1-tetrahydrofolate synthase, cytoplasmic, N-terminally processed	MTHFD1	sp|P11586|C1TC_HUMAN C-1-tetrahydrofolate synthase, cytoplasmic OS=Homo sapiens OX=9606 GN=MTHFD1 PE=1 SV=3	1	30	30	30	2	0	1	13	0	4	1	4	1	2	2	9	3	11	5	22	4	7	12	10	5	13	17	2	0	1	13	0	4	1	4	1	2	2	9	3	11	5
P05455	P05455	21	21	21	Lupus La protein	SSB	sp|P05455|LA_HUMAN Lupus La protein OS=Homo sapiens OX=9606 GN=SSB PE=1 SV=2	1	21	21	21	4	0	0	1	3	3	3	3	1	3	1	5	8	6	4	12	6	9	7	8	2	9	6	4	0	0	1	3	3	3	3	1	3	1	5	8	6	4
P23381	P23381	17	17	17	Tryptophan--tRNA ligase, cytoplasmic;T1-TrpRS;T2-TrpRS	WARS	sp|P23381|SYWC_HUMAN Tryptophan--tRNA ligase, cytoplasmic OS=Homo sapiens OX=9606 GN=WARS PE=1 SV=2	1	17	17	17	2	0	0	0	0	0	0	1	2	1	4	4	4	14	5	5	4	3	6	13	6	7	6	2	0	0	0	0	0	0	1	2	1	4	4	4	14	5
P84098	P84098	5	5	5	60S ribosomal protein L19	RPL19	sp|P84098|RL19_HUMAN 60S ribosomal protein L19 OS=Homo sapiens OX=9606 GN=RPL19 PE=1 SV=1	1	5	5	5	2	0	0	1	1	1	2	2	1	3	1	3	5	3	2	2	3	3	3	2	2	2	2	2	0	0	1	1	1	2	2	1	3	1	3	5	3	2
O43852	O43852	11	11	11	Calumenin	CALU	sp|O43852|CALU_HUMAN Calumenin OS=Homo sapiens OX=9606 GN=CALU PE=1 SV=2	1	11	11	11	3	1	2	1	1	1	1	2	1	1	1	6	4	5	2	7	6	5	7	6	3	7	4	3	1	2	1	1	1	1	2	1	1	1	6	4	5	2
Q16363	Q16363	27	27	27	Laminin subunit alpha-4	LAMA4	sp|Q16363|LAMA4_HUMAN Laminin subunit alpha-4 OS=Homo sapiens OX=9606 GN=LAMA4 PE=1 SV=4	1	27	27	27	0	3	1	0	0	1	0	2	2	0	2	0	2	8	18	2	10	15	12	21	20	14	9	0	3	1	0	0	1	0	2	2	0	2	0	2	8	18
O75368	O75368	9	9	9	SH3 domain-binding glutamic acid-rich-like protein	SH3BGRL	sp|O75368|SH3L1_HUMAN SH3 domain-binding glutamic acid-rich-like protein OS=Homo sapiens OX=9606 GN=SH3BGRL PE=1 SV=1	1	9	9	9	4	6	4	3	3	4	3	7	4	4	5	1	5	2	3	3	5	6	4	6	4	2	4	4	6	4	3	3	4	3	7	4	4	5	1	5	2	3
P04439	P04439	17	17	3	HLA class I histocompatibility antigen, A-3 alpha chain	HLA-A	sp|P04439|1A03_HUMAN HLA class I histocompatibility antigen, A-3 alpha chain OS=Homo sapiens OX=9606 GN=HLA-A PE=1 SV=2	1	17	17	3	9	3	2	4	1	3	2	5	2	2	3	1	5	14	3	4	2	5	10	6	4	3	7	9	3	2	4	1	3	2	5	2	2	3	1	5	14	3
P07305	P07305	5	5	5	Histone H1.0;Histone H1.0, N-terminally processed	H1F0	sp|P07305|H10_HUMAN Histone H1.0 OS=Homo sapiens OX=9606 GN=H1F0 PE=1 SV=3	1	5	5	5	4	3	3	5	3	4	3	1	2	3	2	4	4	4	4	4	4	4	4	4	4	4	4	4	3	3	5	3	4	3	1	2	3	2	4	4	4	4
P61106	P61106	11	11	11	Ras-related protein Rab-14	RAB14	sp|P61106|RAB14_HUMAN Ras-related protein Rab-14 OS=Homo sapiens OX=9606 GN=RAB14 PE=1 SV=4	1	11	11	11	3	2	2	3	2	2	3	2	2	2	2	1	2	10	5	10	6	8	8	8	2	8	9	3	2	2	3	2	2	3	2	2	2	2	1	2	10	5
O75369	O75369	126	117	114	Filamin-B	FLNB	sp|O75369|FLNB_HUMAN Filamin-B OS=Homo sapiens OX=9606 GN=FLNB PE=1 SV=2	1	126	117	114	12	6	6	54	13	8	34	11	5	7	9	61	46	79	34	96	45	88	65	46	23	108	83	11	1	4	51	12	7	33	8	2	6	5	57	42	73	27
P38646	P38646	31	31	31	Stress-70 protein, mitochondrial	HSPA9	sp|P38646|GRP75_HUMAN Stress-70 protein, mitochondrial OS=Homo sapiens OX=9606 GN=HSPA9 PE=1 SV=2	1	31	31	31	10	1	6	10	8	6	9	9	3	13	10	11	12	25	16	23	20	25	22	22	14	21	24	10	1	6	10	8	6	9	9	3	13	10	11	12	25	16
P07339	P07339	13	13	13	Cathepsin D;Cathepsin D light chain;Cathepsin D heavy chain	CTSD	sp|P07339|CATD_HUMAN Cathepsin D OS=Homo sapiens OX=9606 GN=CTSD PE=1 SV=1	1	13	13	13	8	1	3	3	8	10	6	8	3	8	8	8	6	10	7	7	7	6	8	11	6	9	5	8	1	3	3	8	10	6	8	3	8	8	8	6	10	7
P05783;CON__H-INV:HIT000015463	P05783	32;4	30;4	22;3	Keratin, type I cytoskeletal 18	KRT18	sp|P05783|K1C18_HUMAN Keratin, type I cytoskeletal 18 OS=Homo sapiens OX=9606 GN=KRT18 PE=1 SV=2	2	32	30	22	28	1	14	29	27	25	25	21	4	8	8	26	24	15	10	24	20	19	15	9	4	24	19	26	0	12	27	25	23	23	19	3	6	6	24	22	13	8
Q14764	Q14764	37	37	37	Major vault protein	MVP	sp|Q14764|MVP_HUMAN Major vault protein OS=Homo sapiens OX=9606 GN=MVP PE=1 SV=4	1	37	37	37	8	1	4	3	6	12	9	8	2	11	7	8	17	24	11	10	11	15	23	24	5	17	26	8	1	4	3	6	12	9	8	2	11	7	8	17	24	11
P61604	P61604	10	10	10	10 kDa heat shock protein, mitochondrial	HSPE1	sp|P61604|CH10_HUMAN 10 kDa heat shock protein, mitochondrial OS=Homo sapiens OX=9606 GN=HSPE1 PE=1 SV=2	1	10	10	10	4	1	3	4	8	5	4	4	2	6	3	4	3	5	3	6	5	6	4	4	2	6	6	4	1	3	4	8	5	4	4	2	6	3	4	3	5	3
P14314	P14314	20	20	20	Glucosidase 2 subunit beta	PRKCSH	sp|P14314|GLU2B_HUMAN Glucosidase 2 subunit beta OS=Homo sapiens OX=9606 GN=PRKCSH PE=1 SV=2	1	20	20	20	8	1	5	12	7	8	9	10	3	5	8	9	10	10	6	11	6	11	11	13	5	12	9	8	1	5	12	7	8	9	10	3	5	8	9	10	10	6
P07384	P07384	26	26	26	Calpain-1 catalytic subunit	CAPN1	sp|P07384|CAN1_HUMAN Calpain-1 catalytic subunit OS=Homo sapiens OX=9606 GN=CAPN1 PE=1 SV=1	1	26	26	26	13	2	5	12	17	16	14	11	5	12	8	15	14	16	12	15	13	15	17	15	10	11	15	13	2	5	12	17	16	14	11	5	12	8	15	14	16	12
Q12906	Q12906	30	30	24	Interleukin enhancer-binding factor 3	ILF3	sp|Q12906|ILF3_HUMAN Interleukin enhancer-binding factor 3 OS=Homo sapiens OX=9606 GN=ILF3 PE=1 SV=3	1	30	30	24	8	1	2	12	14	11	15	9	1	9	11	15	10	12	11	17	11	21	16	11	7	11	15	8	1	2	12	14	11	15	9	1	9	11	15	10	12	11
P48735	P48735	22	22	21	Isocitrate dehydrogenase [NADP], mitochondrial	IDH2	sp|P48735|IDHP_HUMAN Isocitrate dehydrogenase [NADP], mitochondrial OS=Homo sapiens OX=9606 GN=IDH2 PE=1 SV=2	1	22	22	21	9	1	5	13	10	5	7	7	2	7	3	7	4	11	8	17	14	14	13	13	10	10	7	9	1	5	13	10	5	7	7	2	7	3	7	4	11	8
P20700	P20700	44	42	39	Lamin-B1	LMNB1	sp|P20700|LMNB1_HUMAN Lamin-B1 OS=Homo sapiens OX=9606 GN=LMNB1 PE=1 SV=2	1	44	42	39	13	2	6	24	11	9	16	4	5	6	6	16	8	24	21	32	24	31	26	29	11	27	19	12	1	4	23	9	7	14	4	3	5	6	15	6	23	20
P50914	P50914	7	7	6	60S ribosomal protein L14	RPL14	sp|P50914|RL14_HUMAN 60S ribosomal protein L14 OS=Homo sapiens OX=9606 GN=RPL14 PE=1 SV=4	1	7	7	6	2	0	1	3	2	2	2	2	2	2	3	3	5	4	3	4	3	4	4	5	3	3	4	2	0	1	3	2	2	2	2	2	2	3	3	5	4	3
P14868	P14868	24	24	24	Aspartate--tRNA ligase, cytoplasmic	DARS	sp|P14868|SYDC_HUMAN Aspartate--tRNA ligase, cytoplasmic OS=Homo sapiens OX=9606 GN=DARS PE=1 SV=2	1	24	24	24	9	1	3	11	9	8	9	6	3	7	5	11	8	16	4	14	10	10	15	7	4	14	9	9	1	3	11	9	8	9	6	3	7	5	11	8	16	4
Q8NBS9	Q8NBS9	18	18	18	Thioredoxin domain-containing protein 5	TXNDC5	sp|Q8NBS9|TXND5_HUMAN Thioredoxin domain-containing protein 5 OS=Homo sapiens OX=9606 GN=TXNDC5 PE=1 SV=2	1	18	18	18	7	1	3	4	2	2	6	4	2	3	4	4	5	11	13	7	9	10	12	12	9	7	8	7	1	3	4	2	2	6	4	2	3	4	4	5	11	13
P61026	P61026	9	9	7	Ras-related protein Rab-10	RAB10	sp|P61026|RAB10_HUMAN Ras-related protein Rab-10 OS=Homo sapiens OX=9606 GN=RAB10 PE=1 SV=1	1	9	9	7	3	1	2	4	2	2	3	3	2	1	2	3	2	7	2	6	4	5	5	4	2	7	6	3	1	2	4	2	2	3	3	2	1	2	3	2	7	2
Q96KP4	Q96KP4	15	15	15	Cytosolic non-specific dipeptidase	CNDP2	sp|Q96KP4|CNDP2_HUMAN Cytosolic non-specific dipeptidase OS=Homo sapiens OX=9606 GN=CNDP2 PE=1 SV=2	1	15	15	15	5	1	4	11	7	8	5	5	4	5	5	6	7	8	6	12	8	7	9	8	3	7	8	5	1	4	11	7	8	5	5	4	5	5	6	7	8	6
Q9Y3I0	Q9Y3I0	17	17	17	tRNA-splicing ligase RtcB homolog	RTCB	sp|Q9Y3I0|RTCB_HUMAN tRNA-splicing ligase RtcB homolog OS=Homo sapiens OX=9606 GN=RTCB PE=1 SV=1	1	17	17	17	5	0	2	5	9	5	5	5	2	6	4	8	5	9	7	9	9	6	10	8	4	9	8	5	0	2	5	9	5	5	5	2	6	4	8	5	9	7
P51148	P51148	8	8	5	Ras-related protein Rab-5C	RAB5C	sp|P51148|RAB5C_HUMAN Ras-related protein Rab-5C OS=Homo sapiens OX=9606 GN=RAB5C PE=1 SV=2	1	8	8	5	5	0	2	6	3	2	4	2	2	2	3	3	7	6	6	7	5	6	6	6	4	6	6	5	0	2	6	3	2	4	2	2	2	3	3	7	6	6
P02462	P02462	3	3	1	Collagen alpha-1(IV) chain;Arresten	COL4A1	sp|P02462|CO4A1_HUMAN Collagen alpha-1(IV) chain OS=Homo sapiens OX=9606 GN=COL4A1 PE=1 SV=4	1	3	3	1	2	3	3	0	2	3	1	3	3	1	3	0	3	1	2	2	3	2	3	2	2	3	2	2	3	3	0	2	3	1	3	3	1	3	0	3	1	2
P08572	P08572	7	7	7	Collagen alpha-2(IV) chain;Canstatin	COL4A2	sp|P08572|CO4A2_HUMAN Collagen alpha-2(IV) chain OS=Homo sapiens OX=9606 GN=COL4A2 PE=1 SV=4	1	7	7	7	2	4	5	0	4	4	2	5	4	3	4	1	3	6	7	3	5	7	7	7	7	6	6	2	4	5	0	4	4	2	5	4	3	4	1	3	6	7
Q9GZM7	Q9GZM7	14	14	14	Tubulointerstitial nephritis antigen-like	TINAGL1	sp|Q9GZM7|TINAL_HUMAN Tubulointerstitial nephritis antigen-like OS=Homo sapiens OX=9606 GN=TINAGL1 PE=1 SV=1	1	14	14	14	4	2	4	1	7	7	5	1	3	2	5	4	5	8	4	3	11	11	11	5	4	6	12	4	2	4	1	7	7	5	1	3	2	5	4	5	8	4
P07237	P07237	28	28	28	Protein disulfide-isomerase	P4HB	sp|P07237|PDIA1_HUMAN Protein disulfide-isomerase OS=Homo sapiens OX=9606 GN=P4HB PE=1 SV=3	1	28	28	28	18	1	6	15	6	9	13	13	1	6	8	13	10	20	17	20	16	22	20	22	18	18	20	18	1	6	15	6	9	13	13	1	6	8	13	10	20	17
P31948	P31948	27	27	26	Stress-induced-phosphoprotein 1	STIP1	sp|P31948|STIP1_HUMAN Stress-induced-phosphoprotein 1 OS=Homo sapiens OX=9606 GN=STIP1 PE=1 SV=1	1	27	27	26	9	1	2	7	6	6	9	6	0	2	7	9	6	23	9	16	12	13	14	14	8	12	16	9	1	2	7	6	6	9	6	0	2	7	9	6	23	9
Q13813	Q13813	95	95	95	Spectrin alpha chain, non-erythrocytic 1	SPTAN1	sp|Q13813|SPTN1_HUMAN Spectrin alpha chain, non-erythrocytic 1 OS=Homo sapiens OX=9606 GN=SPTAN1 PE=1 SV=3	1	95	95	95	6	1	1	21	11	16	8	5	4	3	4	18	15	44	40	61	53	54	47	48	31	46	47	6	1	1	21	11	16	8	5	4	3	4	18	15	44	40
P46777	P46777	20	20	20	60S ribosomal protein L5	RPL5	sp|P46777|RL5_HUMAN 60S ribosomal protein L5 OS=Homo sapiens OX=9606 GN=RPL5 PE=1 SV=3	1	20	20	20	6	1	1	8	9	5	8	4	2	5	4	9	12	10	5	11	4	10	11	8	5	8	10	6	1	1	8	9	5	8	4	2	5	4	9	12	10	5
Q08211	Q08211	38	38	38	ATP-dependent RNA helicase A	DHX9	sp|Q08211|DHX9_HUMAN ATP-dependent RNA helicase A OS=Homo sapiens OX=9606 GN=DHX9 PE=1 SV=4	1	38	38	38	13	1	3	26	17	13	22	8	1	13	10	13	13	23	11	28	16	26	23	19	12	19	19	13	1	3	26	17	13	22	8	1	13	10	13	13	23	11
P46776	P46776	9	9	9	60S ribosomal protein L27a	RPL27A	sp|P46776|RL27A_HUMAN 60S ribosomal protein L27a OS=Homo sapiens OX=9606 GN=RPL27A PE=1 SV=2	1	9	9	9	5	1	0	5	5	4	3	4	3	4	4	6	7	5	3	5	4	5	5	4	2	5	5	5	1	0	5	5	4	3	4	3	4	4	6	7	5	3
Q06323	Q06323	15	15	15	Proteasome activator complex subunit 1	PSME1	sp|Q06323|PSME1_HUMAN Proteasome activator complex subunit 1 OS=Homo sapiens OX=9606 GN=PSME1 PE=1 SV=1	1	15	15	15	5	0	1	5	6	6	4	4	3	4	6	6	4	12	7	7	7	8	13	10	3	6	6	5	0	1	5	6	6	4	4	3	4	6	6	4	12	7
Q15185	Q15185	7	7	7	Prostaglandin E synthase 3	PTGES3	sp|Q15185|TEBP_HUMAN Prostaglandin E synthase 3 OS=Homo sapiens OX=9606 GN=PTGES3 PE=1 SV=1	1	7	7	7	5	1	2	5	5	2	5	4	2	4	4	6	3	4	4	4	4	2	4	4	3	3	3	5	1	2	5	5	2	5	4	2	4	4	6	3	4	4
P04843	P04843	24	24	24	Dolichyl-diphosphooligosaccharide--protein glycosyltransferase subunit 1	RPN1	sp|P04843|RPN1_HUMAN Dolichyl-diphosphooligosaccharide--protein glycosyltransferase subunit 1 OS=Homo sapiens OX=9606 GN=RPN1 PE=1 SV=1	1	24	24	24	10	0	5	13	6	5	8	6	0	1	5	6	4	16	11	20	10	16	16	9	11	15	11	10	0	5	13	6	5	8	6	0	1	5	6	4	16	11
P40227	P40227	16	16	11	T-complex protein 1 subunit zeta	CCT6A	sp|P40227|TCPZ_HUMAN T-complex protein 1 subunit zeta OS=Homo sapiens OX=9606 GN=CCT6A PE=1 SV=3	1	16	16	11	4	1	2	8	6	6	5	4	0	3	2	5	6	13	6	11	8	7	13	7	5	11	11	4	1	2	8	6	6	5	4	0	3	2	5	6	13	6
P21796	P21796	14	14	14	Voltage-dependent anion-selective channel protein 1	VDAC1	sp|P21796|VDAC1_HUMAN Voltage-dependent anion-selective channel protein 1 OS=Homo sapiens OX=9606 GN=VDAC1 PE=1 SV=2	1	14	14	14	3	0	2	4	3	3	4	3	1	2	2	3	3	10	6	14	9	13	10	10	6	9	7	3	0	2	4	3	3	4	3	1	2	2	3	3	10	6
Q14103	Q14103	16	16	15	Heterogeneous nuclear ribonucleoprotein D0	HNRNPD	sp|Q14103|HNRPD_HUMAN Heterogeneous nuclear ribonucleoprotein D0 OS=Homo sapiens OX=9606 GN=HNRNPD PE=1 SV=1	1	16	16	15	5	0	2	6	8	5	4	6	1	6	4	8	9	7	6	12	7	9	8	6	6	9	8	5	0	2	6	8	5	4	6	1	6	4	8	9	7	6
P60900	P60900	12	12	12	Proteasome subunit alpha type-6	PSMA6	sp|P60900|PSA6_HUMAN Proteasome subunit alpha type-6 OS=Homo sapiens OX=9606 GN=PSMA6 PE=1 SV=1	1	12	12	12	6	1	2	7	3	4	5	6	0	5	6	8	6	10	6	10	8	8	9	10	5	6	7	6	1	2	7	3	4	5	6	0	5	6	8	6	10	6
P55884	P55884	16	16	16	Eukaryotic translation initiation factor 3 subunit B	EIF3B	sp|P55884|EIF3B_HUMAN Eukaryotic translation initiation factor 3 subunit B OS=Homo sapiens OX=9606 GN=EIF3B PE=1 SV=3	1	16	16	16	5	1	1	7	5	4	6	5	2	4	4	4	7	11	8	10	5	12	9	11	4	8	8	5	1	1	7	5	4	6	5	2	4	4	4	7	11	8
P51149	P51149	13	13	13	Ras-related protein Rab-7a	RAB7A	sp|P51149|RAB7A_HUMAN Ras-related protein Rab-7a OS=Homo sapiens OX=9606 GN=RAB7A PE=1 SV=1	1	13	13	13	5	1	2	5	2	4	5	6	0	0	3	4	6	9	6	11	4	8	7	7	2	7	9	5	1	2	5	2	4	5	6	0	0	3	4	6	9	6
P39656	P39656	8	8	8	Dolichyl-diphosphooligosaccharide--protein glycosyltransferase 48 kDa subunit	DDOST	sp|P39656|OST48_HUMAN Dolichyl-diphosphooligosaccharide--protein glycosyltransferase 48 kDa subunit OS=Homo sapiens OX=9606 GN=DDOST PE=1 SV=4	1	8	8	8	6	1	2	6	6	5	7	5	0	1	2	4	3	7	5	7	7	7	6	6	3	5	5	6	1	2	6	6	5	7	5	0	1	2	4	3	7	5
P18085	P18085	8	8	6	ADP-ribosylation factor 4	ARF4	sp|P18085|ARF4_HUMAN ADP-ribosylation factor 4 OS=Homo sapiens OX=9606 GN=ARF4 PE=1 SV=3	1	8	8	6	5	1	4	4	3	4	4	4	1	1	3	2	4	6	6	7	4	6	5	5	4	6	5	5	1	4	4	3	4	4	4	1	1	3	2	4	6	6
O75390	O75390	10	10	10	Citrate synthase, mitochondrial	CS	sp|O75390|CISY_HUMAN Citrate synthase, mitochondrial OS=Homo sapiens OX=9606 GN=CS PE=1 SV=2	1	10	10	10	2	1	3	7	5	3	4	3	1	4	5	4	4	9	3	8	4	6	7	9	3	5	5	2	1	3	7	5	3	4	3	1	4	5	4	4	9	3
P34932	P34932	26	26	24	Heat shock 70 kDa protein 4	HSPA4	sp|P34932|HSP74_HUMAN Heat shock 70 kDa protein 4 OS=Homo sapiens OX=9606 GN=HSPA4 PE=1 SV=4	1	26	26	24	5	0	2	7	10	10	11	6	1	5	5	9	10	9	9	16	13	11	15	9	7	12	16	5	0	2	7	10	10	11	6	1	5	5	9	10	9	9
P39687	P39687	10	10	6	Acidic leucine-rich nuclear phosphoprotein 32 family member A	ANP32A	sp|P39687|AN32A_HUMAN Acidic leucine-rich nuclear phosphoprotein 32 family member A OS=Homo sapiens OX=9606 GN=ANP32A PE=1 SV=1	1	10	10	6	4	1	1	8	10	4	8	3	2	9	3	6	6	6	3	7	6	9	6	6	4	6	5	4	1	1	8	10	4	8	3	2	9	3	6	6	6	3
P55786;A6NEC2	P55786	25;10	25;10	25;10	Puromycin-sensitive aminopeptidase	NPEPPS	sp|P55786|PSA_HUMAN Puromycin-sensitive aminopeptidase OS=Homo sapiens OX=9606 GN=NPEPPS PE=1 SV=2	2	25	25	25	12	0	2	10	7	6	9	9	0	4	4	9	8	14	7	21	9	6	14	11	8	10	12	12	0	2	10	7	6	9	9	0	4	4	9	8	14	7
O00571;Q9NQI0	O00571	22;2	21;2	5;0	ATP-dependent RNA helicase DDX3X	DDX3X	sp|O00571|DDX3X_HUMAN ATP-dependent RNA helicase DDX3X OS=Homo sapiens OX=9606 GN=DDX3X PE=1 SV=3	2	22	21	5	7	2	3	8	11	10	10	6	1	9	7	7	12	11	8	9	6	15	13	13	6	10	11	6	1	2	7	10	9	9	5	0	8	6	6	11	10	7
Q99536	Q99536	9	9	9	Synaptic vesicle membrane protein VAT-1 homolog	VAT1	sp|Q99536|VAT1_HUMAN Synaptic vesicle membrane protein VAT-1 homolog OS=Homo sapiens OX=9606 GN=VAT1 PE=1 SV=2	1	9	9	9	5	1	3	6	3	2	5	7	2	2	3	3	3	8	7	9	7	5	6	7	6	6	7	5	1	3	6	3	2	5	7	2	2	3	3	3	8	7
Q9UKM9	Q9UKM9	12	12	12	RNA-binding protein Raly	RALY	sp|Q9UKM9|RALY_HUMAN RNA-binding protein Raly OS=Homo sapiens OX=9606 GN=RALY PE=1 SV=1	1	12	12	12	4	1	2	7	5	2	6	2	2	2	4	7	5	7	4	9	4	7	7	6	5	7	7	4	1	2	7	5	2	6	2	2	2	4	7	5	7	4
Q96FW1	Q96FW1	10	10	10	Ubiquitin thioesterase OTUB1	OTUB1	sp|Q96FW1|OTUB1_HUMAN Ubiquitin thioesterase OTUB1 OS=Homo sapiens OX=9606 GN=OTUB1 PE=1 SV=2	1	10	10	10	4	1	2	4	5	6	5	3	1	4	3	4	7	7	3	6	4	6	5	4	2	5	6	4	1	2	4	5	6	5	3	1	4	3	4	7	7	3
P31930	P31930	14	14	13	Cytochrome b-c1 complex subunit 1, mitochondrial	UQCRC1	sp|P31930|QCR1_HUMAN Cytochrome b-c1 complex subunit 1, mitochondrial OS=Homo sapiens OX=9606 GN=UQCRC1 PE=1 SV=3	1	14	14	13	4	0	4	4	7	5	8	3	0	6	5	4	5	8	7	9	8	12	10	9	4	7	7	4	0	4	4	7	5	8	3	0	6	5	4	5	8	7
P62820;P59190	P62820	8;1	7;0	4;0	Ras-related protein Rab-1A	RAB1A	sp|P62820|RAB1A_HUMAN Ras-related protein Rab-1A OS=Homo sapiens OX=9606 GN=RAB1A PE=1 SV=3	2	8	7	4	4	1	3	4	3	3	3	3	2	2	4	4	4	6	4	5	5	7	6	6	3	5	5	3	0	2	3	2	2	2	2	1	1	3	3	3	5	3
O15173	O15173	5	5	4	Membrane-associated progesterone receptor component 2	PGRMC2	sp|O15173|PGRC2_HUMAN Membrane-associated progesterone receptor component 2 OS=Homo sapiens OX=9606 GN=PGRMC2 PE=1 SV=1	1	5	5	4	4	1	1	3	3	3	3	3	2	1	2	3	2	3	3	4	3	3	3	3	3	3	3	4	1	1	3	3	3	3	3	2	1	2	3	2	3	3
P67936	P67936	20	7	6	Tropomyosin alpha-4 chain	TPM4	sp|P67936|TPM4_HUMAN Tropomyosin alpha-4 chain OS=Homo sapiens OX=9606 GN=TPM4 PE=1 SV=3	1	20	7	6	12	8	12	11	11	10	11	12	8	9	11	11	16	9	12	8	11	10	7	11	11	11	12	5	1	3	4	5	4	4	4	2	3	3	4	6	2	5
P31939	P31939	19	19	19	Bifunctional purine biosynthesis protein PURH;Phosphoribosylaminoimidazolecarboxamide formyltransferase;IMP cyclohydrolase	ATIC	sp|P31939|PUR9_HUMAN Bifunctional purine biosynthesis protein PURH OS=Homo sapiens OX=9606 GN=ATIC PE=1 SV=3	1	19	19	19	3	1	3	3	4	4	5	4	1	3	5	4	5	4	5	6	10	7	10	9	7	10	11	3	1	3	3	4	4	5	4	1	3	5	4	5	4	5
O43776	O43776	14	14	14	Asparagine--tRNA ligase, cytoplasmic	NARS	sp|O43776|SYNC_HUMAN Asparagine--tRNA ligase, cytoplasmic OS=Homo sapiens OX=9606 GN=NARS PE=1 SV=1	1	14	14	14	4	1	2	9	5	5	6	4	0	7	4	8	8	6	3	8	3	4	7	5	3	6	5	4	1	2	9	5	5	6	4	0	7	4	8	8	6	3
O15230	O15230	59	59	59	Laminin subunit alpha-5	LAMA5	sp|O15230|LAMA5_HUMAN Laminin subunit alpha-5 OS=Homo sapiens OX=9606 GN=LAMA5 PE=1 SV=8	1	59	59	59	2	15	12	0	5	3	2	7	8	0	13	0	4	7	44	2	18	23	30	38	37	7	12	2	15	12	0	5	3	2	7	8	0	13	0	4	7	44
P00734;CON__P00735	P00734	22;5	22;5	22;5	Prothrombin;Activation peptide fragment 1;Activation peptide fragment 2;Thrombin light chain;Thrombin heavy chain	F2	sp|P00734|THRB_HUMAN Prothrombin OS=Homo sapiens OX=9606 GN=F2 PE=1 SV=2	2	22	22	22	1	11	8	1	2	1	2	6	3	1	2	3	6	9	17	7	12	4	4	6	14	13	8	1	11	8	1	2	1	2	6	3	1	2	3	6	9	17
P02649;CON__Q03247	P02649	13;1	13;1	13;1	Apolipoprotein E	APOE	sp|P02649|APOE_HUMAN Apolipoprotein E OS=Homo sapiens OX=9606 GN=APOE PE=1 SV=1	2	13	13	13	2	7	4	0	1	3	2	5	2	3	2	1	3	4	4	3	5	4	4	5	7	3	4	2	7	4	0	1	3	2	5	2	3	2	1	3	4	4
O00159	O00159	27	27	27	Unconventional myosin-Ic	MYO1C	sp|O00159|MYO1C_HUMAN Unconventional myosin-Ic OS=Homo sapiens OX=9606 GN=MYO1C PE=1 SV=4	1	27	27	27	0	3	1	5	4	2	3	4	1	4	3	5	6	12	17	7	8	10	12	23	17	15	14	0	3	1	5	4	2	3	4	1	4	3	5	6	12	17
P23142;CON__ENSEMBL:ENSBTAP00000016046	P23142	23;9	23;9	23;9	Fibulin-1	FBLN1	sp|P23142|FBLN1_HUMAN Fibulin-1 OS=Homo sapiens OX=9606 GN=FBLN1 PE=1 SV=4	2	23	23	23	12	4	6	3	1	1	3	6	4	3	5	1	4	3	12	10	11	14	5	17	17	18	3	12	4	6	3	1	1	3	6	4	3	5	1	4	3	12
P42224	P42224	28	28	28	Signal transducer and activator of transcription 1-alpha/beta	STAT1	sp|P42224|STAT1_HUMAN Signal transducer and activator of transcription 1-alpha/beta OS=Homo sapiens OX=9606 GN=STAT1 PE=1 SV=2	1	28	28	28	12	0	1	2	2	5	1	2	2	5	5	3	4	25	6	5	6	16	11	22	2	10	8	12	0	1	2	2	5	1	2	2	5	5	3	4	25	6
P16615;O14983	P16615	30;12	30;12	22;7	Sarcoplasmic/endoplasmic reticulum calcium ATPase 2	ATP2A2	sp|P16615|AT2A2_HUMAN Sarcoplasmic/endoplasmic reticulum calcium ATPase 2 OS=Homo sapiens OX=9606 GN=ATP2A2 PE=1 SV=1	2	30	30	22	5	0	1	6	8	3	11	3	1	1	4	5	3	24	11	21	11	22	22	18	11	17	21	5	0	1	6	8	3	11	3	1	1	4	5	3	24	11
P78527	P78527	122	122	121	DNA-dependent protein kinase catalytic subunit	PRKDC	sp|P78527|PRKDC_HUMAN DNA-dependent protein kinase catalytic subunit OS=Homo sapiens OX=9606 GN=PRKDC PE=1 SV=3	1	122	122	121	16	0	1	49	40	22	39	12	0	14	7	29	23	63	18	86	29	74	69	42	7	61	40	16	0	1	49	40	22	39	12	0	14	7	29	23	63	18
Q15046	Q15046	20	20	20	Lysine--tRNA ligase	KARS	sp|Q15046|SYK_HUMAN Lysine--tRNA ligase OS=Homo sapiens OX=9606 GN=KARS PE=1 SV=3	1	20	20	20	4	0	0	4	5	3	2	2	0	1	3	6	5	18	3	8	7	4	13	9	2	11	7	4	0	0	4	5	3	2	2	0	1	3	6	5	18	3
P48643	P48643	27	27	26	T-complex protein 1 subunit epsilon	CCT5	sp|P48643|TCPE_HUMAN T-complex protein 1 subunit epsilon OS=Homo sapiens OX=9606 GN=CCT5 PE=1 SV=1	1	27	27	26	8	0	1	10	7	8	6	7	0	6	5	8	8	21	6	18	10	11	17	15	6	12	17	8	0	1	10	7	8	6	7	0	6	5	8	8	21	6
Q14204	Q14204	130	130	130	Cytoplasmic dynein 1 heavy chain 1	DYNC1H1	sp|Q14204|DYHC1_HUMAN Cytoplasmic dynein 1 heavy chain 1 OS=Homo sapiens OX=9606 GN=DYNC1H1 PE=1 SV=5	1	130	130	130	20	1	1	39	16	15	27	14	1	3	11	25	23	61	32	86	26	56	63	62	33	61	76	20	1	1	39	16	15	27	14	1	3	11	25	23	61	32
P27824	P27824	22	22	22	Calnexin	CANX	sp|P27824|CALX_HUMAN Calnexin OS=Homo sapiens OX=9606 GN=CANX PE=1 SV=2	1	22	22	22	4	1	4	8	3	1	4	3	1	2	4	4	6	16	12	13	6	16	14	18	11	14	13	4	1	4	8	3	1	4	3	1	2	4	4	6	16	12
P16401	P16401	9	7	7	Histone H1.5	HIST1H1B	sp|P16401|H15_HUMAN Histone H1.5 OS=Homo sapiens OX=9606 GN=HIST1H1B PE=1 SV=3	1	9	7	7	5	0	3	3	5	4	4	2	1	3	3	7	3	5	5	4	5	4	5	5	4	5	4	4	0	3	1	4	2	2	2	1	2	2	5	3	5	5
P18124	P18124	13	13	12	60S ribosomal protein L7	RPL7	sp|P18124|RL7_HUMAN 60S ribosomal protein L7 OS=Homo sapiens OX=9606 GN=RPL7 PE=1 SV=1	1	13	13	12	4	1	1	5	4	4	5	3	1	4	3	6	7	8	4	7	3	8	7	6	2	7	8	4	1	1	5	4	4	5	3	1	4	3	6	7	8	4
P15880	P15880	12	12	12	40S ribosomal protein S2	RPS2	sp|P15880|RS2_HUMAN 40S ribosomal protein S2 OS=Homo sapiens OX=9606 GN=RPS2 PE=1 SV=2	1	12	12	12	4	0	0	6	2	2	4	2	0	3	3	7	7	7	4	8	5	7	5	7	2	6	6	4	0	0	6	2	2	4	2	0	3	3	7	7	7	4
P05388;Q8NHW5	P05388;Q8NHW5	14;10	14;10	14;10	60S acidic ribosomal protein P0;60S acidic ribosomal protein P0-like	RPLP0;RPLP0P6	sp|P05388|RLA0_HUMAN 60S acidic ribosomal protein P0 OS=Homo sapiens OX=9606 GN=RPLP0 PE=1 SV=1;sp|Q8NHW5|RLA0L_HUMAN 60S acidic ribosomal protein P0-like OS=Homo sapiens OX=9606 GN=RPLP0P6 PE=5 SV=1	2	14	14	14	4	1	1	6	4	4	4	5	1	4	3	7	11	9	4	10	5	9	8	7	4	9	8	4	1	1	6	4	4	4	5	1	4	3	7	11	9	4
P78371	P78371	24	24	24	T-complex protein 1 subunit beta	CCT2	sp|P78371|TCPB_HUMAN T-complex protein 1 subunit beta OS=Homo sapiens OX=9606 GN=CCT2 PE=1 SV=4	1	24	24	24	5	1	1	15	7	6	5	8	0	3	4	13	12	18	5	14	9	7	8	11	7	11	12	5	1	1	15	7	6	5	8	0	3	4	13	12	18	5
Q13200	Q13200	23	23	23	26S proteasome non-ATPase regulatory subunit 2	PSMD2	sp|Q13200|PSMD2_HUMAN 26S proteasome non-ATPase regulatory subunit 2 OS=Homo sapiens OX=9606 GN=PSMD2 PE=1 SV=3	1	23	23	23	3	0	0	3	2	3	4	3	1	3	2	5	5	18	4	10	4	10	12	8	6	8	14	3	0	0	3	2	3	4	3	1	3	2	5	5	18	4
Q7KZF4	Q7KZF4	25	25	25	Staphylococcal nuclease domain-containing protein 1	SND1	sp|Q7KZF4|SND1_HUMAN Staphylococcal nuclease domain-containing protein 1 OS=Homo sapiens OX=9606 GN=SND1 PE=1 SV=1	1	25	25	25	9	1	0	12	6	5	7	4	0	3	2	8	10	15	11	16	10	13	15	10	5	17	12	9	1	0	12	6	5	7	4	0	3	2	8	10	15	11
Q86VP6;O75155	Q86VP6	30;1	30;1	30;1	Cullin-associated NEDD8-dissociated protein 1	CAND1	sp|Q86VP6|CAND1_HUMAN Cullin-associated NEDD8-dissociated protein 1 OS=Homo sapiens OX=9606 GN=CAND1 PE=1 SV=2	2	30	30	30	10	0	1	13	10	5	12	6	0	3	3	5	8	25	8	23	13	13	23	18	8	16	19	10	0	1	13	10	5	12	6	0	3	3	5	8	25	8
Q9P2E9	Q9P2E9	52	52	51	Ribosome-binding protein 1	RRBP1	sp|Q9P2E9|RRBP1_HUMAN Ribosome-binding protein 1 OS=Homo sapiens OX=9606 GN=RRBP1 PE=1 SV=5	1	52	52	51	21	0	0	10	3	2	12	6	0	0	2	4	9	29	18	24	22	33	31	25	12	25	33	21	0	0	10	3	2	12	6	0	0	2	4	9	29	18
Q01813	Q01813	27	27	24	ATP-dependent 6-phosphofructokinase, platelet type	PFKP	sp|Q01813|PFKAP_HUMAN ATP-dependent 6-phosphofructokinase, platelet type OS=Homo sapiens OX=9606 GN=PFKP PE=1 SV=2	1	27	27	24	4	1	1	5	4	4	10	4	0	6	5	7	9	14	7	7	5	8	12	14	12	10	17	4	1	1	5	4	4	10	4	0	6	5	7	9	14	7
O60506	O60506	22	14	14	Heterogeneous nuclear ribonucleoprotein Q	SYNCRIP	sp|O60506|HNRPQ_HUMAN Heterogeneous nuclear ribonucleoprotein Q OS=Homo sapiens OX=9606 GN=SYNCRIP PE=1 SV=2	1	22	14	14	6	2	3	13	8	7	8	9	2	8	7	12	13	16	8	17	11	13	12	13	5	17	12	3	0	1	8	3	2	4	4	0	4	3	6	7	11	4
P62081	P62081	11	11	11	40S ribosomal protein S7	RPS7	sp|P62081|RS7_HUMAN 40S ribosomal protein S7 OS=Homo sapiens OX=9606 GN=RPS7 PE=1 SV=1	1	11	11	11	3	0	0	5	2	3	5	3	0	2	2	5	8	5	3	4	4	3	3	5	2	4	3	3	0	0	5	2	3	5	3	0	2	2	5	8	5	3
P63010	P63010	27	27	11	AP-2 complex subunit beta	AP2B1	sp|P63010|AP2B1_HUMAN AP-2 complex subunit beta OS=Homo sapiens OX=9606 GN=AP2B1 PE=1 SV=1	1	27	27	11	6	1	1	4	2	3	2	2	1	1	2	2	2	16	11	15	7	18	19	19	9	11	18	6	1	1	4	2	3	2	2	1	1	2	2	2	16	11
P19367;Q2TB90	P19367	30;3	30;3	26;2	Hexokinase-1	HK1	sp|P19367|HXK1_HUMAN Hexokinase-1 OS=Homo sapiens OX=9606 GN=HK1 PE=1 SV=3	2	30	30	26	3	0	1	5	6	9	6	2	0	6	2	5	5	12	10	12	9	18	18	21	8	15	18	3	0	1	5	6	9	6	2	0	6	2	5	5	12	10
P43490	P43490	18	18	18	Nicotinamide phosphoribosyltransferase	NAMPT	sp|P43490|NAMPT_HUMAN Nicotinamide phosphoribosyltransferase OS=Homo sapiens OX=9606 GN=NAMPT PE=1 SV=1	1	18	18	18	5	1	0	4	4	5	3	5	1	2	3	9	8	11	7	8	8	9	14	9	5	11	13	5	1	0	4	4	5	3	5	1	2	3	9	8	11	7
P25788	P25788	7	7	7	Proteasome subunit alpha type-3	PSMA3	sp|P25788|PSA3_HUMAN Proteasome subunit alpha type-3 OS=Homo sapiens OX=9606 GN=PSMA3 PE=1 SV=2	1	7	7	7	4	0	0	4	3	5	3	3	1	4	3	3	3	5	3	6	4	5	4	6	3	5	5	4	0	0	4	3	5	3	3	1	4	3	3	3	5	3
P61019	P61019	10	10	4	Ras-related protein Rab-2A	RAB2A	sp|P61019|RAB2A_HUMAN Ras-related protein Rab-2A OS=Homo sapiens OX=9606 GN=RAB2A PE=1 SV=1	1	10	10	4	2	1	1	2	2	1	3	2	0	0	1	1	1	9	4	7	7	9	5	9	3	7	6	2	1	1	2	2	1	3	2	0	0	1	1	1	9	4
Q12905	Q12905	11	11	11	Interleukin enhancer-binding factor 2	ILF2	sp|Q12905|ILF2_HUMAN Interleukin enhancer-binding factor 2 OS=Homo sapiens OX=9606 GN=ILF2 PE=1 SV=2	1	11	11	11	4	0	0	6	7	7	6	4	0	4	2	6	5	7	5	9	5	10	10	7	3	6	7	4	0	0	6	7	7	6	4	0	4	2	6	5	7	5
O14818;Q8TAA3	O14818	9;4	9;4	9;4	Proteasome subunit alpha type-7	PSMA7	sp|O14818|PSA7_HUMAN Proteasome subunit alpha type-7 OS=Homo sapiens OX=9606 GN=PSMA7 PE=1 SV=1	2	9	9	9	3	1	1	3	2	4	1	3	1	3	2	3	3	6	5	8	5	4	6	7	4	4	7	3	1	1	3	2	4	1	3	1	3	2	3	3	6	5
Q01105;P0DME0	Q01105;P0DME0	6;5	6;5	6;5	Protein SET;Protein SETSIP	SET;SETSIP	sp|Q01105|SET_HUMAN Protein SET OS=Homo sapiens OX=9606 GN=SET PE=1 SV=3;sp|P0DME0|SETLP_HUMAN Protein SETSIP OS=Homo sapiens OX=9606 GN=SETSIP PE=1 SV=1	2	6	6	6	3	1	3	4	2	1	1	3	2	3	2	3	5	3	3	4	4	3	3	3	3	5	2	3	1	3	4	2	1	1	3	2	3	2	3	5	3	3
P00505	P00505	18	18	18	Aspartate aminotransferase, mitochondrial	GOT2	sp|P00505|AATM_HUMAN Aspartate aminotransferase, mitochondrial OS=Homo sapiens OX=9606 GN=GOT2 PE=1 SV=3	1	18	18	18	5	2	0	3	7	4	4	6	1	3	3	2	4	7	4	9	11	9	15	8	7	5	12	5	2	0	3	7	4	4	6	1	3	3	2	4	7	4
O75643	O75643	37	37	37	U5 small nuclear ribonucleoprotein 200 kDa helicase	SNRNP200	sp|O75643|U520_HUMAN U5 small nuclear ribonucleoprotein 200 kDa helicase OS=Homo sapiens OX=9606 GN=SNRNP200 PE=1 SV=2	1	37	37	37	4	0	0	16	9	3	13	2	0	3	2	11	7	21	3	22	6	20	19	9	3	15	11	4	0	0	16	9	3	13	2	0	3	2	11	7	21	3
P51659	P51659	22	22	22	Peroxisomal multifunctional enzyme type 2;(3R)-hydroxyacyl-CoA dehydrogenase;Enoyl-CoA hydratase 2	HSD17B4	sp|P51659|DHB4_HUMAN Peroxisomal multifunctional enzyme type 2 OS=Homo sapiens OX=9606 GN=HSD17B4 PE=1 SV=3	1	22	22	22	4	0	1	11	7	4	5	4	0	3	4	5	3	12	5	20	8	19	14	11	3	14	10	4	0	1	11	7	4	5	4	0	3	4	5	3	12	5
P47897	P47897	20	19	19	Glutamine--tRNA ligase	QARS	sp|P47897|SYQ_HUMAN Glutamine--tRNA ligase OS=Homo sapiens OX=9606 GN=QARS PE=1 SV=1	1	20	19	19	3	1	1	8	6	2	8	3	0	3	3	3	5	12	4	14	5	12	15	9	3	9	11	3	1	1	7	6	2	8	3	0	3	3	3	5	12	4
Q16531	Q16531	33	33	33	DNA damage-binding protein 1	DDB1	sp|Q16531|DDB1_HUMAN DNA damage-binding protein 1 OS=Homo sapiens OX=9606 GN=DDB1 PE=1 SV=1	1	33	33	33	7	0	0	11	5	5	9	7	0	6	2	6	9	12	4	22	7	14	14	9	2	6	8	7	0	0	11	5	5	9	7	0	6	2	6	9	12	4
P54578	P54578	13	13	13	Ubiquitin carboxyl-terminal hydrolase 14	USP14	sp|P54578|UBP14_HUMAN Ubiquitin carboxyl-terminal hydrolase 14 OS=Homo sapiens OX=9606 GN=USP14 PE=1 SV=3	1	13	13	13	4	1	1	6	2	3	5	4	1	3	2	6	4	11	4	10	5	6	9	6	3	9	8	4	1	1	6	2	3	5	4	1	3	2	6	4	11	4
P35637	P35637	9	9	7	RNA-binding protein FUS	FUS	sp|P35637|FUS_HUMAN RNA-binding protein FUS OS=Homo sapiens OX=9606 GN=FUS PE=1 SV=1	1	9	9	7	7	0	0	6	8	3	4	3	1	5	6	6	3	6	2	8	2	8	4	5	2	6	6	7	0	0	6	8	3	4	3	1	5	6	6	3	6	2
Q14980	Q14980	77	77	76	Nuclear mitotic apparatus protein 1	NUMA1	sp|Q14980|NUMA1_HUMAN Nuclear mitotic apparatus protein 1 OS=Homo sapiens OX=9606 GN=NUMA1 PE=1 SV=2	1	77	77	76	15	0	1	46	23	12	20	4	0	10	7	13	3	22	13	54	21	42	23	41	4	16	12	15	0	1	46	23	12	20	4	0	10	7	13	3	22	13
Q13263	Q13263	22	22	22	Transcription intermediary factor 1-beta	TRIM28	sp|Q13263|TIF1B_HUMAN Transcription intermediary factor 1-beta OS=Homo sapiens OX=9606 GN=TRIM28 PE=1 SV=5	1	22	22	22	7	0	0	10	9	4	13	5	0	4	2	11	4	8	7	17	9	17	10	8	4	16	9	7	0	0	10	9	4	13	5	0	4	2	11	4	8	7
P62195;Q8NB90	P62195	14;1	14;1	13;1	26S protease regulatory subunit 8	PSMC5	sp|P62195|PRS8_HUMAN 26S proteasome regulatory subunit 8 OS=Homo sapiens OX=9606 GN=PSMC5 PE=1 SV=1	2	14	14	13	5	0	1	5	4	4	6	3	0	3	3	5	6	9	3	6	5	9	11	4	2	6	7	5	0	1	5	4	4	6	3	0	3	3	5	6	9	3
P62879	P62879	9	4	3	Guanine nucleotide-binding protein G(I)/G(S)/G(T) subunit beta-2	GNB2	sp|P62879|GBB2_HUMAN Guanine nucleotide-binding protein G(I)/G(S)/G(T) subunit beta-2 OS=Homo sapiens OX=9606 GN=GNB2 PE=1 SV=3	1	9	4	3	5	2	3	8	4	7	6	5	2	3	2	7	5	8	8	8	7	8	8	7	7	7	6	3	1	1	4	3	4	4	3	1	2	1	3	3	3	4
P35998	P35998	19	19	18	26S protease regulatory subunit 7	PSMC2	sp|P35998|PRS7_HUMAN 26S proteasome regulatory subunit 7 OS=Homo sapiens OX=9606 GN=PSMC2 PE=1 SV=3	1	19	19	18	5	0	2	4	6	6	7	5	0	5	4	6	5	11	5	10	4	7	12	7	3	5	10	5	0	2	4	6	6	7	5	0	5	4	6	5	11	5
P17858	P17858	20	17	16	ATP-dependent 6-phosphofructokinase, liver type	PFKL	sp|P17858|PFKAL_HUMAN ATP-dependent 6-phosphofructokinase, liver type OS=Homo sapiens OX=9606 GN=PFKL PE=1 SV=6	1	20	17	16	9	0	0	12	6	8	8	6	0	5	3	4	7	10	5	11	7	10	9	8	5	8	10	6	0	0	9	4	6	6	4	0	3	2	2	5	8	4
P26640	P26640	25	25	25	Valine--tRNA ligase	VARS	sp|P26640|SYVC_HUMAN Valine--tRNA ligase OS=Homo sapiens OX=9606 GN=VARS PE=1 SV=4	1	25	25	25	4	0	1	10	13	6	12	3	0	2	2	3	2	11	6	12	8	11	16	8	5	11	12	4	0	1	10	13	6	12	3	0	2	2	3	2	11	6
Q9NQR4	Q9NQR4	12	12	12	Omega-amidase NIT2	NIT2	sp|Q9NQR4|NIT2_HUMAN Omega-amidase NIT2 OS=Homo sapiens OX=9606 GN=NIT2 PE=1 SV=1	1	12	12	12	5	1	0	6	4	6	6	4	0	5	4	4	4	4	2	9	7	7	5	7	2	3	5	5	1	0	6	4	6	6	4	0	5	4	4	4	4	2
P04003;CON__Q28065	P04003	19;1	19;1	19;1	C4b-binding protein alpha chain	C4BPA	sp|P04003|C4BPA_HUMAN C4b-binding protein alpha chain OS=Homo sapiens OX=9606 GN=C4BPA PE=1 SV=2	2	19	19	19	2	4	5	1	1	1	3	5	2	0	0	5	7	15	19	9	14	14	9	7	18	16	10	2	4	5	1	1	1	3	5	2	0	0	5	7	15	19
Q14112	Q14112	33	32	32	Nidogen-2	NID2	sp|Q14112|NID2_HUMAN Nidogen-2 OS=Homo sapiens OX=9606 GN=NID2 PE=1 SV=3	1	33	32	32	1	6	5	0	3	6	2	10	1	2	8	2	7	15	22	6	17	18	21	19	22	14	14	1	6	5	0	3	5	2	10	1	2	8	2	7	15	21
P25398	P25398	9	9	9	40S ribosomal protein S12	RPS12	sp|P25398|RS12_HUMAN 40S ribosomal protein S12 OS=Homo sapiens OX=9606 GN=RPS12 PE=1 SV=3	1	9	9	9	4	2	1	1	4	4	3	2	0	4	3	6	5	6	3	6	4	7	6	7	4	5	6	4	2	1	1	4	4	3	2	0	4	3	6	5	6	3
P0DP08;P0DP06;A0A0C4DH41;P01825;P06331;P01824;A0A075B6R2;P0DP07;A0A087WSY4	P0DP08;P0DP06;A0A0C4DH41;P01825;P06331;P01824;A0A075B6R2;P0DP07;A0A087WSY4	2;2;2;2;2;2;1;1;1	2;2;2;2;2;2;1;1;1	2;2;2;2;2;2;1;1;1	Ig heavy chain V-II region NEWM;Ig heavy chain V-II region ARH-77;Ig heavy chain V-II region WAH	IGHV4-61;IGHV4-4;IGHV4-31	sp|P0DP08|HVD82_HUMAN Immunoglobulin heavy variable 4-38-2 OS=Homo sapiens OX=9606 GN=IGHV4-38-2 PE=3 SV=1;sp|P0DP06|HVD34_HUMAN Immunoglobulin heavy variable 4-30-4 OS=Homo sapiens OX=9606 GN=IGHV4-30-4 PE=3 SV=1;sp|A0A0C4DH41|HV461_HUMAN Immunoglobulin h	9	2	2	2	2	1	2	0	2	0	1	2	1	0	2	1	2	2	1	2	2	2	2	2	2	2	2	2	1	2	0	2	0	1	2	1	0	2	1	2	2	1
P06748	P06748	9	9	9	Nucleophosmin	NPM1	sp|P06748|NPM_HUMAN Nucleophosmin OS=Homo sapiens OX=9606 GN=NPM1 PE=1 SV=2	1	9	9	9	2	1	1	2	3	2	1	2	0	3	1	2	7	4	2	5	3	3	2	2	2	4	3	2	1	1	2	3	2	1	2	0	3	1	2	7	4	2
P62495	P62495	13	13	13	Eukaryotic peptide chain release factor subunit 1	ETF1	sp|P62495|ERF1_HUMAN Eukaryotic peptide chain release factor subunit 1 OS=Homo sapiens OX=9606 GN=ETF1 PE=1 SV=3	1	13	13	13	1	0	1	2	3	1	4	2	0	1	2	2	4	9	2	4	5	7	5	8	4	5	7	1	0	1	2	3	1	4	2	0	1	2	2	4	9	2
P21291	P21291	16	16	16	Cysteine and glycine-rich protein 1	CSRP1	sp|P21291|CSRP1_HUMAN Cysteine and glycine-rich protein 1 OS=Homo sapiens OX=9606 GN=CSRP1 PE=1 SV=3	1	16	16	16	3	14	9	1	1	1	1	10	11	3	10	1	10	3	10	5	9	6	4	10	10	10	9	3	14	9	1	1	1	1	10	11	3	10	1	10	3	10
P01009	P01009	23	23	23	Alpha-1-antitrypsin;Short peptide from AAT	SERPINA1	sp|P01009|A1AT_HUMAN Alpha-1-antitrypsin OS=Homo sapiens OX=9606 GN=SERPINA1 PE=1 SV=3	1	23	23	23	5	13	3	0	0	0	0	3	5	0	0	9	7	14	17	17	18	16	11	13	15	19	15	5	13	3	0	0	0	0	3	5	0	0	9	7	14	17
P0C0L4;CON__ENSEMBL:ENSBTAP00000007350;CON__P01030	P0C0L4	48;9;7	48;9;7	3;1;1	Complement C4-A;Complement C4 beta chain;Complement C4-A alpha chain;C4a anaphylatoxin;C4b-A;C4d-A;Complement C4 gamma chain	C4A	sp|P0C0L4|CO4A_HUMAN Complement C4-A OS=Homo sapiens OX=9606 GN=C4A PE=1 SV=2	3	48	48	3	9	19	15	0	0	1	4	2	1	0	4	1	8	18	40	11	27	14	15	21	35	13	13	9	19	15	0	0	1	4	2	1	0	4	1	8	18	40
P27105	P27105	10	10	10	Erythrocyte band 7 integral membrane protein	STOM	sp|P27105|STOM_HUMAN Erythrocyte band 7 integral membrane protein OS=Homo sapiens OX=9606 GN=STOM PE=1 SV=3	1	10	10	10	4	3	7	1	0	1	2	1	0	0	3	4	4	5	5	4	2	5	4	6	5	5	5	4	3	7	1	0	1	2	1	0	0	3	4	4	5	5
P50502;Q8NFI4;Q8IZP2	P50502;Q8NFI4;Q8IZP2	10;7;6	10;7;6	10;7;6	Hsc70-interacting protein;Putative protein FAM10A5;Putative protein FAM10A4	ST13;ST13P5;ST13P4	sp|P50502|F10A1_HUMAN Hsc70-interacting protein OS=Homo sapiens OX=9606 GN=ST13 PE=1 SV=2;sp|Q8NFI4|F10A5_HUMAN Putative protein FAM10A5 OS=Homo sapiens OX=9606 GN=ST13P5 PE=5 SV=1;sp|Q8IZP2|ST134_HUMAN Putative protein FAM10A4 OS=Homo sapiens OX=9606 GN=S	3	10	10	10	2	3	0	2	2	1	1	2	1	3	3	2	4	7	4	4	6	4	4	4	3	4	4	2	3	0	2	2	1	1	2	1	3	3	2	4	7	4
P61313	P61313	10	10	10	60S ribosomal protein L15	RPL15	sp|P61313|RL15_HUMAN 60S ribosomal protein L15 OS=Homo sapiens OX=9606 GN=RPL15 PE=1 SV=2	1	10	10	10	4	1	0	1	4	1	3	4	1	3	2	2	6	5	3	8	2	5	5	4	2	4	5	4	1	0	1	4	1	3	4	1	3	2	2	6	5	3
Q9BUF5	Q9BUF5	17	5	5	Tubulin beta-6 chain	TUBB6	sp|Q9BUF5|TBB6_HUMAN Tubulin beta-6 chain OS=Homo sapiens OX=9606 GN=TUBB6 PE=1 SV=1	1	17	5	5	8	9	6	10	5	6	7	9	5	13	10	11	16	15	11	11	11	10	11	15	14	14	15	1	4	1	1	0	1	1	2	2	5	3	3	4	5	4
P13797	P13797	26	20	18	Plastin-3	PLS3	sp|P13797|PLST_HUMAN Plastin-3 OS=Homo sapiens OX=9606 GN=PLS3 PE=1 SV=4	1	26	20	18	8	1	3	4	2	3	5	8	3	11	7	15	16	20	13	15	11	13	18	14	9	21	21	5	0	0	1	0	1	2	5	1	8	4	12	11	15	8
P17655	P17655	17	17	17	Calpain-2 catalytic subunit	CAPN2	sp|P17655|CAN2_HUMAN Calpain-2 catalytic subunit OS=Homo sapiens OX=9606 GN=CAPN2 PE=1 SV=6	1	17	17	17	5	1	0	2	0	4	2	4	1	4	5	3	6	9	5	5	3	3	9	10	5	6	13	5	1	0	2	0	4	2	4	1	4	5	3	6	9	5
P22234	P22234	13	13	13	Multifunctional protein ADE2;Phosphoribosylaminoimidazole-succinocarboxamide synthase;Phosphoribosylaminoimidazole carboxylase	PAICS	sp|P22234|PUR6_HUMAN Multifunctional protein ADE2 OS=Homo sapiens OX=9606 GN=PAICS PE=1 SV=3	1	13	13	13	2	0	0	2	0	2	2	2	0	0	3	5	3	6	3	7	3	4	6	5	3	8	6	2	0	0	2	0	2	2	2	0	0	3	5	3	6	3
P60709;P63261	P60709;P63261	40;39	40;39	11;10	Actin, cytoplasmic 1;Actin, cytoplasmic 1, N-terminally processed;Actin, cytoplasmic 2;Actin, cytoplasmic 2, N-terminally processed	ACTB;ACTG1	sp|P60709|ACTB_HUMAN Actin, cytoplasmic 1 OS=Homo sapiens OX=9606 GN=ACTB PE=1 SV=1;sp|P63261|ACTG_HUMAN Actin, cytoplasmic 2 OS=Homo sapiens OX=9606 GN=ACTG1 PE=1 SV=1	2	40	40	11	22	29	18	24	25	22	22	26	18	23	27	26	29	21	20	18	18	18	18	25	22	22	19	22	29	18	24	25	22	22	26	18	23	27	26	29	21	20
Q01995	Q01995	27	27	26	Transgelin	TAGLN	sp|Q01995|TAGL_HUMAN Transgelin OS=Homo sapiens OX=9606 GN=TAGLN PE=1 SV=4	1	27	27	26	8	26	17	3	3	8	5	20	17	10	20	10	23	12	20	4	17	12	11	19	20	20	17	8	26	17	3	3	8	5	20	17	10	20	10	23	12	20
P68871	P68871	17	17	9	Hemoglobin subunit beta;LVV-hemorphin-7;Spinorphin	HBB	sp|P68871|HBB_HUMAN Hemoglobin subunit beta OS=Homo sapiens OX=9606 GN=HBB PE=1 SV=2	1	17	17	9	14	15	14	12	12	12	15	13	10	10	11	15	16	12	13	12	12	13	12	12	12	12	12	14	15	14	12	12	12	15	13	10	10	11	15	16	12	13
P62736	P62736	38	15	0	Actin, aortic smooth muscle	ACTA2	sp|P62736|ACTA_HUMAN Actin, aortic smooth muscle OS=Homo sapiens OX=9606 GN=ACTA2 PE=1 SV=1	1	38	15	0	19	33	21	19	19	20	21	28	21	22	28	23	31	19	21	16	18	18	17	25	22	20	18	4	13	8	3	3	6	7	11	8	6	10	7	13	8	9
P08670;P14136	P08670	58;2	57;1	49;1	Vimentin	VIM	sp|P08670|VIME_HUMAN Vimentin OS=Homo sapiens OX=9606 GN=VIM PE=1 SV=4	2	58	57	49	39	47	48	29	32	40	37	44	40	41	50	38	43	31	35	27	38	30	32	35	35	33	27	38	46	47	28	31	39	36	43	39	40	49	37	42	30	34
P69905;P02008	P69905	15;1	15;1	11;0	Hemoglobin subunit alpha	HBA1	sp|P69905|HBA_HUMAN Hemoglobin subunit alpha OS=Homo sapiens OX=9606 GN=HBA1 PE=1 SV=2	2	15	15	11	9	9	8	6	6	6	8	7	5	5	6	7	12	6	8	7	7	9	6	7	6	7	6	9	9	8	6	6	6	8	7	5	5	6	7	12	6	8
P60660	P60660	10	10	7	Myosin light polypeptide 6	MYL6	sp|P60660|MYL6_HUMAN Myosin light polypeptide 6 OS=Homo sapiens OX=9606 GN=MYL6 PE=1 SV=2	1	10	10	7	6	10	9	8	8	8	6	8	9	8	9	8	10	5	5	5	5	5	5	6	5	5	5	6	10	9	8	8	8	6	8	9	8	9	8	10	5	5
P24844	P24844	12	12	6	Myosin regulatory light polypeptide 9	MYL9	sp|P24844|MYL9_HUMAN Myosin regulatory light polypeptide 9 OS=Homo sapiens OX=9606 GN=MYL9 PE=1 SV=4	1	12	12	6	5	11	6	5	4	4	5	8	6	5	8	6	11	7	10	8	7	8	5	10	8	8	7	5	11	6	5	4	4	5	8	6	5	8	6	11	7	10
P08123	P08123	21	21	21	Collagen alpha-2(I) chain	COL1A2	sp|P08123|CO1A2_HUMAN Collagen alpha-2(I) chain OS=Homo sapiens OX=9606 GN=COL1A2 PE=1 SV=7	1	21	21	21	13	11	11	8	8	10	9	12	11	14	10	10	12	11	13	6	15	9	9	12	15	16	9	13	11	11	8	8	10	9	12	11	14	10	10	12	11	13
P58876;Q99880;Q99879;Q99877;Q93079;Q5QNW6	P58876;Q99880;Q99879;Q99877;Q93079;Q5QNW6	15;14;14;14;14;14	15;14;14;14;14;14	1;0;0;0;0;0	Histone H2B type 1-D;Histone H2B type 1-L;Histone H2B type 1-M;Histone H2B type 1-N;Histone H2B type 1-H;Histone H2B type 2-F	HIST1H2BD;HIST1H2BL;HIST1H2BM;HIST1H2BN;HIST1H2BH;HIST2H2BF	sp|P58876|H2B1D_HUMAN Histone H2B type 1-D OS=Homo sapiens OX=9606 GN=HIST1H2BD PE=1 SV=2;sp|Q99880|H2B1L_HUMAN Histone H2B type 1-L OS=Homo sapiens OX=9606 GN=HIST1H2BL PE=1 SV=3;sp|Q99879|H2B1M_HUMAN Histone H2B type 1-M OS=Homo sapiens OX=9606 GN=HIST1H	6	15	15	1	11	7	12	14	13	11	11	10	10	12	10	13	12	7	6	7	7	7	7	7	7	7	7	11	7	12	14	13	11	11	10	10	12	10	13	12	7	6
P04792	P04792	22	22	22	Heat shock protein beta-1	HSPB1	sp|P04792|HSPB1_HUMAN Heat shock protein beta-1 OS=Homo sapiens OX=9606 GN=HSPB1 PE=1 SV=2	1	22	22	22	18	18	12	12	13	15	13	11	13	20	17	17	17	12	11	12	10	12	11	14	9	13	9	18	18	12	12	13	15	13	11	13	20	17	17	17	12	11
P21333	P21333	141	141	127	Filamin-A	FLNA	sp|P21333|FLNA_HUMAN Filamin-A OS=Homo sapiens OX=9606 GN=FLNA PE=1 SV=4	1	141	141	127	25	72	61	19	8	12	20	63	62	28	68	56	71	92	110	50	83	86	63	124	122	104	100	25	72	61	19	8	12	20	63	62	28	68	56	71	92	110
Q99878;Q96KK5;Q9BTM1;Q16777;Q6FI13;P20671;P0C0S8	Q99878;Q96KK5;Q9BTM1;Q16777;Q6FI13;P20671;P0C0S8	8;8;8;8;8;8;8	8;8;8;8;8;8;8	1;1;1;1;1;1;1	Histone H2A type 1-J;Histone H2A type 1-H;Histone H2A.J;Histone H2A type 2-C;Histone H2A type 2-A;Histone H2A type 1-D;Histone H2A type 1	HIST1H2AJ;HIST1H2AH;H2AFJ;HIST2H2AC;HIST2H2AA3;HIST1H2AD;HIST1H2AG	sp|Q99878|H2A1J_HUMAN Histone H2A type 1-J OS=Homo sapiens OX=9606 GN=HIST1H2AJ PE=1 SV=3;sp|Q96KK5|H2A1H_HUMAN Histone H2A type 1-H OS=Homo sapiens OX=9606 GN=HIST1H2AH PE=1 SV=3;sp|Q9BTM1|H2AJ_HUMAN Histone H2A.J OS=Homo sapiens OX=9606 GN=H2AFJ PE=1 SV=	7	8	8	1	7	5	3	6	6	6	5	5	2	6	6	7	6	4	4	4	4	4	3	3	2	4	3	7	5	3	6	6	6	5	5	2	6	6	7	6	4	4
P12111	P12111	109	109	108	Collagen alpha-3(VI) chain	COL6A3	sp|P12111|CO6A3_HUMAN Collagen alpha-3(VI) chain OS=Homo sapiens OX=9606 GN=COL6A3 PE=1 SV=5	1	109	109	108	23	60	43	13	17	24	23	63	41	43	64	27	66	52	82	21	65	65	55	81	81	68	56	23	60	43	13	17	24	23	63	41	43	64	27	66	52	82
P02671;CON__P02672	P02671	50;2	50;2	50;2	Fibrinogen alpha chain;Fibrinopeptide A;Fibrinogen alpha chain	FGA	sp|P02671|FIBA_HUMAN Fibrinogen alpha chain OS=Homo sapiens OX=9606 GN=FGA PE=1 SV=2	2	50	50	50	12	30	40	12	12	9	15	13	13	8	15	17	25	18	27	20	17	21	10	15	19	23	15	12	30	40	12	12	9	15	13	13	8	15	17	25	18	27
P00738	P00738	34	34	17	Haptoglobin;Haptoglobin alpha chain;Haptoglobin beta chain	HP	sp|P00738|HPT_HUMAN Haptoglobin OS=Homo sapiens OX=9606 GN=HP PE=1 SV=1	1	34	34	17	3	21	16	7	4	7	10	10	8	5	11	11	17	21	27	19	25	18	12	18	24	23	17	3	21	16	7	4	7	10	10	8	5	11	11	17	21	27
P04406	P04406	23	23	22	Glyceraldehyde-3-phosphate dehydrogenase	GAPDH	sp|P04406|G3P_HUMAN Glyceraldehyde-3-phosphate dehydrogenase OS=Homo sapiens OX=9606 GN=GAPDH PE=1 SV=3	1	23	23	22	11	11	8	9	11	10	12	11	9	9	10	15	16	11	13	10	12	10	9	12	12	16	11	11	11	8	9	11	10	12	11	9	9	10	15	16	11	13
P62937;P0DN26;A0A0B4J2A2;A0A075B767;A0A075B759;Q9Y536;F5H284;P0DN37	P62937	18;2;2;2;2;2;2;1	18;2;2;2;2;2;2;1	18;2;2;2;2;2;2;1	Peptidyl-prolyl cis-trans isomerase A;Peptidyl-prolyl cis-trans isomerase A, N-terminally processed	PPIA	sp|P62937|PPIA_HUMAN Peptidyl-prolyl cis-trans isomerase A OS=Homo sapiens OX=9606 GN=PPIA PE=1 SV=2	8	18	18	18	13	11	9	15	14	13	11	13	7	15	14	14	17	9	9	10	9	9	8	11	7	10	9	13	11	9	15	14	13	11	13	7	15	14	14	17	9	9
P02675	P02675	38	38	32	Fibrinogen beta chain;Fibrinopeptide B;Fibrinogen beta chain	FGB	sp|P02675|FIBB_HUMAN Fibrinogen beta chain OS=Homo sapiens OX=9606 GN=FGB PE=1 SV=2	1	38	38	32	11	32	32	7	11	9	11	8	11	2	8	14	15	20	28	22	21	23	14	16	23	23	20	11	32	32	7	11	9	11	8	11	2	8	14	15	20	28
P09493	P09493	28	28	14	Tropomyosin alpha-1 chain	TPM1	sp|P09493|TPM1_HUMAN Tropomyosin alpha-1 chain OS=Homo sapiens OX=9606 GN=TPM1 PE=1 SV=2	1	28	28	14	7	17	13	6	6	8	5	14	14	5	14	8	12	8	14	6	10	8	5	15	18	13	9	7	17	13	6	6	8	5	14	14	5	14	8	12	8	14
P02452;CON__Q862S4	P02452	30;3	30;3	29;3	Collagen alpha-1(I) chain	COL1A1	sp|P02452|CO1A1_HUMAN Collagen alpha-1(I) chain OS=Homo sapiens OX=9606 GN=COL1A1 PE=1 SV=5	2	30	30	29	11	9	14	4	5	6	4	12	13	17	9	8	10	11	13	6	13	8	7	12	16	15	9	11	9	14	4	5	6	4	12	13	17	9	8	10	11	13
P01876	P01876	16	16	11	Ig alpha-1 chain C region	IGHA1	sp|P01876|IGHA1_HUMAN Immunoglobulin heavy constant alpha 1 OS=Homo sapiens OX=9606 GN=IGHA1 PE=1 SV=2	1	16	16	11	10	13	9	7	5	5	8	9	10	8	9	8	13	9	12	11	10	10	11	11	13	11	8	10	13	9	7	5	5	8	9	10	8	9	8	13	9	12
P12109	P12109	28	28	28	Collagen alpha-1(VI) chain	COL6A1	sp|P12109|CO6A1_HUMAN Collagen alpha-1(VI) chain OS=Homo sapiens OX=9606 GN=COL6A1 PE=1 SV=3	1	28	28	28	6	13	12	4	5	8	9	12	10	10	13	8	14	12	21	5	16	16	14	21	17	19	15	6	13	12	4	5	8	9	12	10	10	13	8	14	12	21
P62805	P62805	17	17	17	Histone H4	HIST1H4A	sp|P62805|H4_HUMAN Histone H4 OS=Homo sapiens OX=9606 GN=HIST1H4A PE=1 SV=2	1	17	17	17	12	10	9	15	13	12	13	10	8	10	11	14	12	12	12	12	12	12	11	11	10	11	11	12	10	9	15	13	12	13	10	8	10	11	14	12	12	12
P01860	P01860	21	21	10	Ig gamma-3 chain C region	IGHG3	sp|P01860|IGHG3_HUMAN Immunoglobulin heavy constant gamma 3 OS=Homo sapiens OX=9606 GN=IGHG3 PE=1 SV=2	1	21	21	10	13	14	11	4	6	3	3	8	13	1	7	11	9	11	13	12	12	10	10	14	13	13	10	13	14	11	4	6	3	3	8	13	1	7	11	9	11	13
P02679	P02679	32	32	32	Fibrinogen gamma chain	FGG	sp|P02679|FIBG_HUMAN Fibrinogen gamma chain OS=Homo sapiens OX=9606 GN=FGG PE=1 SV=3	1	32	32	32	8	14	19	7	8	6	8	6	5	4	6	8	10	20	25	21	19	20	13	13	18	21	18	8	14	19	7	8	6	8	6	5	4	6	8	10	20	25
P68363	P68363	25	25	0	Tubulin alpha-1B chain	TUBA1B	sp|P68363|TBA1B_HUMAN Tubulin alpha-1B chain OS=Homo sapiens OX=9606 GN=TUBA1B PE=1 SV=1	1	25	25	0	16	14	11	21	17	19	21	18	9	13	18	21	22	19	16	21	16	19	16	19	17	18	18	16	14	11	21	17	19	21	18	9	13	18	21	22	19	16
P0DOX7;P01602	P0DOX7	13;1	13;1	3;1			sp|P0DOX7|IGK_HUMAN Immunoglobulin kappa light chain OS=Homo sapiens OX=9606 PE=1 SV=1	2	13	13	3	8	10	8	5	5	2	5	6	8	5	6	5	8	5	7	5	6	5	5	6	7	5	5	8	10	8	5	5	2	5	6	8	5	6	5	8	5	7
P12110	P12110	30	30	30	Collagen alpha-2(VI) chain	COL6A2	sp|P12110|CO6A2_HUMAN Collagen alpha-2(VI) chain OS=Homo sapiens OX=9606 GN=COL6A2 PE=1 SV=4	1	30	30	30	6	18	12	3	5	5	8	14	10	9	22	7	16	9	20	8	13	13	8	23	20	13	11	6	18	12	3	5	5	8	14	10	9	22	7	16	9	20
P02751	P02751	91	91	91	Fibronectin;Anastellin;Ugl-Y1;Ugl-Y2;Ugl-Y3	FN1	sp|P02751|FINC_HUMAN Fibronectin OS=Homo sapiens OX=9606 GN=FN1 PE=1 SV=4	1	91	91	91	59	28	35	2	8	10	20	35	18	6	33	62	71	52	57	27	43	50	34	57	52	79	63	59	28	35	2	8	10	20	35	18	6	33	62	71	52	57
P35749	P35749	140	140	116	Myosin-11	MYH11	sp|P35749|MYH11_HUMAN Myosin-11 OS=Homo sapiens OX=9606 GN=MYH11 PE=1 SV=3	1	140	140	116	2	45	15	12	2	4	4	27	34	2	22	7	22	40	118	24	75	67	40	129	118	88	73	2	45	15	12	2	4	4	27	34	2	22	7	22	40	118
P01024	P01024	83	83	73	Complement C3;Complement C3 beta chain;C3-beta-c;Complement C3 alpha chain;C3a anaphylatoxin;Acylation stimulating protein;Complement C3b alpha chain;Complement C3c alpha chain fragment 1;Complement C3dg fragment;Complement C3g fragment;Complement C3d fragment;Complement C3f fragment;Complement C3c alpha chain fragment 2	C3	sp|P01024|CO3_HUMAN Complement C3 OS=Homo sapiens OX=9606 GN=C3 PE=1 SV=2	1	83	83	73	25	40	35	14	2	7	14	14	18	6	5	15	20	50	70	48	58	53	40	57	71	50	42	25	40	35	14	2	7	14	14	18	6	5	15	20	50	70
P06733	P06733	34	34	33	Alpha-enolase	ENO1	sp|P06733|ENOA_HUMAN Alpha-enolase OS=Homo sapiens OX=9606 GN=ENO1 PE=1 SV=2	1	34	34	33	22	10	9	16	16	15	16	12	9	17	16	27	30	14	13	14	15	11	10	14	9	16	13	22	10	9	16	16	15	16	12	9	17	16	27	30	14	13
P22626	P22626	25	25	25	Heterogeneous nuclear ribonucleoproteins A2/B1	HNRNPA2B1	sp|P22626|ROA2_HUMAN Heterogeneous nuclear ribonucleoproteins A2/B1 OS=Homo sapiens OX=9606 GN=HNRNPA2B1 PE=1 SV=2	1	25	25	25	14	12	12	21	19	18	15	11	9	17	16	15	19	15	12	18	13	14	14	12	8	12	14	14	12	12	21	19	18	15	11	9	17	16	15	19	15	12
P98160	P98160	110	110	110	Basement membrane-specific heparan sulfate proteoglycan core protein;Endorepellin;LG3 peptide	HSPG2	sp|P98160|PGBM_HUMAN Basement membrane-specific heparan sulfate proteoglycan core protein OS=Homo sapiens OX=9606 GN=HSPG2 PE=1 SV=4	1	110	110	110	17	47	42	10	29	34	21	36	29	15	42	20	28	53	83	26	75	75	68	87	75	76	63	17	47	42	10	29	34	21	36	29	15	42	20	28	53	83
P09382	P09382	11	11	11	Galectin-1	LGALS1	sp|P09382|LEG1_HUMAN Galectin-1 OS=Homo sapiens OX=9606 GN=LGALS1 PE=1 SV=2	1	11	11	11	7	9	6	4	2	3	5	8	6	7	8	7	11	6	5	6	5	5	4	6	6	6	6	7	9	6	4	2	3	5	8	6	7	8	7	11	6	5
P14618;P30613	P14618	43;2	43;2	43;2	Pyruvate kinase PKM	PKM	sp|P14618|KPYM_HUMAN Pyruvate kinase PKM OS=Homo sapiens OX=9606 GN=PKM PE=1 SV=4	2	43	43	43	36	13	14	25	32	30	27	20	12	22	28	30	35	26	26	27	28	27	26	29	22	26	27	36	13	14	25	32	30	27	20	12	22	28	30	35	26	26
Q06830	Q06830	19	19	14	Peroxiredoxin-1	PRDX1	sp|Q06830|PRDX1_HUMAN Peroxiredoxin-1 OS=Homo sapiens OX=9606 GN=PRDX1 PE=1 SV=1	1	19	19	14	12	11	10	10	10	11	10	11	7	9	10	11	11	16	15	17	12	13	13	17	12	15	14	12	11	10	10	10	11	10	11	7	9	10	11	11	16	15
P02647;CON__P15497	P02647	24;1	24;1	24;1	Apolipoprotein A-I;Proapolipoprotein A-I;Truncated apolipoprotein A-I	APOA1	sp|P02647|APOA1_HUMAN Apolipoprotein A-I OS=Homo sapiens OX=9606 GN=APOA1 PE=1 SV=1	2	24	24	24	11	19	15	3	2	5	3	15	10	3	8	5	11	9	19	16	19	18	13	18	19	15	17	11	19	15	3	2	5	3	15	10	3	8	5	11	9	19
P62979;P62987;P0CG47;P0CG48	P62979;P62987;P0CG47;P0CG48	12;9;9;9	12;9;9;9	11;8;8;8	Ubiquitin-40S ribosomal protein S27a;Ubiquitin;40S ribosomal protein S27a;Ubiquitin-60S ribosomal protein L40;Ubiquitin;60S ribosomal protein L40;Polyubiquitin-B;Ubiquitin;Polyubiquitin-C;Ubiquitin	RPS27A;UBA52;UBB;UBC	sp|P62979|RS27A_HUMAN Ubiquitin-40S ribosomal protein S27a OS=Homo sapiens OX=9606 GN=RPS27A PE=1 SV=2;sp|P62987|RL40_HUMAN Ubiquitin-60S ribosomal protein L40 OS=Homo sapiens OX=9606 GN=UBA52 PE=1 SV=2;sp|P0CG47|UBB_HUMAN Polyubiquitin-B OS=Homo sapiens O	4	12	12	11	8	8	6	9	9	7	9	7	6	8	8	8	9	6	5	6	5	5	4	4	4	6	6	8	8	6	9	9	7	9	7	6	8	8	8	9	6	5
Q71DI3;Q16695;P68431;P84243;Q6NXT2	Q71DI3;Q16695;P68431;P84243;Q6NXT2	10;10;10;9;7	10;10;10;9;7	10;10;10;9;7	Histone H3.2;Histone H3.1t;Histone H3.1;Histone H3.3;Histone H3.3C	HIST2H3A;HIST3H3;HIST1H3A;H3F3A;H3F3C	sp|Q71DI3|H32_HUMAN Histone H3.2 OS=Homo sapiens OX=9606 GN=HIST2H3A PE=1 SV=3;sp|Q16695|H31T_HUMAN Histone H3.1t OS=Homo sapiens OX=9606 GN=HIST3H3 PE=1 SV=3;sp|P68431|H31_HUMAN Histone H3.1 OS=Homo sapiens OX=9606 GN=HIST1H3A PE=1 SV=2;sp|P84243|H33_HUMA	5	10	10	10	6	7	8	8	8	8	8	7	5	8	8	9	8	4	5	5	5	5	4	4	3	5	4	6	7	8	8	8	8	8	7	5	8	8	9	8	4	5
P25705	P25705	27	27	27	ATP synthase subunit alpha, mitochondrial	ATP5A1	sp|P25705|ATPA_HUMAN ATP synthase subunit alpha, mitochondrial OS=Homo sapiens OX=9606 GN=ATP5F1A PE=1 SV=1	1	27	27	27	11	10	12	17	18	13	11	15	9	17	15	14	18	19	18	21	17	19	17	21	17	18	17	11	10	12	17	18	13	11	15	9	17	15	14	18	19	18
P02545	P02545	54	54	52	Prelamin-A/C;Lamin-A/C	LMNA	sp|P02545|LMNA_HUMAN Prelamin-A/C OS=Homo sapiens OX=9606 GN=LMNA PE=1 SV=1	1	54	54	52	27	21	24	29	37	34	31	20	21	33	18	31	32	40	37	37	38	37	37	35	37	41	37	27	21	24	29	37	34	31	20	21	33	18	31	32	40	37
P68104;Q5VTE0	P68104;Q5VTE0	27;26	27;26	16;16	Elongation factor 1-alpha 1;Putative elongation factor 1-alpha-like 3	EEF1A1;EEF1A1P5	sp|P68104|EF1A1_HUMAN Elongation factor 1-alpha 1 OS=Homo sapiens OX=9606 GN=EEF1A1 PE=1 SV=1;sp|Q5VTE0|EF1A3_HUMAN Putative elongation factor 1-alpha-like 3 OS=Homo sapiens OX=9606 GN=EEF1A1P5 PE=5 SV=1	2	27	27	16	11	7	4	11	16	11	14	10	7	12	11	15	15	14	14	16	15	15	12	17	13	16	13	11	7	4	11	16	11	14	10	7	12	11	15	15	14	14
P68371	P68371	26	26	2	Tubulin beta-4B chain	TUBB4B	sp|P68371|TBB4B_HUMAN Tubulin beta-4B chain OS=Homo sapiens OX=9606 GN=TUBB4B PE=1 SV=1	1	26	26	2	15	15	11	21	14	16	16	13	10	13	15	20	20	19	16	23	17	18	18	19	15	18	17	15	15	11	21	14	16	16	13	10	13	15	20	20	19	16
P08758	P08758	20	20	20	Annexin A5	ANXA5	sp|P08758|ANXA5_HUMAN Annexin A5 OS=Homo sapiens OX=9606 GN=ANXA5 PE=1 SV=2	1	20	20	20	9	9	6	6	4	5	4	10	5	5	6	10	13	11	10	8	9	5	7	14	9	13	12	9	9	6	6	4	5	4	10	5	5	6	10	13	11	10
P35555	P35555	80	80	75	Fibrillin-1	FBN1	sp|P35555|FBN1_HUMAN Fibrillin-1 OS=Homo sapiens OX=9606 GN=FBN1 PE=1 SV=4	1	80	80	75	8	21	19	2	4	10	6	25	30	14	20	16	12	19	74	2	35	44	47	59	57	41	21	8	21	19	2	4	10	6	25	30	14	20	16	12	19	74
P37802	P37802	16	16	15	Transgelin-2	TAGLN2	sp|P37802|TAGL2_HUMAN Transgelin-2 OS=Homo sapiens OX=9606 GN=TAGLN2 PE=1 SV=3	1	16	16	15	11	12	11	11	13	11	11	10	7	10	10	13	16	11	9	12	11	11	10	9	11	12	12	11	12	11	11	13	11	11	10	7	10	10	13	16	11	9
P07737;CON__P02584	P07737	15;4	15;4	15;4	Profilin-1	PFN1	sp|P07737|PROF1_HUMAN Profilin-1 OS=Homo sapiens OX=9606 GN=PFN1 PE=1 SV=2	2	15	15	15	9	10	7	9	8	8	8	9	8	9	8	9	13	8	8	8	8	7	7	8	8	8	8	9	10	7	9	8	8	8	9	8	9	8	9	13	8	8
P11142	P11142	38	38	28	Heat shock cognate 71 kDa protein	HSPA8	sp|P11142|HSP7C_HUMAN Heat shock cognate 71 kDa protein OS=Homo sapiens OX=9606 GN=HSPA8 PE=1 SV=1	1	38	38	28	25	12	11	22	24	21	20	24	11	26	24	27	28	28	21	25	21	26	23	26	21	23	26	25	12	11	22	24	21	20	24	11	26	24	27	28	28	21
P04075	P04075	34	34	30	Fructose-bisphosphate aldolase A	ALDOA	sp|P04075|ALDOA_HUMAN Fructose-bisphosphate aldolase A OS=Homo sapiens OX=9606 GN=ALDOA PE=1 SV=2	1	34	34	30	20	11	9	18	16	18	17	15	11	14	16	18	17	22	16	23	18	20	18	22	15	19	17	20	11	9	18	16	18	17	15	11	14	16	18	17	22	16
P06576	P06576	21	21	21	ATP synthase subunit beta, mitochondrial	ATP5B	sp|P06576|ATPB_HUMAN ATP synthase subunit beta, mitochondrial OS=Homo sapiens OX=9606 GN=ATP5F1B PE=1 SV=3	1	21	21	21	11	11	10	13	13	13	11	11	8	16	13	13	18	15	15	17	15	16	14	17	12	15	14	11	11	10	13	13	13	11	11	8	16	13	13	18	15	15
P60174	P60174	22	22	22	Triosephosphate isomerase	TPI1	sp|P60174|TPIS_HUMAN Triosephosphate isomerase OS=Homo sapiens OX=9606 GN=TPI1 PE=1 SV=3	1	22	22	22	15	13	9	14	17	16	14	15	8	17	16	17	17	7	12	11	9	8	9	13	7	12	9	15	13	9	14	17	16	14	15	8	17	16	17	17	7	12
O43707	O43707	61	61	42	Alpha-actinin-4	ACTN4	sp|O43707|ACTN4_HUMAN Alpha-actinin-4 OS=Homo sapiens OX=9606 GN=ACTN4 PE=1 SV=2	1	61	61	42	33	15	17	32	30	20	20	24	11	26	30	37	35	42	42	48	43	45	43	50	41	49	47	33	15	17	32	30	20	20	24	11	26	30	37	35	42	42
P14174	P14174	3	3	3	Macrophage migration inhibitory factor	MIF	sp|P14174|MIF_HUMAN Macrophage migration inhibitory factor OS=Homo sapiens OX=9606 GN=MIF PE=1 SV=4	1	3	3	3	3	3	3	3	3	3	3	2	2	3	3	3	3	2	2	2	2	2	2	2	2	2	2	3	3	3	3	3	3	3	2	2	3	3	3	3	2	2
P04004;CON__Q3ZBS7	P04004	16;3	16;3	16;3	Vitronectin;Vitronectin V65 subunit;Vitronectin V10 subunit;Somatomedin-B	VTN	sp|P04004|VTNC_HUMAN Vitronectin OS=Homo sapiens OX=9606 GN=VTN PE=1 SV=1	2	16	16	16	6	11	10	5	4	5	4	11	5	8	6	11	9	7	11	4	10	7	6	8	10	11	7	6	11	10	5	4	5	4	11	5	8	6	11	9	7	11
P18206	P18206	60	60	60	Vinculin	VCL	sp|P18206|VINC_HUMAN Vinculin OS=Homo sapiens OX=9606 GN=VCL PE=1 SV=4	1	60	60	60	12	22	22	6	3	10	14	13	15	6	20	14	28	34	38	25	32	34	31	46	48	35	33	12	22	22	6	3	10	14	13	15	6	20	14	28	34	38
P52272	P52272	37	37	37	Heterogeneous nuclear ribonucleoprotein M	HNRNPM	sp|P52272|HNRPM_HUMAN Heterogeneous nuclear ribonucleoprotein M OS=Homo sapiens OX=9606 GN=HNRNPM PE=1 SV=3	1	37	37	37	19	12	11	27	28	25	25	24	11	21	24	28	26	26	15	27	20	27	24	23	14	25	19	19	12	11	27	28	25	25	24	11	21	24	28	26	26	15
P0DMV9;P0DMV8	P0DMV9;P0DMV8	33;33	31;31	16;16	Heat shock 70 kDa protein 1B;Heat shock 70 kDa protein 1A	HSPA1B;HSPA1A	sp|P0DMV9|HS71B_HUMAN Heat shock 70 kDa protein 1B OS=Homo sapiens OX=9606 GN=HSPA1B PE=1 SV=1;sp|P0DMV8|HS71A_HUMAN Heat shock 70 kDa protein 1A OS=Homo sapiens OX=9606 GN=HSPA1A PE=1 SV=1	2	33	31	16	18	16	14	22	23	20	27	17	9	23	20	25	20	23	21	22	22	22	19	23	21	20	20	16	15	13	21	22	19	25	15	8	21	18	23	19	21	19
P32119	P32119	16	15	15	Peroxiredoxin-2	PRDX2	sp|P32119|PRDX2_HUMAN Peroxiredoxin-2 OS=Homo sapiens OX=9606 GN=PRDX2 PE=1 SV=5	1	16	15	15	7	9	11	11	7	10	13	11	6	9	6	10	12	6	11	12	11	9	7	8	6	8	6	6	8	10	10	6	9	12	10	5	8	5	9	11	5	10
P0DOX5;P01857	P0DOX5;P01857	19;18	11;10	9;8	Ig gamma-1 chain C region	IGHG1	sp|P0DOX5|IGG1_HUMAN Immunoglobulin gamma-1 heavy chain OS=Homo sapiens OX=9606 PE=1 SV=2;sp|P01857|IGHG1_HUMAN Immunoglobulin heavy constant gamma 1 OS=Homo sapiens OX=9606 GN=IGHG1 PE=1 SV=1	2	19	11	9	12	11	11	5	6	5	6	10	9	3	5	10	10	11	15	11	15	12	11	14	13	13	11	5	4	5	3	2	2	3	4	2	2	2	4	5	6	10
P13796	P13796	32	32	26	Plastin-2	LCP1	sp|P13796|PLSL_HUMAN Plastin-2 OS=Homo sapiens OX=9606 GN=LCP1 PE=1 SV=6	1	32	32	26	13	12	11	7	4	9	10	14	9	10	18	13	18	23	22	13	16	15	21	24	13	19	19	13	12	11	7	4	9	10	14	9	10	18	13	18	23	22
P23528	P23528	16	16	11	Cofilin-1	CFL1	sp|P23528|COF1_HUMAN Cofilin-1 OS=Homo sapiens OX=9606 GN=CFL1 PE=1 SV=3	1	16	16	11	12	6	7	8	10	10	8	10	3	5	7	9	11	10	9	10	10	7	8	10	7	10	9	12	6	7	8	10	10	8	10	3	5	7	9	11	10	9
P62258	P62258	24	24	21	14-3-3 protein epsilon	YWHAE	sp|P62258|1433E_HUMAN 14-3-3 protein epsilon OS=Homo sapiens OX=9606 GN=YWHAE PE=1 SV=1	1	24	24	21	10	7	8	16	13	14	11	9	7	15	9	19	13	16	9	19	17	13	17	12	12	20	17	10	7	8	16	13	14	11	9	7	15	9	19	13	16	9
P09651;Q32P51	P09651;Q32P51	21;13	21;13	21;13	Heterogeneous nuclear ribonucleoprotein A1;Heterogeneous nuclear ribonucleoprotein A1, N-terminally processed;Heterogeneous nuclear ribonucleoprotein A1-like 2	HNRNPA1;HNRNPA1L2	sp|P09651|ROA1_HUMAN Heterogeneous nuclear ribonucleoprotein A1 OS=Homo sapiens OX=9606 GN=HNRNPA1 PE=1 SV=5;sp|Q32P51|RA1L2_HUMAN Heterogeneous nuclear ribonucleoprotein A1-like 2 OS=Homo sapiens OX=9606 GN=HNRNPA1L2 PE=2 SV=2	2	21	21	21	11	9	8	13	12	11	12	11	6	9	11	14	16	13	7	15	10	12	8	11	8	11	10	11	9	8	13	12	11	12	11	6	9	11	14	16	13	7
P63104	P63104	22	18	15	14-3-3 protein zeta/delta	YWHAZ	sp|P63104|1433Z_HUMAN 14-3-3 protein zeta/delta OS=Homo sapiens OX=9606 GN=YWHAZ PE=1 SV=1	1	22	18	15	16	15	10	18	18	17	18	18	11	15	16	18	21	13	12	13	12	13	13	13	11	12	13	13	13	7	15	15	14	15	15	8	12	13	15	18	11	10
P02042	P02042	16	8	8	Hemoglobin subunit delta	HBD	sp|P02042|HBD_HUMAN Hemoglobin subunit delta OS=Homo sapiens OX=9606 GN=HBD PE=1 SV=2	1	16	8	8	10	13	13	11	9	10	14	11	7	7	8	11	12	10	12	11	11	11	11	11	11	11	10	3	6	6	4	2	4	7	4	2	1	2	4	5	3	4
P00558;P07205	P00558	30;6	30;6	30;6	Phosphoglycerate kinase 1	PGK1	sp|P00558|PGK1_HUMAN Phosphoglycerate kinase 1 OS=Homo sapiens OX=9606 GN=PGK1 PE=1 SV=3	2	30	30	30	24	7	8	18	20	17	20	16	8	19	16	20	20	23	19	23	23	21	21	23	20	23	21	24	7	8	18	20	17	20	16	8	19	16	20	20	23	19
P07437;A6NNZ2	P07437	23;8	5;0	4;0	Tubulin beta chain	TUBB	sp|P07437|TBB5_HUMAN Tubulin beta chain OS=Homo sapiens OX=9606 GN=TUBB PE=1 SV=2	2	23	5	4	15	14	11	20	14	15	16	13	9	12	15	19	20	16	14	20	15	16	15	17	14	15	15	4	3	3	4	4	4	4	3	2	3	4	4	5	3	3
P55072	P55072	41	41	41	Transitional endoplasmic reticulum ATPase	VCP	sp|P55072|TERA_HUMAN Transitional endoplasmic reticulum ATPase OS=Homo sapiens OX=9606 GN=VCP PE=1 SV=4	1	41	41	41	21	11	14	19	15	18	12	20	12	16	18	30	28	25	18	29	17	25	25	25	17	26	27	21	11	14	19	15	18	12	20	12	16	18	30	28	25	18
P00338;Q6ZMR3	P00338	19;1	19;1	17;0	L-lactate dehydrogenase A chain	LDHA	sp|P00338|LDHA_HUMAN L-lactate dehydrogenase A chain OS=Homo sapiens OX=9606 GN=LDHA PE=1 SV=2	2	19	19	17	10	6	3	7	5	7	11	7	3	9	5	11	14	13	11	10	8	10	11	14	8	12	12	10	6	3	7	5	7	11	7	3	9	5	11	14	13	11
P08865	P08865	11	11	11	40S ribosomal protein SA	RPSA	sp|P08865|RSSA_HUMAN 40S ribosomal protein SA OS=Homo sapiens OX=9606 GN=RPSA PE=1 SV=4	1	11	11	11	5	5	2	9	8	7	9	7	2	5	7	9	9	7	3	7	5	6	6	6	5	7	4	5	5	2	9	8	7	9	7	2	5	7	9	9	7	3
P07355;A6NMY6	P07355;A6NMY6	37;29	37;29	37;29	Annexin A2;Putative annexin A2-like protein	ANXA2;ANXA2P2	sp|P07355|ANXA2_HUMAN Annexin A2 OS=Homo sapiens OX=9606 GN=ANXA2 PE=1 SV=2;sp|A6NMY6|AXA2L_HUMAN Putative annexin A2-like protein OS=Homo sapiens OX=9606 GN=ANXA2P2 PE=5 SV=2	2	37	37	37	18	9	14	17	16	15	16	11	8	14	19	24	32	22	19	20	19	21	20	22	17	23	25	18	9	14	17	16	15	16	11	8	14	19	24	32	22	19
P17931	P17931	6	6	6	Galectin-3	LGALS3	sp|P17931|LEG3_HUMAN Galectin-3 OS=Homo sapiens OX=9606 GN=LGALS3 PE=1 SV=5	1	6	6	6	6	4	4	5	4	5	3	5	4	5	5	5	4	5	3	4	4	5	5	5	5	4	5	6	4	4	5	4	5	3	5	4	5	5	5	4	5	3
P08238;Q58FF7	P08238	48;16	48;16	27;8	Heat shock protein HSP 90-beta	HSP90AB1	sp|P08238|HS90B_HUMAN Heat shock protein HSP 90-beta OS=Homo sapiens OX=9606 GN=HSP90AB1 PE=1 SV=4	2	48	48	27	24	10	12	31	25	17	28	22	10	16	18	26	28	37	22	33	27	31	30	30	22	27	30	24	10	12	31	25	17	28	22	10	16	18	26	28	37	22
P09211	P09211	11	11	11	Glutathione S-transferase P	GSTP1	sp|P09211|GSTP1_HUMAN Glutathione S-transferase P OS=Homo sapiens OX=9606 GN=GSTP1 PE=1 SV=2	1	11	11	11	4	4	2	6	7	7	6	4	4	6	5	7	8	10	7	9	9	11	5	11	5	7	7	4	4	2	6	7	7	6	4	4	6	5	7	8	10	7
P30041	P30041	15	15	15	Peroxiredoxin-6	PRDX6	sp|P30041|PRDX6_HUMAN Peroxiredoxin-6 OS=Homo sapiens OX=9606 GN=PRDX6 PE=1 SV=3	1	15	15	15	10	5	8	7	7	3	5	6	4	6	6	8	8	8	10	8	11	9	7	10	9	8	6	10	5	8	7	7	3	5	6	4	6	6	8	8	8	10
P10909	P10909	16	16	16	Clusterin;Clusterin beta chain;Clusterin alpha chain	CLU	sp|P10909|CLUS_HUMAN Clusterin OS=Homo sapiens OX=9606 GN=CLU PE=1 SV=1	1	16	16	16	10	5	10	2	5	4	4	5	3	4	6	5	8	11	11	4	11	8	7	10	11	12	8	10	5	10	2	5	4	4	5	3	4	6	5	8	11	11
P02787	P02787	45	45	43	Serotransferrin	TF	sp|P02787|TRFE_HUMAN Serotransferrin OS=Homo sapiens OX=9606 GN=TF PE=1 SV=3	1	45	45	43	22	12	25	8	5	6	11	22	21	8	14	20	18	26	33	27	33	28	27	32	32	28	28	22	12	25	8	5	6	11	22	21	8	14	20	18	26	33
P16403	P16403	11	11	1	Histone H1.2	HIST1H1C	sp|P16403|H12_HUMAN Histone H1.2 OS=Homo sapiens OX=9606 GN=HIST1H1C PE=1 SV=2	1	11	11	1	5	3	5	8	5	6	5	5	5	8	5	8	3	6	6	7	5	5	6	6	4	6	4	5	3	5	8	5	6	5	5	5	8	5	8	3	6	6
P60981	P60981	15	13	13	Destrin	DSTN	sp|P60981|DEST_HUMAN Destrin OS=Homo sapiens OX=9606 GN=DSTN PE=1 SV=3	1	15	13	13	3	8	3	2	3	2	2	7	4	2	4	6	7	7	11	8	8	8	7	10	8	6	8	2	8	3	2	3	2	2	6	4	2	4	5	6	6	10
P22392;O60361	P22392;O60361	12;8	12;8	5;4	Nucleoside diphosphate kinase B;Putative nucleoside diphosphate kinase	NME2;NME2P1	sp|P22392|NDKB_HUMAN Nucleoside diphosphate kinase B OS=Homo sapiens OX=9606 GN=NME2 PE=1 SV=1;sp|O60361|NDK8_HUMAN Putative nucleoside diphosphate kinase OS=Homo sapiens OX=9606 GN=NME2P1 PE=5 SV=1	2	12	12	5	6	5	4	4	5	5	7	4	4	5	5	5	6	8	5	5	6	6	5	7	4	6	6	6	5	4	4	5	5	7	4	4	5	5	5	6	8	5
P19105;O14950	P19105;O14950	12;12	6;6	6;6	Myosin regulatory light chain 12A;Myosin regulatory light chain 12B	MYL12A;MYL12B	sp|P19105|ML12A_HUMAN Myosin regulatory light chain 12A OS=Homo sapiens OX=9606 GN=MYL12A PE=1 SV=2;sp|O14950|ML12B_HUMAN Myosin regulatory light chain 12B OS=Homo sapiens OX=9606 GN=MYL12B PE=1 SV=2	2	12	6	6	5	8	5	6	6	5	6	7	5	6	7	6	11	8	9	9	7	8	6	9	8	8	7	3	3	2	3	3	3	3	3	2	3	3	3	6	3	3
P61978	P61978	22	22	22	Heterogeneous nuclear ribonucleoprotein K	HNRNPK	sp|P61978|HNRPK_HUMAN Heterogeneous nuclear ribonucleoprotein K OS=Homo sapiens OX=9606 GN=HNRNPK PE=1 SV=1	1	22	22	22	15	8	11	18	17	17	16	14	7	19	13	18	17	12	12	15	12	12	13	10	6	13	12	15	8	11	18	17	17	16	14	7	19	13	18	17	12	12
P63244	P63244	21	21	21	Guanine nucleotide-binding protein subunit beta-2-like 1;Guanine nucleotide-binding protein subunit beta-2-like 1, N-terminally processed	GNB2L1	sp|P63244|RACK1_HUMAN Receptor of activated protein C kinase 1 OS=Homo sapiens OX=9606 GN=RACK1 PE=1 SV=3	1	21	21	21	6	6	5	9	7	7	9	9	4	9	10	11	18	14	11	15	11	15	16	10	12	14	14	6	6	5	9	7	7	9	9	4	9	10	11	18	14	11
P51991	P51991	16	16	16	Heterogeneous nuclear ribonucleoprotein A3	HNRNPA3	sp|P51991|ROA3_HUMAN Heterogeneous nuclear ribonucleoprotein A3 OS=Homo sapiens OX=9606 GN=HNRNPA3 PE=1 SV=2	1	16	16	16	10	8	7	8	13	11	10	8	4	11	7	12	13	8	5	12	6	13	10	10	5	11	8	10	8	7	8	13	11	10	8	4	11	7	12	13	8	5
Q99497	Q99497	8	8	8	Protein deglycase DJ-1	PARK7	sp|Q99497|PARK7_HUMAN Protein/nucleic acid deglycase DJ-1 OS=Homo sapiens OX=9606 GN=PARK7 PE=1 SV=2	1	8	8	8	7	8	7	5	6	7	5	7	5	7	6	6	7	7	5	7	7	6	6	7	6	7	6	7	8	7	5	6	7	5	7	5	7	6	6	7	7	5
P29401	P29401	28	28	28	Transketolase	TKT	sp|P29401|TKT_HUMAN Transketolase OS=Homo sapiens OX=9606 GN=TKT PE=1 SV=3	1	28	28	28	16	6	6	11	18	15	16	14	8	16	14	21	17	15	15	17	14	19	16	16	12	14	16	16	6	6	11	18	15	16	14	8	16	14	21	17	15	15
P13489	P13489	16	16	16	Ribonuclease inhibitor	RNH1	sp|P13489|RINI_HUMAN Ribonuclease inhibitor OS=Homo sapiens OX=9606 GN=RNH1 PE=1 SV=2	1	16	16	16	9	4	4	6	7	8	7	5	5	8	9	7	10	7	10	8	9	6	9	10	11	10	12	9	4	4	6	7	8	7	5	5	8	9	7	10	7	10
Q15233	Q15233	31	31	30	Non-POU domain-containing octamer-binding protein	NONO	sp|Q15233|NONO_HUMAN Non-POU domain-containing octamer-binding protein OS=Homo sapiens OX=9606 GN=NONO PE=1 SV=4	1	31	31	30	14	8	8	24	21	15	17	13	4	15	17	16	14	14	8	17	11	16	14	9	6	14	11	14	8	8	24	21	15	17	13	4	15	17	16	14	14	8
P60842	P60842	24	24	13	Eukaryotic initiation factor 4A-I	EIF4A1	sp|P60842|IF4A1_HUMAN Eukaryotic initiation factor 4A-I OS=Homo sapiens OX=9606 GN=EIF4A1 PE=1 SV=1	1	24	24	13	13	7	9	15	14	12	17	12	3	16	14	13	16	17	7	17	13	17	16	14	10	16	16	13	7	9	15	14	12	17	12	3	16	14	13	16	17	7
P07910;P0DMR1;O60812;B7ZW38;B2RXH8;Q86SE5	P07910	15;7;7;7;7;1	15;7;7;7;7;1	15;7;7;7;7;1	Heterogeneous nuclear ribonucleoproteins C1/C2	HNRNPC	sp|P07910|HNRPC_HUMAN Heterogeneous nuclear ribonucleoproteins C1/C2 OS=Homo sapiens OX=9606 GN=HNRNPC PE=1 SV=4	6	15	15	15	6	3	5	8	8	8	7	8	2	7	6	9	8	10	8	10	8	10	9	9	6	10	10	6	3	5	8	8	8	7	8	2	7	6	9	8	10	8
P01871	P01871	21	21	4	Ig mu chain C region	IGHM	sp|P01871|IGHM_HUMAN Immunoglobulin heavy constant mu OS=Homo sapiens OX=9606 GN=IGHM PE=1 SV=4	1	21	21	4	3	10	17	4	4	3	4	7	7	3	6	5	9	9	15	11	14	12	8	13	13	13	11	3	10	17	4	4	3	4	7	7	3	6	5	9	9	15
P16152	P16152	17	17	15	Carbonyl reductase [NADPH] 1	CBR1	sp|P16152|CBR1_HUMAN Carbonyl reductase [NADPH] 1 OS=Homo sapiens OX=9606 GN=CBR1 PE=1 SV=3	1	17	17	15	7	5	2	8	3	4	6	6	2	14	5	4	7	8	4	8	7	10	6	12	2	5	7	7	5	2	8	3	4	6	6	2	14	5	4	7	8	4
P18669;P15259;Q8N0Y7	P18669	20;9;5	20;9;5	20;9;5	Phosphoglycerate mutase 1	PGAM1	sp|P18669|PGAM1_HUMAN Phosphoglycerate mutase 1 OS=Homo sapiens OX=9606 GN=PGAM1 PE=1 SV=2	3	20	20	20	9	8	6	6	10	8	7	8	4	13	11	10	17	8	7	5	11	6	11	12	7	11	11	9	8	6	6	10	8	7	8	4	13	11	10	17	8	7
P39019	P39019	13	13	13	40S ribosomal protein S19	RPS19	sp|P39019|RS19_HUMAN 40S ribosomal protein S19 OS=Homo sapiens OX=9606 GN=RPS19 PE=1 SV=2	1	13	13	13	8	6	5	9	9	9	8	9	5	8	8	12	12	7	5	7	6	7	7	6	5	6	6	8	6	5	9	9	9	8	9	5	8	8	12	12	7	5
Q9Y490	Q9Y490	112	112	102	Talin-1	TLN1	sp|Q9Y490|TLN1_HUMAN Talin-1 OS=Homo sapiens OX=9606 GN=TLN1 PE=1 SV=3	1	112	112	102	7	17	22	16	2	5	12	15	15	8	16	21	33	62	82	52	52	54	53	93	83	69	70	7	17	22	16	2	5	12	15	15	8	16	21	33	62	82
P07858	P07858	11	11	11	Cathepsin B;Cathepsin B light chain;Cathepsin B heavy chain	CTSB	sp|P07858|CATB_HUMAN Cathepsin B OS=Homo sapiens OX=9606 GN=CTSB PE=1 SV=3	1	11	11	11	6	6	4	6	8	7	4	6	2	7	6	7	9	8	3	6	6	6	6	7	3	6	7	6	6	4	6	8	7	4	6	2	7	6	7	9	8	3
P26038	P26038	40	40	28	Moesin	MSN	sp|P26038|MOES_HUMAN Moesin OS=Homo sapiens OX=9606 GN=MSN PE=1 SV=3	1	40	40	28	13	11	5	8	4	7	4	9	7	7	15	9	28	30	26	11	22	12	18	28	15	25	26	13	11	5	8	4	7	4	9	7	7	15	9	28	30	26
P39060	P39060	14	14	14	Collagen alpha-1(XVIII) chain;Endostatin	COL18A1	sp|P39060|COIA1_HUMAN Collagen alpha-1(XVIII) chain OS=Homo sapiens OX=9606 GN=COL18A1 PE=1 SV=5	1	14	14	14	3	7	5	3	3	3	3	3	2	2	3	2	3	7	8	4	9	8	7	10	7	7	6	3	7	5	3	3	3	3	3	2	2	3	2	3	7	8
P62263	P62263	9	9	9	40S ribosomal protein S14	RPS14	sp|P62263|RS14_HUMAN 40S ribosomal protein S14 OS=Homo sapiens OX=9606 GN=RPS14 PE=1 SV=3	1	9	9	9	8	6	6	7	8	8	6	8	5	8	9	9	8	6	4	4	4	5	4	4	4	5	5	8	6	6	7	8	8	6	8	5	8	9	9	8	6	4
Q92841	Q92841	32	32	23	Probable ATP-dependent RNA helicase DDX17	DDX17	sp|Q92841|DDX17_HUMAN Probable ATP-dependent RNA helicase DDX17 OS=Homo sapiens OX=9606 GN=DDX17 PE=1 SV=2	1	32	32	23	12	5	7	25	21	19	19	11	6	19	13	19	18	14	12	20	14	20	19	17	8	18	15	12	5	7	25	21	19	19	11	6	19	13	19	18	14	12
P11021	P11021	36	35	35	78 kDa glucose-regulated protein	HSPA5	sp|P11021|BIP_HUMAN Endoplasmic reticulum chaperone BiP OS=Homo sapiens OX=9606 GN=HSPA5 PE=1 SV=2	1	36	35	35	22	8	10	22	17	12	14	19	8	10	16	18	21	27	23	25	23	25	27	24	16	20	26	21	7	9	21	16	11	13	18	7	9	15	17	20	26	22
O75083	O75083	24	24	24	WD repeat-containing protein 1	WDR1	sp|O75083|WDR1_HUMAN WD repeat-containing protein 1 OS=Homo sapiens OX=9606 GN=WDR1 PE=1 SV=4	1	24	24	24	5	7	7	6	6	5	4	9	2	5	7	4	10	12	14	20	12	12	12	19	14	14	10	5	7	7	6	6	5	4	9	2	5	7	4	10	12	14
P47755	P47755	14	14	12	F-actin-capping protein subunit alpha-2	CAPZA2	sp|P47755|CAZA2_HUMAN F-actin-capping protein subunit alpha-2 OS=Homo sapiens OX=9606 GN=CAPZA2 PE=1 SV=3	1	14	14	12	3	4	2	2	2	2	2	4	2	2	4	2	3	8	6	9	7	7	6	12	6	6	6	3	4	2	2	2	2	2	4	2	2	4	2	3	8	6
P38159;O75526;Q8N7X1	P38159	21;3;1	21;3;1	8;2;0	RNA-binding motif protein, X chromosome;RNA-binding motif protein, X chromosome, N-terminally processed	RBMX	sp|P38159|RBMX_HUMAN RNA-binding motif protein, X chromosome OS=Homo sapiens OX=9606 GN=RBMX PE=1 SV=3	3	21	21	8	9	7	3	17	17	11	11	11	6	15	10	14	14	7	5	11	5	6	4	5	5	9	5	9	7	3	17	17	11	11	11	6	15	10	14	14	7	5
P30048	P30048	8	8	8	Thioredoxin-dependent peroxide reductase, mitochondrial	PRDX3	sp|P30048|PRDX3_HUMAN Thioredoxin-dependent peroxide reductase, mitochondrial OS=Homo sapiens OX=9606 GN=PRDX3 PE=1 SV=3	1	8	8	8	3	3	4	2	4	3	4	4	2	3	3	4	3	6	3	4	2	6	5	6	4	4	5	3	3	4	2	4	3	4	4	2	3	3	4	3	6	3
Q00839	Q00839	33	33	33	Heterogeneous nuclear ribonucleoprotein U	HNRNPU	sp|Q00839|HNRPU_HUMAN Heterogeneous nuclear ribonucleoprotein U OS=Homo sapiens OX=9606 GN=HNRNPU PE=1 SV=6	1	33	33	33	13	5	5	22	15	13	17	10	4	13	9	14	14	16	8	20	16	17	15	11	8	15	18	13	5	5	22	15	13	17	10	4	13	9	14	14	16	8
P07900;Q14568;Q58FG0;Q58FG1	P07900	42;7;5;2	27;2;3;0	27;2;3;0	Heat shock protein HSP 90-alpha	HSP90AA1	sp|P07900|HS90A_HUMAN Heat shock protein HSP 90-alpha OS=Homo sapiens OX=9606 GN=HSP90AA1 PE=1 SV=5	4	42	27	27	26	6	10	28	20	19	26	19	8	17	19	28	24	29	17	33	25	29	29	26	21	28	28	16	4	7	16	10	12	16	12	5	11	12	17	15	18	9
P04040	P04040	22	22	22	Catalase	CAT	sp|P04040|CATA_HUMAN Catalase OS=Homo sapiens OX=9606 GN=CAT PE=1 SV=3	1	22	22	22	3	4	13	10	6	6	6	7	7	3	5	7	10	5	11	17	12	10	11	7	4	5	7	3	4	13	10	6	6	6	7	7	3	5	7	10	5	11
P31943	P31943	15	15	8	Heterogeneous nuclear ribonucleoprotein H;Heterogeneous nuclear ribonucleoprotein H, N-terminally processed	HNRNPH1	sp|P31943|HNRH1_HUMAN Heterogeneous nuclear ribonucleoprotein H OS=Homo sapiens OX=9606 GN=HNRNPH1 PE=1 SV=4	1	15	15	8	7	6	8	11	10	8	10	8	3	9	8	11	11	11	4	10	9	11	6	8	5	10	6	7	6	8	11	10	8	10	8	3	9	8	11	11	11	4
P50395	P50395	32	32	24	Rab GDP dissociation inhibitor beta	GDI2	sp|P50395|GDIB_HUMAN Rab GDP dissociation inhibitor beta OS=Homo sapiens OX=9606 GN=GDI2 PE=1 SV=2	1	32	32	24	13	7	7	19	10	10	14	13	3	6	11	12	20	24	11	21	15	22	25	21	11	17	24	13	7	7	19	10	10	14	13	3	6	11	12	20	24	11
P30043	P30043	7	7	7	Flavin reductase (NADPH)	BLVRB	sp|P30043|BLVRB_HUMAN Flavin reductase (NADPH) OS=Homo sapiens OX=9606 GN=BLVRB PE=1 SV=3	1	7	7	7	6	6	7	4	4	4	4	4	3	4	6	5	5	4	4	5	6	5	3	6	3	3	3	6	6	7	4	4	4	4	4	3	4	6	5	5	4	4
P62701	P62701	20	20	7	40S ribosomal protein S4, X isoform	RPS4X	sp|P62701|RS4X_HUMAN 40S ribosomal protein S4, X isoform OS=Homo sapiens OX=9606 GN=RPS4X PE=1 SV=2	1	20	20	7	6	4	5	9	7	8	7	8	2	9	6	13	15	14	7	13	8	11	12	10	4	13	11	6	4	5	9	7	8	7	8	2	9	6	13	15	14	7
P59998	P59998	6	6	6	Actin-related protein 2/3 complex subunit 4	ARPC4	sp|P59998|ARPC4_HUMAN Actin-related protein 2/3 complex subunit 4 OS=Homo sapiens OX=9606 GN=ARPC4 PE=1 SV=3	1	6	6	6	5	3	3	3	3	6	4	5	2	4	3	6	6	4	4	4	4	4	4	4	4	4	4	5	3	3	3	3	6	4	5	2	4	3	6	6	4	4
P62241	P62241	17	17	17	40S ribosomal protein S8	RPS8	sp|P62241|RS8_HUMAN 40S ribosomal protein S8 OS=Homo sapiens OX=9606 GN=RPS8 PE=1 SV=2	1	17	17	17	7	4	4	9	9	8	7	9	4	10	8	12	12	11	8	9	8	10	11	10	5	11	11	7	4	4	9	9	8	7	9	4	10	8	12	12	11	8
P23284	P23284	16	16	16	Peptidyl-prolyl cis-trans isomerase B	PPIB	sp|P23284|PPIB_HUMAN Peptidyl-prolyl cis-trans isomerase B OS=Homo sapiens OX=9606 GN=PPIB PE=1 SV=2	1	16	16	16	8	4	3	7	6	6	6	5	4	5	4	5	9	11	8	11	10	11	10	10	5	9	9	8	4	3	7	6	6	6	5	4	5	4	5	9	11	8
P00915	P00915	13	13	13	Carbonic anhydrase 1	CA1	sp|P00915|CAH1_HUMAN Carbonic anhydrase 1 OS=Homo sapiens OX=9606 GN=CA1 PE=1 SV=2	1	13	13	13	3	7	11	3	2	2	6	3	2	0	3	6	4	5	10	10	11	10	3	6	5	9	3	3	7	11	3	2	2	6	3	2	0	3	6	4	5	10
Q15365	Q15365	17	17	11	Poly(rC)-binding protein 1	PCBP1	sp|Q15365|PCBP1_HUMAN Poly(rC)-binding protein 1 OS=Homo sapiens OX=9606 GN=PCBP1 PE=1 SV=2	1	17	17	11	9	8	5	11	11	9	11	8	5	9	9	10	10	9	8	12	7	11	9	9	7	8	9	9	8	5	11	11	9	11	8	5	9	9	10	10	9	8
P04632	P04632	7	7	5	Calpain small subunit 1	CAPNS1	sp|P04632|CPNS1_HUMAN Calpain small subunit 1 OS=Homo sapiens OX=9606 GN=CAPNS1 PE=1 SV=1	1	7	7	5	4	2	2	3	5	5	4	4	3	5	3	5	5	4	2	4	3	4	4	4	3	2	4	4	2	2	3	5	5	4	4	3	5	3	5	5	4	2
O43390	O43390	25	25	17	Heterogeneous nuclear ribonucleoprotein R	HNRNPR	sp|O43390|HNRPR_HUMAN Heterogeneous nuclear ribonucleoprotein R OS=Homo sapiens OX=9606 GN=HNRNPR PE=1 SV=1	1	25	25	17	7	4	4	14	15	12	12	10	2	10	9	14	15	14	7	18	14	12	14	10	5	16	12	7	4	4	14	15	12	12	10	2	10	9	14	15	14	7
Q16778;P33778;P23527;P06899;Q8N257;Q6DRA6;Q6DN03	Q16778;P33778;P23527;P06899;Q8N257	14;13;13;12;11;2;2	2;2;2;2;2;2;2	2;2;2;2;2;2;2	Histone H2B type 2-E;Histone H2B type 1-B;Histone H2B type 1-O;Histone H2B type 1-J;Histone H2B type 3-B	HIST2H2BE;HIST1H2BB;HIST1H2BO;HIST1H2BJ;HIST3H2BB	sp|Q16778|H2B2E_HUMAN Histone H2B type 2-E OS=Homo sapiens OX=9606 GN=HIST2H2BE PE=1 SV=3;sp|P33778|H2B1B_HUMAN Histone H2B type 1-B OS=Homo sapiens OX=9606 GN=HIST1H2BB PE=1 SV=2;sp|P23527|H2B1O_HUMAN Histone H2B type 1-O OS=Homo sapiens OX=9606 GN=HIST1H	7	14	2	2	10	7	11	12	13	10	10	10	10	12	9	12	12	7	6	7	7	7	7	7	7	7	7	2	2	2	2	2	2	2	2	2	2	2	2	2	2	2
Q14697	Q14697	30	30	30	Neutral alpha-glucosidase AB	GANAB	sp|Q14697|GANAB_HUMAN Neutral alpha-glucosidase AB OS=Homo sapiens OX=9606 GN=GANAB PE=1 SV=3	1	30	30	30	18	5	4	17	12	12	14	20	2	8	11	17	13	25	12	24	18	24	22	21	11	12	18	18	5	4	17	12	12	14	20	2	8	11	17	13	25	12
Q01469;A8MUU1	Q01469	14;1	14;1	14;1	Fatty acid-binding protein, epidermal	FABP5	sp|Q01469|FABP5_HUMAN Fatty acid-binding protein 5 OS=Homo sapiens OX=9606 GN=FABP5 PE=1 SV=3	2	14	14	14	7	5	5	4	12	7	5	5	3	12	11	10	10	10	6	6	10	6	8	10	4	8	6	7	5	5	4	12	7	5	5	3	12	11	10	10	10	6
P06753	P06753	20	7	6	Tropomyosin alpha-3 chain	TPM3	sp|P06753|TPM3_HUMAN Tropomyosin alpha-3 chain OS=Homo sapiens OX=9606 GN=TPM3 PE=1 SV=2	1	20	7	6	11	9	11	8	8	7	9	10	9	6	11	8	12	8	9	7	8	7	7	10	9	9	8	5	3	4	3	3	3	4	4	3	2	5	3	4	3	3
P61158;Q9P1U1;Q9C0K3	P61158	20;4;2	20;4;2	20;4;2	Actin-related protein 3	ACTR3	sp|P61158|ARP3_HUMAN Actin-related protein 3 OS=Homo sapiens OX=9606 GN=ACTR3 PE=1 SV=3	3	20	20	20	8	7	9	5	7	11	6	9	3	6	9	7	13	13	6	7	10	11	11	13	6	9	11	8	7	9	5	7	11	6	9	3	6	9	7	13	13	6
P30044	P30044	11	11	11	Peroxiredoxin-5, mitochondrial	PRDX5	sp|P30044|PRDX5_HUMAN Peroxiredoxin-5, mitochondrial OS=Homo sapiens OX=9606 GN=PRDX5 PE=1 SV=4	1	11	11	11	6	3	4	3	5	7	5	5	2	7	4	9	9	6	6	5	8	7	7	7	4	7	8	6	3	4	3	5	7	5	5	2	7	4	9	9	6	6
P52565	P52565	10	10	10	Rho GDP-dissociation inhibitor 1	ARHGDIA	sp|P52565|GDIR1_HUMAN Rho GDP-dissociation inhibitor 1 OS=Homo sapiens OX=9606 GN=ARHGDIA PE=1 SV=3	1	10	10	10	6	5	3	4	5	6	6	6	4	7	6	6	6	5	3	5	6	4	4	5	2	4	5	6	5	3	4	5	6	6	6	4	7	6	6	6	5	3
Q00610;P53675	Q00610	66;17	66;17	66;17	Clathrin heavy chain 1	CLTC	sp|Q00610|CLH1_HUMAN Clathrin heavy chain 1 OS=Homo sapiens OX=9606 GN=CLTC PE=1 SV=5	2	66	66	66	23	8	8	31	17	18	27	16	2	10	16	13	30	47	35	50	32	51	46	50	30	43	48	23	8	8	31	17	18	27	16	2	10	16	13	30	47	35
Q01518	Q01518	22	22	21	Adenylyl cyclase-associated protein 1	CAP1	sp|Q01518|CAP1_HUMAN Adenylyl cyclase-associated protein 1 OS=Homo sapiens OX=9606 GN=CAP1 PE=1 SV=5	1	22	22	21	10	4	5	5	6	8	6	8	4	6	8	9	12	19	16	16	16	14	16	17	14	16	20	10	4	5	5	6	8	6	8	4	6	8	9	12	19	16
P40925	P40925	15	15	15	Malate dehydrogenase, cytoplasmic	MDH1	sp|P40925|MDHC_HUMAN Malate dehydrogenase, cytoplasmic OS=Homo sapiens OX=9606 GN=MDH1 PE=1 SV=4	1	15	15	15	4	2	2	4	2	2	2	5	2	7	4	5	7	9	7	9	8	11	8	12	8	7	8	4	2	2	4	2	2	2	5	2	7	4	5	7	9	7
P40926	P40926	17	17	17	Malate dehydrogenase, mitochondrial	MDH2	sp|P40926|MDHM_HUMAN Malate dehydrogenase, mitochondrial OS=Homo sapiens OX=9606 GN=MDH2 PE=1 SV=3	1	17	17	17	8	8	8	10	8	7	8	9	5	10	8	13	11	11	11	14	12	9	9	10	7	13	10	8	8	8	10	8	7	8	9	5	10	8	13	11	11	11
O15144	O15144	18	18	17	Actin-related protein 2/3 complex subunit 2	ARPC2	sp|O15144|ARPC2_HUMAN Actin-related protein 2/3 complex subunit 2 OS=Homo sapiens OX=9606 GN=ARPC2 PE=1 SV=1	1	18	18	17	3	4	2	3	4	5	4	4	3	4	5	4	6	13	11	6	10	11	12	12	8	9	13	3	4	2	3	4	5	4	4	3	4	5	4	6	13	11
P61247	P61247	19	19	19	40S ribosomal protein S3a	RPS3A	sp|P61247|RS3A_HUMAN 40S ribosomal protein S3a OS=Homo sapiens OX=9606 GN=RPS3A PE=1 SV=2	1	19	19	19	7	6	7	11	8	8	7	10	3	9	7	14	14	10	7	10	7	7	10	7	8	12	9	7	6	7	11	8	8	7	10	3	9	7	14	14	10	7
Q14847	Q14847	16	16	16	LIM and SH3 domain protein 1	LASP1	sp|Q14847|LASP1_HUMAN LIM and SH3 domain protein 1 OS=Homo sapiens OX=9606 GN=LASP1 PE=1 SV=2	1	16	16	16	9	6	6	10	4	9	8	9	5	3	7	7	6	8	8	12	9	11	11	10	7	11	10	9	6	6	10	4	9	8	9	5	3	7	7	6	8	8
P62873;P16520	P62873	9;2	9;2	4;0	Guanine nucleotide-binding protein G(I)/G(S)/G(T) subunit beta-1	GNB1	sp|P62873|GBB1_HUMAN Guanine nucleotide-binding protein G(I)/G(S)/G(T) subunit beta-1 OS=Homo sapiens OX=9606 GN=GNB1 PE=1 SV=3	2	9	9	4	4	3	3	6	3	5	4	4	3	3	3	5	4	8	8	8	7	9	8	7	7	7	6	4	3	3	6	3	5	4	4	3	3	3	5	4	8	8
P23396	P23396	20	20	20	40S ribosomal protein S3	RPS3	sp|P23396|RS3_HUMAN 40S ribosomal protein S3 OS=Homo sapiens OX=9606 GN=RPS3 PE=1 SV=2	1	20	20	20	10	4	2	11	9	5	10	9	4	6	6	13	17	14	9	15	9	13	13	14	10	13	12	10	4	2	11	9	5	10	9	4	6	6	13	17	14	9
O00299	O00299	11	11	11	Chloride intracellular channel protein 1	CLIC1	sp|O00299|CLIC1_HUMAN Chloride intracellular channel protein 1 OS=Homo sapiens OX=9606 GN=CLIC1 PE=1 SV=4	1	11	11	11	5	3	4	5	5	4	5	5	3	4	4	7	8	8	5	8	7	6	6	7	4	9	7	5	3	4	5	5	4	5	5	3	4	4	7	8	8	5
P14550	P14550	16	16	16	Alcohol dehydrogenase [NADP(+)]	AKR1A1	sp|P14550|AK1A1_HUMAN Aldo-keto reductase family 1 member A1 OS=Homo sapiens OX=9606 GN=AKR1A1 PE=1 SV=3	1	16	16	16	3	2	3	9	2	6	2	6	2	5	3	6	4	5	6	8	12	3	7	8	3	6	2	3	2	3	9	2	6	2	6	2	5	3	6	4	5	6
P30101	P30101	36	36	36	Protein disulfide-isomerase A3	PDIA3	sp|P30101|PDIA3_HUMAN Protein disulfide-isomerase A3 OS=Homo sapiens OX=9606 GN=PDIA3 PE=1 SV=4	1	36	36	36	26	3	6	15	22	16	16	17	3	11	10	14	17	24	18	24	26	24	25	24	22	22	23	26	3	6	15	22	16	16	17	3	11	10	14	17	24	18
P35579;REV__Q9UKV3;P12883;P13535;Q9UKX3;P13533;A7E2Y1	P35579	127;1;1;1;1;1;1	109;1;0;0;0;0;0	101;1;0;0;0;0;0	Myosin-9	MYH9	sp|P35579|MYH9_HUMAN Myosin-9 OS=Homo sapiens OX=9606 GN=MYH9 PE=1 SV=4	7	127	109	101	29	8	22	60	24	22	42	24	10	12	20	46	70	100	75	99	71	86	80	89	70	89	91	27	5	19	53	22	20	38	19	7	11	17	40	62	88	61
P52943	P52943	9	9	8	Cysteine-rich protein 2	CRIP2	sp|P52943|CRIP2_HUMAN Cysteine-rich protein 2 OS=Homo sapiens OX=9606 GN=CRIP2 PE=1 SV=1	1	9	9	8	2	2	3	3	2	3	2	2	3	3	3	3	4	4	6	7	6	4	5	5	8	7	4	2	2	3	3	2	3	2	2	3	3	3	3	4	4	6
P13639	P13639	48	48	47	Elongation factor 2	EEF2	sp|P13639|EF2_HUMAN Elongation factor 2 OS=Homo sapiens OX=9606 GN=EEF2 PE=1 SV=4	1	48	48	47	19	5	6	22	14	19	22	18	5	18	18	23	30	36	13	31	20	37	33	36	14	31	33	19	5	6	22	14	19	22	18	5	18	18	23	30	36	13
P46940;Q86VI3	P46940	60;2	60;2	58;1	Ras GTPase-activating-like protein IQGAP1	IQGAP1	sp|P46940|IQGA1_HUMAN Ras GTPase-activating-like protein IQGAP1 OS=Homo sapiens OX=9606 GN=IQGAP1 PE=1 SV=1	2	60	60	58	18	5	7	13	15	16	13	7	5	7	10	19	21	40	24	42	37	36	43	37	20	37	46	18	5	7	13	15	16	13	7	5	7	10	19	21	40	24
Q13838	Q13838	17	17	7	Spliceosome RNA helicase DDX39B	DDX39B	sp|Q13838|DX39B_HUMAN Spliceosome RNA helicase DDX39B OS=Homo sapiens OX=9606 GN=DDX39B PE=1 SV=1	1	17	17	7	10	4	6	12	12	14	12	7	2	9	9	12	8	12	8	13	10	13	10	12	4	12	10	10	4	6	12	12	14	12	7	2	9	9	12	8	12	8
P31946	P31946	17	10	8	14-3-3 protein beta/alpha;14-3-3 protein beta/alpha, N-terminally processed	YWHAB	sp|P31946|1433B_HUMAN 14-3-3 protein beta/alpha OS=Homo sapiens OX=9606 GN=YWHAB PE=1 SV=3	1	17	10	8	10	8	7	14	12	11	11	12	8	10	9	12	12	10	9	12	10	11	10	11	8	10	11	4	3	3	8	6	5	5	6	3	4	3	6	6	6	5
P49189	P49189	16	16	16	4-trimethylaminobutyraldehyde dehydrogenase	ALDH9A1	sp|P49189|AL9A1_HUMAN 4-trimethylaminobutyraldehyde dehydrogenase OS=Homo sapiens OX=9606 GN=ALDH9A1 PE=1 SV=3	1	16	16	16	7	4	4	7	6	8	2	4	3	6	5	4	4	6	10	12	7	8	11	11	11	6	8	7	4	4	7	6	8	2	4	3	6	5	4	4	6	10
P22314	P22314	31	31	31	Ubiquitin-like modifier-activating enzyme 1	UBA1	sp|P22314|UBA1_HUMAN Ubiquitin-like modifier-activating enzyme 1 OS=Homo sapiens OX=9606 GN=UBA1 PE=1 SV=3	1	31	31	31	10	2	5	10	10	8	11	11	6	12	8	10	17	20	12	20	15	17	19	22	11	15	19	10	2	5	10	10	8	11	11	6	12	8	10	17	20	12
P31942	P31942	9	8	8	Heterogeneous nuclear ribonucleoprotein H3	HNRNPH3	sp|P31942|HNRH3_HUMAN Heterogeneous nuclear ribonucleoprotein H3 OS=Homo sapiens OX=9606 GN=HNRNPH3 PE=1 SV=2	1	9	8	8	3	5	4	4	5	5	5	4	3	4	3	7	7	6	4	7	3	5	4	4	3	6	4	3	5	4	4	5	5	5	4	3	4	3	6	7	6	4
P04899;P11488;P19087	P04899	14;2;2	14;2;2	7;0;0	Guanine nucleotide-binding protein G(i) subunit alpha-2	GNAI2	sp|P04899|GNAI2_HUMAN Guanine nucleotide-binding protein G(i) subunit alpha-2 OS=Homo sapiens OX=9606 GN=GNAI2 PE=1 SV=3	3	14	14	7	5	5	3	6	7	6	5	5	3	3	6	6	6	8	10	10	6	12	10	11	6	8	9	5	5	3	6	7	6	5	5	3	3	6	6	6	8	10
P50995;P27216	P50995	20;1	20;1	20;1	Annexin A11	ANXA11	sp|P50995|ANX11_HUMAN Annexin A11 OS=Homo sapiens OX=9606 GN=ANXA11 PE=1 SV=1	2	20	20	20	4	3	2	10	9	9	5	6	3	4	6	5	6	13	11	11	12	8	11	16	5	10	13	4	3	2	10	9	9	5	6	3	4	6	5	6	13	11
P40121	P40121	9	9	9	Macrophage-capping protein	CAPG	sp|P40121|CAPG_HUMAN Macrophage-capping protein OS=Homo sapiens OX=9606 GN=CAPG PE=1 SV=2	1	9	9	9	7	1	4	8	5	7	5	5	1	6	5	9	4	8	4	8	6	7	6	8	6	8	7	7	1	4	8	5	7	5	5	1	6	5	9	4	8	4
P36957	P36957	8	8	8	Dihydrolipoyllysine-residue succinyltransferase component of 2-oxoglutarate dehydrogenase complex, mitochondrial	DLST	sp|P36957|ODO2_HUMAN Dihydrolipoyllysine-residue succinyltransferase component of 2-oxoglutarate dehydrogenase complex, mitochondrial OS=Homo sapiens OX=9606 GN=DLST PE=1 SV=4	1	8	8	8	4	2	2	4	3	4	3	3	2	5	3	5	4	6	5	5	4	6	5	3	4	5	6	4	2	2	4	3	4	3	3	2	5	3	5	4	6	5
P30050	P30050	8	8	8	60S ribosomal protein L12	RPL12	sp|P30050|RL12_HUMAN 60S ribosomal protein L12 OS=Homo sapiens OX=9606 GN=RPL12 PE=1 SV=1	1	8	8	8	6	3	3	6	6	6	6	5	4	5	5	6	7	6	5	5	4	5	5	5	3	5	5	6	3	3	6	6	6	6	5	4	5	5	6	7	6	5
P07203;Q98234	P07203	10;1	10;1	10;1	Glutathione peroxidase 1	GPX1	sp|P07203|GPX1_HUMAN Glutathione peroxidase 1 OS=Homo sapiens OX=9606 GN=GPX1 PE=1 SV=4	2	10	10	10	4	3	5	2	6	5	5	7	3	6	5	3	6	3	6	3	6	7	3	4	5	3	5	4	3	5	2	6	5	5	7	3	6	5	3	6	3	6
P61586;P62745	P61586	7;1	7;1	2;0	Transforming protein RhoA	RHOA	sp|P61586|RHOA_HUMAN Transforming protein RhoA OS=Homo sapiens OX=9606 GN=RHOA PE=1 SV=1	2	7	7	2	4	2	2	2	3	2	2	3	2	2	2	3	5	5	4	3	3	5	5	4	2	4	5	4	2	2	2	3	2	2	3	2	2	2	3	5	5	4
P09525	P09525	22	22	22	Annexin A4	ANXA4	sp|P09525|ANXA4_HUMAN Annexin A4 OS=Homo sapiens OX=9606 GN=ANXA4 PE=1 SV=4	1	22	22	22	19	4	8	13	16	14	17	14	6	6	7	15	7	14	9	15	15	15	14	13	8	15	11	19	4	8	13	16	14	17	14	6	6	7	15	7	14	9
P14625;Q58FF3	P14625	42;8	40;8	40;8	Endoplasmin	HSP90B1	sp|P14625|ENPL_HUMAN Endoplasmin OS=Homo sapiens OX=9606 GN=HSP90B1 PE=1 SV=1	2	42	40	40	32	5	12	21	20	19	17	18	4	9	10	22	18	29	29	29	30	27	28	29	15	27	26	30	4	11	19	19	18	16	16	3	8	9	21	16	28	28
P00367;P49448	P00367;P49448	23;13	23;13	23;13	Glutamate dehydrogenase 1, mitochondrial;Glutamate dehydrogenase 2, mitochondrial	GLUD1;GLUD2	sp|P00367|DHE3_HUMAN Glutamate dehydrogenase 1, mitochondrial OS=Homo sapiens OX=9606 GN=GLUD1 PE=1 SV=2;sp|P49448|DHE4_HUMAN Glutamate dehydrogenase 2, mitochondrial OS=Homo sapiens OX=9606 GN=GLUD2 PE=1 SV=2	2	23	23	23	7	4	5	7	10	10	9	9	4	11	6	9	10	13	14	17	14	17	14	17	12	13	15	7	4	5	7	10	10	9	9	4	11	6	9	10	13	14
P06744;Q8N196	P06744	18;1	18;1	13;1	Glucose-6-phosphate isomerase	GPI	sp|P06744|G6PI_HUMAN Glucose-6-phosphate isomerase OS=Homo sapiens OX=9606 GN=GPI PE=1 SV=4	2	18	18	13	12	2	3	8	9	5	11	9	2	7	6	8	11	12	12	12	14	12	14	15	10	10	14	12	2	3	8	9	5	11	9	2	7	6	8	11	12	12
Q15149	Q15149	259	259	250	Plectin	PLEC	sp|Q15149|PLEC_HUMAN Plectin OS=Homo sapiens OX=9606 GN=PLEC PE=1 SV=3	1	259	259	250	56	9	13	37	67	74	84	20	10	27	39	63	145	185	131	59	129	159	158	176	137	184	202	56	9	13	37	67	74	84	20	10	27	39	63	145	185	131
P23246	P23246	29	28	28	Splicing factor, proline- and glutamine-rich	SFPQ	sp|P23246|SFPQ_HUMAN Splicing factor, proline- and glutamine-rich OS=Homo sapiens OX=9606 GN=SFPQ PE=1 SV=2	1	29	28	28	17	5	6	22	22	13	20	15	5	13	14	18	22	17	7	23	12	17	14	12	4	17	12	16	4	5	21	21	12	19	14	4	12	13	17	21	16	6
P29692	P29692	14	14	12	Elongation factor 1-delta	EEF1D	sp|P29692|EF1D_HUMAN Elongation factor 1-delta OS=Homo sapiens OX=9606 GN=EEF1D PE=1 SV=5	1	14	14	12	9	3	3	8	8	7	9	6	3	6	7	8	9	9	5	7	6	7	9	8	5	7	8	9	3	3	8	8	7	9	6	3	6	7	8	9	9	5
Q15019	Q15019	13	13	13	Septin-2	2002-09-01	sp|Q15019|SEPT2_HUMAN Septin-2 OS=Homo sapiens OX=9606 GN=SEPTIN2 PE=1 SV=1	1	13	13	13	4	6	3	5	6	7	4	4	2	4	4	6	8	7	8	6	8	7	5	8	5	7	4	4	6	3	5	6	7	4	4	2	4	4	6	8	7	8
P28066	P28066	9	9	9	Proteasome subunit alpha type-5	PSMA5	sp|P28066|PSA5_HUMAN Proteasome subunit alpha type-5 OS=Homo sapiens OX=9606 GN=PSMA5 PE=1 SV=3	1	9	9	9	5	4	3	5	4	3	3	4	3	4	5	5	5	5	4	7	5	5	6	6	3	7	4	5	4	3	5	4	3	3	4	3	4	5	5	5	5	4
Q13011	Q13011	10	10	10	Delta(3,5)-Delta(2,4)-dienoyl-CoA isomerase, mitochondrial	ECH1	sp|Q13011|ECH1_HUMAN Delta(3,5)-Delta(2,4)-dienoyl-CoA isomerase, mitochondrial OS=Homo sapiens OX=9606 GN=ECH1 PE=1 SV=2	1	10	10	10	7	3	5	6	7	3	3	7	2	4	7	5	3	5	7	9	7	8	9	9	7	7	7	7	3	5	6	7	3	3	7	2	4	7	5	3	5	7
P26373	P26373	15	15	15	60S ribosomal protein L13	RPL13	sp|P26373|RL13_HUMAN 60S ribosomal protein L13 OS=Homo sapiens OX=9606 GN=RPL13 PE=1 SV=4	1	15	15	15	9	2	2	9	8	8	7	8	4	8	9	7	12	7	6	7	6	6	5	7	5	6	6	9	2	2	9	8	8	7	8	4	8	9	7	12	7	6
P62269	P62269	10	10	10	40S ribosomal protein S18	RPS18	sp|P62269|RS18_HUMAN 40S ribosomal protein S18 OS=Homo sapiens OX=9606 GN=RPS18 PE=1 SV=3	1	10	10	10	5	2	3	5	5	4	6	4	3	5	4	5	6	6	6	7	6	8	8	6	3	6	6	5	2	3	5	5	4	6	4	3	5	4	5	6	6	6
P27348	P27348	20	14	14	14-3-3 protein theta	YWHAQ	sp|P27348|1433T_HUMAN 14-3-3 protein theta OS=Homo sapiens OX=9606 GN=YWHAQ PE=1 SV=1	1	20	14	14	12	7	6	14	11	9	10	12	8	13	10	16	14	14	11	14	13	12	13	15	10	13	15	7	3	2	9	6	4	5	7	3	8	5	11	9	10	7
P07195	P07195	16	14	14	L-lactate dehydrogenase B chain	LDHB	sp|P07195|LDHB_HUMAN L-lactate dehydrogenase B chain OS=Homo sapiens OX=9606 GN=LDHB PE=1 SV=2	1	16	14	14	3	3	3	6	7	8	13	3	3	3	6	7	5	9	10	11	12	12	10	14	10	10	12	2	2	2	5	6	7	11	2	2	2	5	6	4	8	9
P61160	P61160	12	12	12	Actin-related protein 2	ACTR2	sp|P61160|ARP2_HUMAN Actin-related protein 2 OS=Homo sapiens OX=9606 GN=ACTR2 PE=1 SV=1	1	12	12	12	3	2	2	2	3	4	5	4	3	4	3	4	8	8	6	6	6	7	8	7	6	6	10	3	2	2	2	3	4	5	4	3	4	3	4	8	8	6
P19338	P19338	17	17	17	Nucleolin	NCL	sp|P19338|NUCL_HUMAN Nucleolin OS=Homo sapiens OX=9606 GN=NCL PE=1 SV=3	1	17	17	17	7	2	4	7	11	8	7	9	3	8	3	9	9	15	9	13	14	15	14	13	7	11	12	7	2	4	7	11	8	7	9	3	8	3	9	9	15	9
P15311	P15311	34	23	21	Ezrin	EZR	sp|P15311|EZRI_HUMAN Ezrin OS=Homo sapiens OX=9606 GN=EZR PE=1 SV=4	1	34	23	21	14	4	2	21	11	14	9	9	4	6	6	11	13	16	15	23	18	13	17	17	12	20	18	9	2	2	15	7	10	6	5	2	3	3	8	6	9	7
Q03252	Q03252	33	28	28	Lamin-B2	LMNB2	sp|Q03252|LMNB2_HUMAN Lamin-B2 OS=Homo sapiens OX=9606 GN=LMNB2 PE=1 SV=4	1	33	28	28	12	6	10	15	15	16	18	6	4	8	5	9	13	15	16	15	17	23	20	17	10	16	18	10	5	8	12	13	14	15	6	2	7	5	7	11	13	14
Q09666	Q09666	134	134	134	Neuroblast differentiation-associated protein AHNAK	AHNAK	sp|Q09666|AHNK_HUMAN Neuroblast differentiation-associated protein AHNAK OS=Homo sapiens OX=9606 GN=AHNAK PE=1 SV=2	1	134	134	134	14	4	5	4	9	11	5	8	4	10	6	10	27	56	49	31	75	63	34	40	65	76	116	14	4	5	4	9	11	5	8	4	10	6	10	27	56	49
Q01082	Q01082	79	79	73	Spectrin beta chain, non-erythrocytic 1	SPTBN1	sp|Q01082|SPTB2_HUMAN Spectrin beta chain, non-erythrocytic 1 OS=Homo sapiens OX=9606 GN=SPTBN1 PE=1 SV=2	1	79	79	73	11	6	2	21	8	15	13	6	7	5	6	11	12	33	29	41	40	54	44	45	26	40	40	11	6	2	21	8	15	13	6	7	5	6	11	12	33	29
Q16658	Q16658	22	22	22	Fascin	FSCN1	sp|Q16658|FSCN1_HUMAN Fascin OS=Homo sapiens OX=9606 GN=FSCN1 PE=1 SV=3	1	22	22	22	4	2	4	2	7	9	10	3	4	10	8	14	17	13	5	5	8	11	15	9	4	15	14	4	2	4	2	7	9	10	3	4	10	8	14	17	13	5
Q13765;E9PAV3;Q9BZK3	Q13765;E9PAV3	4;4;1	4;4;1	4;4;1	Nascent polypeptide-associated complex subunit alpha;Nascent polypeptide-associated complex subunit alpha, muscle-specific form	NACA	sp|Q13765|NACA_HUMAN Nascent polypeptide-associated complex subunit alpha OS=Homo sapiens OX=9606 GN=NACA PE=1 SV=1;sp|E9PAV3|NACAM_HUMAN Nascent polypeptide-associated complex subunit alpha, muscle-specific form OS=Homo sapiens OX=9606 GN=NACA PE=1 SV=1	3	4	4	4	3	3	2	3	3	3	3	3	2	3	3	3	4	4	2	3	2	4	2	2	3	4	2	3	3	2	3	3	3	3	3	2	3	3	3	4	4	2
O00151	O00151	14	14	14	PDZ and LIM domain protein 1	PDLIM1	sp|O00151|PDLI1_HUMAN PDZ and LIM domain protein 1 OS=Homo sapiens OX=9606 GN=PDLIM1 PE=1 SV=4	1	14	14	14	6	3	7	2	7	7	6	4	3	8	7	9	8	5	7	6	8	7	6	8	4	10	9	6	3	7	2	7	7	6	4	3	8	7	9	8	5	7
P47756	P47756	14	14	14	F-actin-capping protein subunit beta	CAPZB	sp|P47756|CAPZB_HUMAN F-actin-capping protein subunit beta OS=Homo sapiens OX=9606 GN=CAPZB PE=1 SV=4	1	14	14	14	5	2	2	4	3	4	5	5	2	5	6	5	8	9	9	9	7	9	9	9	7	9	10	5	2	2	4	3	4	5	5	2	5	6	5	8	9	9
P12956	P12956	26	26	26	X-ray repair cross-complementing protein 6	XRCC6	sp|P12956|XRCC6_HUMAN X-ray repair cross-complementing protein 6 OS=Homo sapiens OX=9606 GN=XRCC6 PE=1 SV=2	1	26	26	26	7	3	2	10	12	9	9	6	3	9	5	10	10	13	10	18	12	15	13	12	8	13	13	7	3	2	10	12	9	9	6	3	9	5	10	10	13	10
O75874	O75874	21	20	20	Isocitrate dehydrogenase [NADP] cytoplasmic	IDH1	sp|O75874|IDHC_HUMAN Isocitrate dehydrogenase [NADP] cytoplasmic OS=Homo sapiens OX=9606 GN=IDH1 PE=1 SV=2	1	21	20	20	14	2	9	19	16	17	12	16	5	6	7	6	7	6	8	16	16	12	8	7	6	9	11	13	2	8	18	15	16	11	15	4	5	6	5	6	6	8
P62136	P62136	13	13	4	Serine/threonine-protein phosphatase PP1-alpha catalytic subunit	PPP1CA	sp|P62136|PP1A_HUMAN Serine/threonine-protein phosphatase PP1-alpha catalytic subunit OS=Homo sapiens OX=9606 GN=PPP1CA PE=1 SV=1	1	13	13	4	4	2	3	3	5	5	4	4	3	3	4	5	10	8	2	5	3	8	5	8	2	6	5	4	2	3	3	5	5	4	4	3	3	4	5	10	8	2
Q92945	Q92945	30	30	27	Far upstream element-binding protein 2	KHSRP	sp|Q92945|FUBP2_HUMAN Far upstream element-binding protein 2 OS=Homo sapiens OX=9606 GN=KHSRP PE=1 SV=4	1	30	30	27	11	2	4	18	18	12	19	10	2	10	7	14	12	8	3	18	8	18	12	9	5	8	8	11	2	4	18	18	12	19	10	2	10	7	14	12	8	3
P05198	P05198	15	15	15	Eukaryotic translation initiation factor 2 subunit 1	EIF2S1	sp|P05198|IF2A_HUMAN Eukaryotic translation initiation factor 2 subunit 1 OS=Homo sapiens OX=9606 GN=EIF2S1 PE=1 SV=3	1	15	15	15	5	2	2	6	2	3	3	4	2	4	5	7	7	15	4	11	6	7	8	7	4	9	10	5	2	2	6	2	3	3	4	2	4	5	7	7	15	4
P49368;P68626	P49368	35;1	35;1	35;1	T-complex protein 1 subunit gamma	CCT3	sp|P49368|TCPG_HUMAN T-complex protein 1 subunit gamma OS=Homo sapiens OX=9606 GN=CCT3 PE=1 SV=4	2	35	35	35	13	2	2	18	9	9	12	10	2	6	6	14	16	24	8	21	15	12	14	17	5	18	18	13	2	2	18	9	9	12	10	2	6	6	14	16	24	8
P50990	P50990	32	32	32	T-complex protein 1 subunit theta	CCT8	sp|P50990|TCPQ_HUMAN T-complex protein 1 subunit theta OS=Homo sapiens OX=9606 GN=CCT8 PE=1 SV=4	1	32	32	32	13	2	3	16	9	11	11	10	3	7	6	11	13	26	15	28	17	20	26	27	16	21	24	13	2	3	16	9	11	11	10	3	7	6	11	13	26	15
Q9UHD8	Q9UHD8	24	24	23	Septin-9	2009-09-01	sp|Q9UHD8|SEPT9_HUMAN Septin-9 OS=Homo sapiens OX=9606 GN=SEPTIN9 PE=1 SV=2	1	24	24	23	5	3	3	4	9	12	8	4	3	2	7	7	5	11	10	12	9	16	15	12	8	13	10	5	3	3	4	9	12	8	4	3	2	7	7	5	11	10
P26641	P26641	18	18	18	Elongation factor 1-gamma	EEF1G	sp|P26641|EF1G_HUMAN Elongation factor 1-gamma OS=Homo sapiens OX=9606 GN=EEF1G PE=1 SV=3	1	18	18	18	6	1	2	7	4	5	7	11	2	6	6	12	9	14	4	10	6	9	10	12	6	8	12	6	1	2	7	4	5	7	11	2	6	6	12	9	14	4
P45974	P45974	12	12	12	Ubiquitin carboxyl-terminal hydrolase 5	USP5	sp|P45974|UBP5_HUMAN Ubiquitin carboxyl-terminal hydrolase 5 OS=Homo sapiens OX=9606 GN=USP5 PE=1 SV=2	1	12	12	12	4	2	3	4	3	4	4	3	3	4	3	5	4	5	3	9	4	5	9	5	4	9	3	4	2	3	4	3	4	4	3	3	4	3	5	4	5	3
Q9UJU6	Q9UJU6	12	12	12	Drebrin-like protein	DBNL	sp|Q9UJU6|DBNL_HUMAN Drebrin-like protein OS=Homo sapiens OX=9606 GN=DBNL PE=1 SV=1	1	12	12	12	4	2	2	4	4	4	4	3	3	4	4	2	5	7	4	6	8	6	8	5	3	8	7	4	2	2	4	4	4	4	3	3	4	4	2	5	7	4
P59665	P59665	5	5	1	Neutrophil defensin 1;HP 1-56;Neutrophil defensin 2	DEFA1	sp|P59665|DEF1_HUMAN Neutrophil defensin 1 OS=Homo sapiens OX=9606 GN=DEFA1 PE=1 SV=1	1	5	5	1	3	3	4	2	1	3	3	3	3	3	3	3	3	3	4	2	3	3	3	3	2	5	4	3	3	4	2	1	3	3	3	3	3	3	3	3	3	4
P0DOY2;P0CF74;A0M8Q6	P0DOY2;P0CF74	8;4;2	8;4;2	0;0;0	Ig lambda-6 chain C region	IGLC6	sp|P0DOY2|IGLC2_HUMAN Immunoglobulin lambda constant 2 OS=Homo sapiens OX=9606 GN=IGLC2 PE=1 SV=1;sp|P0CF74|IGLC6_HUMAN Immunoglobulin lambda constant 6 OS=Homo sapiens OX=9606 GN=IGLC6 PE=1 SV=1	3	8	8	0	7	8	5	4	1	1	4	6	7	4	4	4	5	5	5	5	4	5	5	5	5	5	5	7	8	5	4	1	1	4	6	7	4	4	4	5	5	5
P08311	P08311	13	13	13	Cathepsin G	CTSG	sp|P08311|CATG_HUMAN Cathepsin G OS=Homo sapiens OX=9606 GN=CTSG PE=1 SV=2	1	13	13	13	3	5	9	3	2	0	2	4	2	3	4	4	6	5	13	4	9	4	4	8	5	6	8	3	5	9	3	2	0	2	4	2	3	4	4	6	5	13
P12814;Q08043	P12814	55;9	38;2	34;0	Alpha-actinin-1	ACTN1	sp|P12814|ACTN1_HUMAN Alpha-actinin-1 OS=Homo sapiens OX=9606 GN=ACTN1 PE=1 SV=2	2	55	38	34	21	20	15	16	9	9	17	18	13	14	22	18	34	35	39	28	35	36	25	46	40	40	40	11	13	9	6	1	4	10	11	8	6	12	9	22	24	25
P02794	P02794	8	8	8	Ferritin heavy chain;Ferritin heavy chain, N-terminally processed	FTH1	sp|P02794|FRIH_HUMAN Ferritin heavy chain OS=Homo sapiens OX=9606 GN=FTH1 PE=1 SV=2	1	8	8	8	5	7	4	1	5	5	4	6	5	7	5	6	7	2	3	3	2	2	3	3	3	4	5	5	7	4	1	5	5	4	6	5	7	5	6	7	2	3
Q05682;REV__Q13136;REV__O75334	Q05682	39;1;1	39;1;1	39;1;1	Caldesmon	CALD1	sp|Q05682|CALD1_HUMAN Caldesmon OS=Homo sapiens OX=9606 GN=CALD1 PE=1 SV=3	3	39	39	39	7	9	7	2	1	2	2	10	12	2	10	4	14	9	28	5	20	16	7	29	34	21	17	7	9	7	2	1	2	2	10	12	2	10	4	14	9	28
P01591	P01591	8	8	8	Immunoglobulin J chain	IGJ	sp|P01591|IGJ_HUMAN Immunoglobulin J chain OS=Homo sapiens OX=9606 GN=JCHAIN PE=1 SV=4	1	8	8	8	8	7	5	2	4	1	2	3	7	6	3	3	3	3	6	3	4	4	6	4	6	3	2	8	7	5	2	4	1	2	3	7	6	3	3	3	3	6
P21980;P49221;O43548	P21980	25;1;1	25;1;1	25;1;1	Protein-glutamine gamma-glutamyltransferase 2	TGM2	sp|P21980|TGM2_HUMAN Protein-glutamine gamma-glutamyltransferase 2 OS=Homo sapiens OX=9606 GN=TGM2 PE=1 SV=2	3	25	25	25	13	6	9	4	0	8	7	6	4	0	10	10	12	15	17	6	16	15	13	22	20	24	18	13	6	9	4	0	8	7	6	4	0	10	10	12	15	17
P04083	P04083	37	37	35	Annexin A1	ANXA1	sp|P04083|ANXA1_HUMAN Annexin A1 OS=Homo sapiens OX=9606 GN=ANXA1 PE=1 SV=2	1	37	37	35	11	10	9	1	9	8	10	11	7	10	9	25	25	24	15	5	15	17	16	20	12	23	22	11	10	9	1	9	8	10	11	7	10	9	25	25	24	15
P11047;Q9Y6N6	P11047	49;1	49;1	49;1	Laminin subunit gamma-1	LAMC1	sp|P11047|LAMC1_HUMAN Laminin subunit gamma-1 OS=Homo sapiens OX=9606 GN=LAMC1 PE=1 SV=3	2	49	49	49	6	10	10	2	3	7	3	10	9	4	11	4	8	26	36	14	24	31	30	36	42	25	26	6	10	10	2	3	7	3	10	9	4	11	4	8	26	36
Q16555	Q16555	18	16	15	Dihydropyrimidinase-related protein 2	DPYSL2	sp|Q16555|DPYL2_HUMAN Dihydropyrimidinase-related protein 2 OS=Homo sapiens OX=9606 GN=DPYSL2 PE=1 SV=1	1	18	16	15	7	8	9	2	1	3	3	7	6	3	8	8	9	9	12	10	12	8	6	15	13	11	8	7	7	8	2	1	3	3	5	5	3	6	6	7	7	10
P31146	P31146	18	18	18	Coronin-1A	CORO1A	sp|P31146|COR1A_HUMAN Coronin-1A OS=Homo sapiens OX=9606 GN=CORO1A PE=1 SV=4	1	18	18	18	6	8	11	2	2	6	2	10	8	5	13	12	11	11	11	8	12	8	11	13	11	11	10	6	8	11	2	2	6	2	10	8	5	13	12	11	11	11
P00747;CON__P06868;Q02325;Q15195	P00747	36;3;2;1	36;3;2;1	36;3;2;1	Plasminogen;Plasmin heavy chain A;Activation peptide;Angiostatin;Plasmin heavy chain A, short form;Plasmin light chain B	PLG	sp|P00747|PLMN_HUMAN Plasminogen OS=Homo sapiens OX=9606 GN=PLG PE=1 SV=2	4	36	36	36	3	8	11	2	3	2	5	6	1	2	2	4	6	11	29	11	23	16	6	12	26	17	9	3	8	11	2	3	2	5	6	1	2	2	4	6	11	29
P63241;Q9GZV4;Q6IS14	P63241;Q9GZV4;Q6IS14	10;6;5	10;6;5	10;6;5	Eukaryotic translation initiation factor 5A-1;Eukaryotic translation initiation factor 5A-2;Eukaryotic translation initiation factor 5A-1-like	EIF5A;EIF5A2;EIF5AL1	sp|P63241|IF5A1_HUMAN Eukaryotic translation initiation factor 5A-1 OS=Homo sapiens OX=9606 GN=EIF5A PE=1 SV=2;sp|Q9GZV4|IF5A2_HUMAN Eukaryotic translation initiation factor 5A-2 OS=Homo sapiens OX=9606 GN=EIF5A2 PE=1 SV=3;sp|Q6IS14|IF5AL_HUMAN Eukaryotic	3	10	10	10	5	4	2	7	9	6	6	4	1	8	6	10	6	6	4	6	3	4	4	4	4	6	4	5	4	2	7	9	6	6	4	1	8	6	10	6	6	4
P08603	P08603	41	41	37	Complement factor H	CFH	sp|P08603|CFAH_HUMAN Complement factor H OS=Homo sapiens OX=9606 GN=CFH PE=1 SV=4	1	41	41	37	5	4	8	4	2	1	4	2	3	2	3	4	3	23	33	13	28	21	13	29	36	24	15	5	4	8	4	2	1	4	2	3	2	3	4	3	23	33
P62851	P62851	8	8	8	40S ribosomal protein S25	RPS25	sp|P62851|RS25_HUMAN 40S ribosomal protein S25 OS=Homo sapiens OX=9606 GN=RPS25 PE=1 SV=1	1	8	8	8	5	3	2	6	2	2	3	7	3	4	3	6	7	4	3	3	3	4	3	3	4	3	3	5	3	2	6	2	2	3	7	3	4	3	6	7	4	3
P61088;Q5JXB2	P61088;Q5JXB2	10;7	10;7	9;6	Ubiquitin-conjugating enzyme E2 N;Putative ubiquitin-conjugating enzyme E2 N-like	UBE2N;UBE2NL	sp|P61088|UBE2N_HUMAN Ubiquitin-conjugating enzyme E2 N OS=Homo sapiens OX=9606 GN=UBE2N PE=1 SV=1;sp|Q5JXB2|UE2NL_HUMAN Putative ubiquitin-conjugating enzyme E2 N-like OS=Homo sapiens OX=9606 GN=UBE2NL PE=1 SV=1	2	10	10	9	5	3	2	4	4	4	3	3	1	4	4	4	7	6	5	5	5	4	4	5	3	3	5	5	3	2	4	4	4	3	3	1	4	4	4	7	6	5
P25786	P25786	14	14	14	Proteasome subunit alpha type-1	PSMA1	sp|P25786|PSA1_HUMAN Proteasome subunit alpha type-1 OS=Homo sapiens OX=9606 GN=PSMA1 PE=1 SV=1	1	14	14	14	5	3	2	8	5	5	3	7	1	6	6	8	7	9	5	11	5	6	9	11	2	8	7	5	3	2	8	5	5	3	7	1	6	6	8	7	9	5
Q15084	Q15084	15	15	15	Protein disulfide-isomerase A6	PDIA6	sp|Q15084|PDIA6_HUMAN Protein disulfide-isomerase A6 OS=Homo sapiens OX=9606 GN=PDIA6 PE=1 SV=1	1	15	15	15	14	4	4	9	10	8	7	11	2	6	7	8	10	11	10	10	9	11	10	10	6	10	10	14	4	4	9	10	8	7	11	2	6	7	8	10	11	10
Q9BR76;A9Z1Z3	Q9BR76	14;1	14;1	14;1	Coronin-1B	CORO1B	sp|Q9BR76|COR1B_HUMAN Coronin-1B OS=Homo sapiens OX=9606 GN=CORO1B PE=1 SV=1	2	14	14	14	6	3	1	5	4	8	3	7	3	7	5	7	12	9	5	7	2	9	8	10	7	6	11	6	3	1	5	4	8	3	7	3	7	5	7	12	9	5
O75531	O75531	7	7	6	Barrier-to-autointegration factor;Barrier-to-autointegration factor, N-terminally processed	BANF1	sp|O75531|BAF_HUMAN Barrier-to-autointegration factor OS=Homo sapiens OX=9606 GN=BANF1 PE=1 SV=1	1	7	7	6	4	2	3	3	4	4	3	4	1	4	4	5	3	3	3	4	2	3	3	4	2	4	2	4	2	3	3	4	4	3	4	1	4	4	5	3	3	3
P11216	P11216	48	48	38	Glycogen phosphorylase, brain form	PYGB	sp|P11216|PYGB_HUMAN Glycogen phosphorylase, brain form OS=Homo sapiens OX=9606 GN=PYGB PE=1 SV=5	1	48	48	38	6	4	1	5	3	5	8	6	4	35	4	11	34	5	12	11	7	11	10	18	15	21	30	6	4	1	5	3	5	8	6	4	35	4	11	34	5	12
P50454	P50454	17	17	17	Serpin H1	SERPINH1	sp|P50454|SERPH_HUMAN Serpin H1 OS=Homo sapiens OX=9606 GN=SERPINH1 PE=1 SV=2	1	17	17	17	9	2	2	3	4	4	6	7	0	3	5	9	12	12	7	10	8	11	8	13	9	12	9	9	2	2	3	4	4	6	7	0	3	5	9	12	12	7
P20073	P20073	19	19	19	Annexin A7	ANXA7	sp|P20073|ANXA7_HUMAN Annexin A7 OS=Homo sapiens OX=9606 GN=ANXA7 PE=1 SV=3	1	19	19	19	9	4	6	8	4	11	5	8	2	5	5	7	6	13	7	9	8	7	9	14	8	9	7	9	4	6	8	4	11	5	8	2	5	5	7	6	13	7
Q9UJ70	Q9UJ70	14	14	14	N-acetyl-D-glucosamine kinase	NAGK	sp|Q9UJ70|NAGK_HUMAN N-acetyl-D-glucosamine kinase OS=Homo sapiens OX=9606 GN=NAGK PE=1 SV=4	1	14	14	14	4	2	2	8	4	5	6	7	3	4	4	6	5	5	2	8	2	7	6	6	2	5	6	4	2	2	8	4	5	6	7	3	4	4	6	5	5	2
P62750	P62750	9	9	9	60S ribosomal protein L23a	RPL23A	sp|P62750|RL23A_HUMAN 60S ribosomal protein L23a OS=Homo sapiens OX=9606 GN=RPL23A PE=1 SV=1	1	9	9	9	4	2	1	3	4	5	4	5	2	5	4	7	6	7	3	7	3	6	6	4	2	6	5	4	2	1	3	4	5	4	5	2	5	4	7	6	7	3
P61981	P61981	14	8	8	14-3-3 protein gamma;14-3-3 protein gamma, N-terminally processed	YWHAG	sp|P61981|1433G_HUMAN 14-3-3 protein gamma OS=Homo sapiens OX=9606 GN=YWHAG PE=1 SV=2	1	14	8	8	7	7	3	8	9	8	8	7	5	9	7	10	11	9	8	9	7	9	8	9	7	8	10	3	3	0	4	5	4	4	3	2	5	4	6	7	6	5
P50552	P50552	17	17	17	Vasodilator-stimulated phosphoprotein	VASP	sp|P50552|VASP_HUMAN Vasodilator-stimulated phosphoprotein OS=Homo sapiens OX=9606 GN=VASP PE=1 SV=3	1	17	17	17	7	7	4	1	8	7	6	6	4	1	6	5	13	7	5	5	7	11	7	8	10	8	9	7	7	4	1	8	7	6	6	4	1	6	5	13	7	5
P37837	P37837	17	17	17	Transaldolase	TALDO1	sp|P37837|TALDO_HUMAN Transaldolase OS=Homo sapiens OX=9606 GN=TALDO1 PE=1 SV=2	1	17	17	17	9	5	2	8	8	7	6	7	3	8	4	12	8	10	13	10	8	10	11	12	9	11	11	9	5	2	8	8	7	6	7	3	8	4	12	8	10	13
P62249	P62249	14	14	14	40S ribosomal protein S16	RPS16	sp|P62249|RS16_HUMAN 40S ribosomal protein S16 OS=Homo sapiens OX=9606 GN=RPS16 PE=1 SV=2	1	14	14	14	7	3	3	6	6	5	8	8	1	7	5	5	11	6	6	6	6	7	7	6	4	5	7	7	3	3	6	6	5	8	8	1	7	5	5	11	6	6
P46778	P46778	4	4	4	60S ribosomal protein L21	RPL21	sp|P46778|RL21_HUMAN 60S ribosomal protein L21 OS=Homo sapiens OX=9606 GN=RPL21 PE=1 SV=2	1	4	4	4	2	2	2	2	2	2	2	2	0	3	2	3	3	3	2	2	2	2	2	2	2	3	2	2	2	2	2	2	2	2	2	0	3	2	3	3	3	2
P52209	P52209	16	16	16	6-phosphogluconate dehydrogenase, decarboxylating	PGD	sp|P52209|6PGD_HUMAN 6-phosphogluconate dehydrogenase, decarboxylating OS=Homo sapiens OX=9606 GN=PGD PE=1 SV=3	1	16	16	16	10	3	5	10	2	3	2	9	1	3	5	9	4	9	9	8	9	4	8	10	6	11	9	10	3	5	10	2	3	2	9	1	3	5	9	4	9	9
P48047	P48047	7	7	7	ATP synthase subunit O, mitochondrial	ATP5O	sp|P48047|ATPO_HUMAN ATP synthase subunit O, mitochondrial OS=Homo sapiens OX=9606 GN=ATP5PO PE=1 SV=1	1	7	7	7	3	2	2	3	3	2	2	3	0	3	3	3	2	6	6	7	5	6	5	5	6	5	6	3	2	2	3	3	2	2	3	0	3	3	3	2	6	6
P08559;P29803	P08559	17;2	17;2	17;2	Pyruvate dehydrogenase E1 component subunit alpha, somatic form, mitochondrial	PDHA1	sp|P08559|ODPA_HUMAN Pyruvate dehydrogenase E1 component subunit alpha, somatic form, mitochondrial OS=Homo sapiens OX=9606 GN=PDHA1 PE=1 SV=3	2	17	17	17	3	2	2	4	3	2	3	2	1	9	3	2	4	9	6	5	6	9	8	7	6	6	8	3	2	2	4	3	2	3	2	1	9	3	2	4	9	6
P14866	P14866	20	20	19	Heterogeneous nuclear ribonucleoprotein L	HNRNPL	sp|P14866|HNRPL_HUMAN Heterogeneous nuclear ribonucleoprotein L OS=Homo sapiens OX=9606 GN=HNRNPL PE=1 SV=2	1	20	20	19	5	2	4	7	7	4	6	5	0	4	6	5	6	15	8	17	13	15	12	13	6	13	10	5	2	4	7	7	4	6	5	0	4	6	5	6	15	8
Q9UQ80	Q9UQ80	17	17	17	Proliferation-associated protein 2G4	PA2G4	sp|Q9UQ80|PA2G4_HUMAN Proliferation-associated protein 2G4 OS=Homo sapiens OX=9606 GN=PA2G4 PE=1 SV=3	1	17	17	17	6	3	2	7	7	7	7	7	2	4	5	10	7	15	8	16	11	13	12	12	5	15	12	6	3	2	7	7	7	7	7	2	4	5	10	7	15	8
P60028;P31150	P60028;P31150	24;24	16;16	16;16	Rab GDP dissociation inhibitor alpha	GDI1	sp|P60028|GDIA_PANTR Rab GDP dissociation inhibitor alpha OS=Pan troglodytes OX=9598 GN=GDI1 PE=2 SV=1;sp|P31150|GDIA_HUMAN Rab GDP dissociation inhibitor alpha OS=Homo sapiens OX=9606 GN=GDI1 PE=1 SV=2	2	24	16	16	5	5	2	15	6	5	7	9	3	5	9	6	14	13	9	12	11	9	12	15	9	8	13	3	3	1	10	3	3	4	5	2	3	6	3	8	9	7
O60664	O60664	10	10	10	Perilipin-3	PLIN3	sp|O60664|PLIN3_HUMAN Perilipin-3 OS=Homo sapiens OX=9606 GN=PLIN3 PE=1 SV=3	1	10	10	10	6	5	2	3	4	5	6	5	1	7	5	5	7	4	2	5	4	8	5	5	3	4	7	6	5	2	3	4	5	6	5	1	7	5	5	7	4	2
Q9Y3Z3	Q9Y3Z3	28	28	28	Deoxynucleoside triphosphate triphosphohydrolase SAMHD1	SAMHD1	sp|Q9Y3Z3|SAMH1_HUMAN Deoxynucleoside triphosphate triphosphohydrolase SAMHD1 OS=Homo sapiens OX=9606 GN=SAMHD1 PE=1 SV=2	1	28	28	28	3	3	2	6	2	4	3	3	1	4	8	2	6	22	13	9	7	6	12	19	6	5	4	3	3	2	6	2	4	3	3	1	4	8	2	6	22	13
Q9BS26	Q9BS26	15	15	14	Endoplasmic reticulum resident protein 44	ERP44	sp|Q9BS26|ERP44_HUMAN Endoplasmic reticulum resident protein 44 OS=Homo sapiens OX=9606 GN=ERP44 PE=1 SV=1	1	15	15	14	5	2	3	5	6	7	5	5	1	4	5	6	8	10	9	8	8	9	8	5	4	7	11	5	2	3	5	6	7	5	5	1	4	5	6	8	10	9
P36578	P36578	20	20	20	60S ribosomal protein L4	RPL4	sp|P36578|RL4_HUMAN 60S ribosomal protein L4 OS=Homo sapiens OX=9606 GN=RPL4 PE=1 SV=5	1	20	20	20	10	3	1	13	6	6	12	8	2	6	5	13	13	12	8	13	10	13	11	9	7	11	12	10	3	1	13	6	6	12	8	2	6	5	13	13	12	8
P26599	P26599	16	16	13	Polypyrimidine tract-binding protein 1	PTBP1	sp|P26599|PTBP1_HUMAN Polypyrimidine tract-binding protein 1 OS=Homo sapiens OX=9606 GN=PTBP1 PE=1 SV=1	1	16	16	13	6	2	3	8	11	8	9	7	0	7	6	10	12	7	5	9	7	7	8	5	2	6	7	6	2	3	8	11	8	9	7	0	7	6	10	12	7	5
P09972	P09972	13	9	9	Fructose-bisphosphate aldolase C	ALDOC	sp|P09972|ALDOC_HUMAN Fructose-bisphosphate aldolase C OS=Homo sapiens OX=9606 GN=ALDOC PE=1 SV=2	1	13	9	9	6	4	1	7	3	3	5	3	2	2	4	8	3	8	3	7	4	5	5	7	2	9	3	5	4	1	6	2	2	4	3	2	2	4	7	3	5	2
P49411	P49411	24	24	24	Elongation factor Tu, mitochondrial	TUFM	sp|P49411|EFTU_HUMAN Elongation factor Tu, mitochondrial OS=Homo sapiens OX=9606 GN=TUFM PE=1 SV=2	1	24	24	24	7	2	5	14	12	10	11	8	1	11	6	10	7	15	12	20	13	16	17	15	6	12	14	7	2	5	14	12	10	11	8	1	11	6	10	7	15	12
P52597	P52597	15	13	13	Heterogeneous nuclear ribonucleoprotein F;Heterogeneous nuclear ribonucleoprotein F, N-terminally processed	HNRNPF	sp|P52597|HNRPF_HUMAN Heterogeneous nuclear ribonucleoprotein F OS=Homo sapiens OX=9606 GN=HNRNPF PE=1 SV=3	1	15	13	13	8	3	4	13	11	8	8	7	1	7	8	12	10	9	2	10	6	10	8	6	3	9	7	7	2	4	11	9	7	6	6	0	6	7	10	8	8	2
P38606	P38606	17	17	17	V-type proton ATPase catalytic subunit A	ATP6V1A	sp|P38606|VATA_HUMAN V-type proton ATPase catalytic subunit A OS=Homo sapiens OX=9606 GN=ATP6V1A PE=1 SV=2	1	17	17	17	7	2	3	3	4	6	4	4	1	9	4	6	3	14	4	8	6	8	7	12	4	7	6	7	2	3	3	4	6	4	4	1	9	4	6	3	14	4
P28074	P28074	9	9	9	Proteasome subunit beta type-5	PSMB5	sp|P28074|PSB5_HUMAN Proteasome subunit beta type-5 OS=Homo sapiens OX=9606 GN=PSMB5 PE=1 SV=3	1	9	9	9	2	2	4	6	5	3	5	4	0	6	3	7	7	2	3	7	2	5	2	4	3	4	3	2	2	4	6	5	3	5	4	0	6	3	7	7	2	3
P11940;Q9H361;Q4VXU2;Q96DU9	P11940;Q9H361	28;14;5;1	28;14;5;1	20;10;2;1	Polyadenylate-binding protein 1;Polyadenylate-binding protein 3	PABPC1;PABPC3	sp|P11940|PABP1_HUMAN Polyadenylate-binding protein 1 OS=Homo sapiens OX=9606 GN=PABPC1 PE=1 SV=2;sp|Q9H361|PABP3_HUMAN Polyadenylate-binding protein 3 OS=Homo sapiens OX=9606 GN=PABPC3 PE=1 SV=2	4	28	28	20	11	3	3	15	13	8	12	9	0	6	4	11	13	15	8	21	11	14	12	12	6	9	14	11	3	3	15	13	8	12	9	0	6	4	11	13	15	8
O43175	O43175	20	20	20	D-3-phosphoglycerate dehydrogenase	PHGDH	sp|O43175|SERA_HUMAN D-3-phosphoglycerate dehydrogenase OS=Homo sapiens OX=9606 GN=PHGDH PE=1 SV=4	1	20	20	20	11	2	1	13	3	2	3	3	2	8	7	14	3	8	3	16	3	2	11	11	4	15	10	11	2	1	13	3	2	3	3	2	8	7	14	3	8	3
Q1KMD3	Q1KMD3	24	24	24	Heterogeneous nuclear ribonucleoprotein U-like protein 2	HNRNPUL2	sp|Q1KMD3|HNRL2_HUMAN Heterogeneous nuclear ribonucleoprotein U-like protein 2 OS=Homo sapiens OX=9606 GN=HNRNPUL2 PE=1 SV=1	1	24	24	24	5	2	3	5	10	6	7	8	1	11	7	10	6	10	6	16	10	15	16	9	5	10	8	5	2	3	5	10	6	7	8	1	11	7	10	6	10	6
P01023;CON__ENSEMBL:ENSBTAP00000024146;P20742	P01023	51;6;4	51;6;4	51;6;4	Alpha-2-macroglobulin	A2M	sp|P01023|A2MG_HUMAN Alpha-2-macroglobulin OS=Homo sapiens OX=9606 GN=A2M PE=1 SV=3	3	51	51	51	12	24	14	1	1	2	2	4	8	1	2	7	4	26	42	27	34	31	29	29	39	27	17	12	24	14	1	1	2	2	4	8	1	2	7	4	26	42
P01834	P01834	12	2	2	Ig kappa chain C region	IGKC	sp|P01834|IGKC_HUMAN Immunoglobulin kappa constant OS=Homo sapiens OX=9606 GN=IGKC PE=1 SV=2	1	12	2	2	8	10	8	6	6	3	6	7	7	7	7	7	10	5	6	5	6	5	5	6	6	5	5	2	2	2	1	1	1	1	2	1	2	2	2	2	2	2
Q15582	Q15582	28	28	28	Transforming growth factor-beta-induced protein ig-h3	TGFBI	sp|Q15582|BGH3_HUMAN Transforming growth factor-beta-induced protein ig-h3 OS=Homo sapiens OX=9606 GN=TGFBI PE=1 SV=1	1	28	28	28	4	3	2	0	2	1	2	4	3	3	10	11	15	21	11	4	10	14	18	20	13	19	21	4	3	2	0	2	1	2	4	3	3	10	11	15	21	11
P13693;Q56UQ5	P13693	8;2	8;2	8;2	Translationally-controlled tumor protein	TPT1	sp|P13693|TCTP_HUMAN Translationally-controlled tumor protein OS=Homo sapiens OX=9606 GN=TPT1 PE=1 SV=1	2	8	8	8	4	2	2	1	4	2	3	4	1	2	4	6	7	8	5	6	5	6	6	8	5	7	7	4	2	2	1	4	2	3	4	1	2	4	6	7	8	5
P39023;Q92901	P39023	18;4	18;4	18;4	60S ribosomal protein L3	RPL3	sp|P39023|RL3_HUMAN 60S ribosomal protein L3 OS=Homo sapiens OX=9606 GN=RPL3 PE=1 SV=2	2	18	18	18	8	3	1	5	3	4	6	4	1	4	5	8	12	10	8	11	10	11	12	10	7	9	9	8	3	1	5	3	4	6	4	1	4	5	8	12	10	8
P18621	P18621	10	10	10	60S ribosomal protein L17	RPL17	sp|P18621|RL17_HUMAN 60S ribosomal protein L17 OS=Homo sapiens OX=9606 GN=RPL17 PE=1 SV=3	1	10	10	10	2	4	1	2	1	2	2	2	0	3	2	4	6	7	2	6	4	6	4	5	2	5	4	2	4	1	2	1	2	2	2	0	3	2	4	6	7	2
P49720	P49720	9	9	9	Proteasome subunit beta type-3	PSMB3	sp|P49720|PSB3_HUMAN Proteasome subunit beta type-3 OS=Homo sapiens OX=9606 GN=PSMB3 PE=1 SV=2	1	9	9	9	3	3	1	5	4	5	2	5	0	4	3	6	6	4	3	5	3	4	4	3	2	4	3	3	3	1	5	4	5	2	5	0	4	3	6	6	4	3
P13861	P13861	16	16	14	cAMP-dependent protein kinase type II-alpha regulatory subunit	PRKAR2A	sp|P13861|KAP2_HUMAN cAMP-dependent protein kinase type II-alpha regulatory subunit OS=Homo sapiens OX=9606 GN=PRKAR2A PE=1 SV=2	1	16	16	14	3	4	1	5	5	3	6	3	1	4	3	5	6	7	7	12	6	7	6	9	8	9	6	3	4	1	5	5	3	6	3	1	4	3	5	6	7	7
P63167	P63167	5	5	2	Dynein light chain 1, cytoplasmic	DYNLL1	sp|P63167|DYL1_HUMAN Dynein light chain 1, cytoplasmic OS=Homo sapiens OX=9606 GN=DYNLL1 PE=1 SV=1	1	5	5	2	3	2	2	3	2	2	2	3	1	3	2	2	2	2	2	3	2	3	2	2	2	3	2	3	2	2	3	2	2	2	3	1	3	2	2	2	2	2
P62906	P62906	10	10	10	60S ribosomal protein L10a	RPL10A	sp|P62906|RL10A_HUMAN 60S ribosomal protein L10a OS=Homo sapiens OX=9606 GN=RPL10A PE=1 SV=2	1	10	10	10	5	2	1	3	2	4	3	3	1	3	2	3	5	5	5	5	4	6	7	5	5	6	6	5	2	1	3	2	4	3	3	1	3	2	3	5	5	5
P23526	P23526	16	16	16	Adenosylhomocysteinase	AHCY	sp|P23526|SAHH_HUMAN Adenosylhomocysteinase OS=Homo sapiens OX=9606 GN=AHCY PE=1 SV=4	1	16	16	16	6	2	0	6	7	6	7	3	1	7	3	8	4	11	7	10	10	9	9	10	7	11	9	6	2	0	6	7	6	7	3	1	7	3	8	4	11	7
Q9BRA2	Q9BRA2	8	8	8	Thioredoxin domain-containing protein 17	TXNDC17	sp|Q9BRA2|TXD17_HUMAN Thioredoxin domain-containing protein 17 OS=Homo sapiens OX=9606 GN=TXNDC17 PE=1 SV=1	1	8	8	8	2	2	2	3	2	3	2	3	1	5	2	4	5	5	3	4	6	3	5	5	2	4	4	2	2	2	3	2	3	2	3	1	5	2	4	5	5	3
P62753	P62753	12	12	11	40S ribosomal protein S6	RPS6	sp|P62753|RS6_HUMAN 40S ribosomal protein S6 OS=Homo sapiens OX=9606 GN=RPS6 PE=1 SV=1	1	12	12	11	4	2	0	5	5	4	3	4	1	4	3	4	7	4	3	4	4	3	4	4	3	4	4	4	2	0	5	5	4	3	4	1	4	3	4	7	4	3
Q9UL46	Q9UL46	10	10	10	Proteasome activator complex subunit 2	PSME2	sp|Q9UL46|PSME2_HUMAN Proteasome activator complex subunit 2 OS=Homo sapiens OX=9606 GN=PSME2 PE=1 SV=4	1	10	10	10	4	2	1	2	5	5	3	3	1	3	3	4	3	8	3	2	4	4	8	7	3	5	5	4	2	1	2	5	5	3	3	1	3	3	4	3	8	3
P62888	P62888	8	8	8	60S ribosomal protein L30	RPL30	sp|P62888|RL30_HUMAN 60S ribosomal protein L30 OS=Homo sapiens OX=9606 GN=RPL30 PE=1 SV=2	1	8	8	8	3	3	1	4	3	4	4	2	1	3	2	4	3	7	5	5	3	7	5	6	4	6	5	3	3	1	4	3	4	4	2	1	3	2	4	3	7	5
P52907	P52907	13	11	11	F-actin-capping protein subunit alpha-1	CAPZA1	sp|P52907|CAZA1_HUMAN F-actin-capping protein subunit alpha-1 OS=Homo sapiens OX=9606 GN=CAPZA1 PE=1 SV=3	1	13	11	11	6	4	3	4	5	5	5	4	1	3	4	6	5	11	9	9	8	9	8	11	6	8	9	5	3	2	4	4	4	4	3	0	2	3	5	4	9	7
Q5IFJ7;P32969	Q5IFJ7;P32969	6;6	6;6	6;6	60S ribosomal protein L9	RPL9	sp|Q5IFJ7|RL9_MACFA 60S ribosomal protein L9 OS=Macaca fascicularis OX=9541 GN=RPL9 PE=2 SV=1;sp|P32969|RL9_HUMAN 60S ribosomal protein L9 OS=Homo sapiens OX=9606 GN=RPL9 PE=1 SV=1	2	6	6	6	3	2	0	2	3	2	2	2	1	3	2	3	1	5	2	6	3	5	4	4	2	3	4	3	2	0	2	3	2	2	2	1	3	2	3	1	5	2
P62829	P62829	9	9	9	60S ribosomal protein L23	RPL23	sp|P62829|RL23_HUMAN 60S ribosomal protein L23 OS=Homo sapiens OX=9606 GN=RPL23 PE=1 SV=1	1	9	9	9	4	2	1	4	3	4	2	6	1	5	5	7	6	6	3	4	5	4	4	4	2	6	5	4	2	1	4	3	4	2	6	1	5	5	7	6	6	3
Q14974	Q14974	20	20	20	Importin subunit beta-1	KPNB1	sp|Q14974|IMB1_HUMAN Importin subunit beta-1 OS=Homo sapiens OX=9606 GN=KPNB1 PE=1 SV=2	1	20	20	20	5	3	1	8	3	3	5	8	1	1	5	6	7	17	4	13	5	7	11	14	2	11	12	5	3	1	8	3	3	5	8	1	1	5	6	7	17	4
P09960	P09960	18	18	18	Leukotriene A-4 hydrolase	LTA4H	sp|P09960|LKHA4_HUMAN Leukotriene A-4 hydrolase OS=Homo sapiens OX=9606 GN=LTA4H PE=1 SV=2	1	18	18	18	6	1	1	6	7	4	1	3	1	1	3	5	2	13	10	8	15	4	8	15	5	10	9	6	1	1	6	7	4	1	3	1	1	3	5	2	13	10
P17987	P17987	23	23	23	T-complex protein 1 subunit alpha	TCP1	sp|P17987|TCPA_HUMAN T-complex protein 1 subunit alpha OS=Homo sapiens OX=9606 GN=TCP1 PE=1 SV=1	1	23	23	23	5	2	1	11	7	8	6	4	0	3	2	9	7	18	6	19	10	14	16	13	9	13	17	5	2	1	11	7	8	6	4	0	3	2	9	7	18	6
P11413	P11413	17	17	17	Glucose-6-phosphate 1-dehydrogenase	G6PD	sp|P11413|G6PD_HUMAN Glucose-6-phosphate 1-dehydrogenase OS=Homo sapiens OX=9606 GN=G6PD PE=1 SV=4	1	17	17	17	13	4	0	3	2	2	2	3	0	3	8	14	8	9	6	4	6	4	6	13	4	12	7	13	4	0	3	2	2	2	3	0	3	8	14	8	9	6
P67775;P62714	P67775;P62714	9;7	9;7	8;6	Serine/threonine-protein phosphatase 2A catalytic subunit alpha isoform;Serine/threonine-protein phosphatase 2A catalytic subunit beta isoform	PPP2CA;PPP2CB	sp|P67775|PP2AA_HUMAN Serine/threonine-protein phosphatase 2A catalytic subunit alpha isoform OS=Homo sapiens OX=9606 GN=PPP2CA PE=1 SV=1;sp|P62714|PP2AB_HUMAN Serine/threonine-protein phosphatase 2A catalytic subunit beta isoform OS=Homo sapiens OX=9606 G	2	9	9	8	4	3	1	4	3	3	3	3	0	3	5	5	3	5	4	5	5	5	5	8	2	7	5	4	3	1	4	3	3	3	3	0	3	5	5	3	5	4
P50991	P50991	23	23	23	T-complex protein 1 subunit delta	CCT4	sp|P50991|TCPD_HUMAN T-complex protein 1 subunit delta OS=Homo sapiens OX=9606 GN=CCT4 PE=1 SV=4	1	23	23	23	6	2	1	6	4	7	8	6	1	4	5	5	10	18	6	16	10	6	13	12	7	11	11	6	2	1	6	4	7	8	6	1	4	5	5	10	18	6
P17844	P17844	30	21	21	Probable ATP-dependent RNA helicase DDX5	DDX5	sp|P17844|DDX5_HUMAN Probable ATP-dependent RNA helicase DDX5 OS=Homo sapiens OX=9606 GN=DDX5 PE=1 SV=1	1	30	21	21	9	3	5	18	18	13	16	10	4	15	9	15	10	19	9	15	11	19	15	16	9	13	16	6	2	1	11	13	8	10	6	1	9	5	9	5	14	5
P10809	P10809	28	28	28	60 kDa heat shock protein, mitochondrial	HSPD1	sp|P10809|CH60_HUMAN 60 kDa heat shock protein, mitochondrial OS=Homo sapiens OX=9606 GN=HSPD1 PE=1 SV=2	1	28	28	28	6	2	3	3	5	1	2	3	1	2	4	4	6	23	17	22	20	24	22	22	15	21	21	6	2	3	3	5	1	2	3	1	2	4	4	6	23	17
P51884;CON__Q05443	P51884	14;5	14;5	14;5	Lumican	LUM	sp|P51884|LUM_HUMAN Lumican OS=Homo sapiens OX=9606 GN=LUM PE=1 SV=2	2	14	14	14	6	11	11	1	2	2	1	9	9	5	10	6	10	11	11	4	10	6	8	11	11	11	10	6	11	11	1	2	2	1	9	9	5	10	6	10	11	11
P02790	P02790	16	16	16	Hemopexin	HPX	sp|P02790|HEMO_HUMAN Hemopexin OS=Homo sapiens OX=9606 GN=HPX PE=1 SV=2	1	16	16	16	6	11	6	3	0	0	1	7	6	4	5	4	11	6	12	4	13	5	4	8	10	9	9	6	11	6	3	0	0	1	7	6	4	5	4	11	6	12
P08133	P08133	37	37	37	Annexin A6	ANXA6	sp|P08133|ANXA6_HUMAN Annexin A6 OS=Homo sapiens OX=9606 GN=ANXA6 PE=1 SV=3	1	37	37	37	2	13	6	1	1	2	0	15	9	2	9	7	8	21	28	9	29	17	23	33	27	30	20	2	13	6	1	1	2	0	15	9	2	9	7	8	21	28
P02788;CON__Q29443;CON__Q0IIK2	P02788	45;2;2	45;2;2	44;2;2	Lactotransferrin;Lactoferricin-H;Kaliocin-1;Lactoferroxin-A;Lactoferroxin-B;Lactoferroxin-C	LTF	sp|P02788|TRFL_HUMAN Lactotransferrin OS=Homo sapiens OX=9606 GN=LTF PE=1 SV=6	3	45	45	44	30	6	23	1	0	0	5	2	2	2	6	26	15	26	28	3	3	12	20	17	10	31	29	30	6	23	1	0	0	5	2	2	2	6	26	15	26	28
P21810	P21810	13	13	13	Biglycan	BGN	sp|P21810|PGS1_HUMAN Biglycan OS=Homo sapiens OX=9606 GN=BGN PE=1 SV=2	1	13	13	13	2	5	2	0	1	3	1	6	2	4	5	2	7	8	7	4	7	5	7	10	9	9	7	2	5	2	0	1	3	1	6	2	4	5	2	7	8	7
P05387	P05387	5	5	5	60S acidic ribosomal protein P2	RPLP2	sp|P05387|RLA2_HUMAN 60S acidic ribosomal protein P2 OS=Homo sapiens OX=9606 GN=RPLP2 PE=1 SV=1	1	5	5	5	3	2	2	2	3	2	1	3	1	3	3	3	3	3	3	3	3	4	3	4	3	3	4	3	2	2	2	3	2	1	3	1	3	3	3	3	3	3
Q14195;Q14117	Q14195	20;1	20;1	17;0	Dihydropyrimidinase-related protein 3	DPYSL3	sp|Q14195|DPYL3_HUMAN Dihydropyrimidinase-related protein 3 OS=Homo sapiens OX=9606 GN=DPYSL3 PE=1 SV=1	2	20	20	17	2	10	6	1	1	1	1	12	7	1	12	4	14	8	17	6	9	5	8	17	17	13	12	2	10	6	1	1	1	1	12	7	1	12	4	14	8	17
P19827;CON__Q0VCM5	P19827	15;3	15;3	15;3	Inter-alpha-trypsin inhibitor heavy chain H1	ITIH1	sp|P19827|ITIH1_HUMAN Inter-alpha-trypsin inhibitor heavy chain H1 OS=Homo sapiens OX=9606 GN=ITIH1 PE=1 SV=3	2	15	15	15	3	3	6	0	1	1	0	8	2	1	6	3	8	10	14	4	9	8	6	10	13	11	8	3	3	6	0	1	1	0	8	2	1	6	3	8	10	14
P19823;CON__Q9TRI1	P19823	22;5	22;5	22;5	Inter-alpha-trypsin inhibitor heavy chain H2	ITIH2	sp|P19823|ITIH2_HUMAN Inter-alpha-trypsin inhibitor heavy chain H2 OS=Homo sapiens OX=9606 GN=ITIH2 PE=1 SV=2	2	22	22	22	2	3	6	0	0	0	1	7	2	2	4	3	5	12	19	7	16	13	10	14	18	13	11	2	3	6	0	0	0	1	7	2	2	4	3	5	12	19
Q99715	Q99715	96	96	96	Collagen alpha-1(XII) chain	COL12A1	sp|Q99715|COCA1_HUMAN Collagen alpha-1(XII) chain OS=Homo sapiens OX=9606 GN=COL12A1 PE=1 SV=2	1	96	96	96	23	2	0	1	0	2	5	20	1	6	9	23	11	76	4	16	24	48	59	28	14	88	40	23	2	0	1	0	2	5	20	1	6	9	23	11	76	4
P01042	P01042	12	12	12	Kininogen-1;Kininogen-1 heavy chain;T-kinin;Bradykinin;Lysyl-bradykinin;Kininogen-1 light chain;Low molecular weight growth-promoting factor	KNG1	sp|P01042|KNG1_HUMAN Kininogen-1 OS=Homo sapiens OX=9606 GN=KNG1 PE=1 SV=2	1	12	12	12	2	2	3	0	0	0	0	4	1	1	2	3	3	7	8	5	10	4	4	4	9	6	5	2	2	3	0	0	0	0	4	1	1	2	3	3	7	8
Q9Y696	Q9Y696	9	9	9	Chloride intracellular channel protein 4	CLIC4	sp|Q9Y696|CLIC4_HUMAN Chloride intracellular channel protein 4 OS=Homo sapiens OX=9606 GN=CLIC4 PE=1 SV=4	1	9	9	9	2	2	0	0	0	1	0	3	2	1	2	3	4	5	3	5	3	3	2	5	4	4	3	2	2	0	0	0	1	0	3	2	1	2	3	4	5	3
P27144	P27144	6	6	6	Adenylate kinase 4, mitochondrial	AK4	sp|P27144|KAD4_HUMAN Adenylate kinase 4, mitochondrial OS=Homo sapiens OX=9606 GN=AK4 PE=1 SV=1	1	6	6	6	1	0	0	0	0	0	0	0	0	1	0	0	1	4	0	0	0	0	1	4	0	3	4	1	0	0	0	0	0	0	0	0	1	0	0	1	4	0
P04839;Q9Y5S8	P04839	7;1	7;1	7;1	Cytochrome b-245 heavy chain	CYBB	sp|P04839|CY24B_HUMAN Cytochrome b-245 heavy chain OS=Homo sapiens OX=9606 GN=CYBB PE=1 SV=2	2	7	7	7	0	0	0	0	0	0	0	0	0	0	0	0	0	5	1	0	0	0	0	6	0	3	4	0	0	0	0	0	0	0	0	0	0	0	0	0	5	1
Q96S97	Q96S97	2	2	2	Myeloid-associated differentiation marker	MYADM	sp|Q96S97|MYADM_HUMAN Myeloid-associated differentiation marker OS=Homo sapiens OX=9606 GN=MYADM PE=1 SV=2	1	2	2	2	1	1	0	1	0	0	0	1	0	0	1	0	1	1	1	1	1	1	1	2	2	2	2	1	1	0	1	0	0	0	1	0	0	1	0	1	1	1
P04279	P04279	26	26	22	Semenogelin-1;Alpha-inhibin-92;Alpha-inhibin-31;Seminal basic protein	SEMG1	sp|P04279|SEMG1_HUMAN Semenogelin-1 OS=Homo sapiens OX=9606 GN=SEMG1 PE=1 SV=2	1	26	26	22	0	0	0	0	0	0	0	0	0	0	1	0	17	2	0	0	0	0	0	2	3	0	19	0	0	0	0	0	0	0	0	0	0	1	0	17	2	0
P50479	P50479	10	10	10	PDZ and LIM domain protein 4	PDLIM4	sp|P50479|PDLI4_HUMAN PDZ and LIM domain protein 4 OS=Homo sapiens OX=9606 GN=PDLIM4 PE=1 SV=2	1	10	10	10	0	4	1	0	0	0	0	1	2	3	3	1	2	0	2	0	1	0	0	7	4	4	2	0	4	1	0	0	0	0	1	2	3	3	1	2	0	2
Q8IVF2	Q8IVF2	45	45	45	Protein AHNAK2	AHNAK2	sp|Q8IVF2|AHNK2_HUMAN Protein AHNAK2 OS=Homo sapiens OX=9606 GN=AHNAK2 PE=1 SV=2	1	45	45	45	0	0	0	0	0	0	0	0	0	0	0	3	5	3	0	0	0	0	0	4	3	8	43	0	0	0	0	0	0	0	0	0	0	0	3	5	3	0
Q15113	Q15113	6	6	6	Procollagen C-endopeptidase enhancer 1	PCOLCE	sp|Q15113|PCOC1_HUMAN Procollagen C-endopeptidase enhancer 1 OS=Homo sapiens OX=9606 GN=PCOLCE PE=1 SV=2	1	6	6	6	2	3	2	0	0	0	0	2	2	1	2	2	4	3	1	0	2	0	1	4	6	6	0	2	3	2	0	0	0	0	2	2	1	2	2	4	3	1
Q13835	Q13835	20	20	20	Plakophilin-1	PKP1	sp|Q13835|PKP1_HUMAN Plakophilin-1 OS=Homo sapiens OX=9606 GN=PKP1 PE=1 SV=2	1	20	20	20	0	0	0	0	1	0	0	0	0	10	0	1	0	16	0	0	2	0	1	2	0	3	10	0	0	0	0	1	0	0	0	0	10	0	1	0	16	0
P02745	P02745	2	2	2	Complement C1q subcomponent subunit A	C1QA	sp|P02745|C1QA_HUMAN Complement C1q subcomponent subunit A OS=Homo sapiens OX=9606 GN=C1QA PE=1 SV=2	1	2	2	2	0	0	1	0	0	0	0	0	0	0	0	1	0	2	2	0	1	1	0	2	2	2	1	0	0	1	0	0	0	0	0	0	0	0	1	0	2	2
P17812	P17812	10	10	9	CTP synthase 1	CTPS1	sp|P17812|PYRG1_HUMAN CTP synthase 1 OS=Homo sapiens OX=9606 GN=CTPS1 PE=1 SV=2	1	10	10	9	1	0	0	1	0	0	1	1	0	0	0	1	0	8	0	8	0	0	1	5	1	6	5	1	0	0	1	0	0	1	1	0	0	0	1	0	8	0
O94925	O94925	8	8	8	Glutaminase kidney isoform, mitochondrial	GLS	sp|O94925|GLSK_HUMAN Glutaminase kidney isoform, mitochondrial OS=Homo sapiens OX=9606 GN=GLS PE=1 SV=1	1	8	8	8	0	0	0	0	0	0	0	0	0	0	0	0	0	4	0	0	1	1	2	2	0	8	5	0	0	0	0	0	0	0	0	0	0	0	0	0	4	0
P52294	P52294	7	7	3	Importin subunit alpha-5;Importin subunit alpha-5, N-terminally processed	KPNA1	sp|P52294|IMA5_HUMAN Importin subunit alpha-5 OS=Homo sapiens OX=9606 GN=KPNA1 PE=1 SV=3	1	7	7	3	0	0	0	0	1	0	1	0	0	0	0	1	0	4	0	2	1	1	3	3	1	2	3	0	0	0	0	1	0	1	0	0	0	0	1	0	4	0
Q9BQG0	Q9BQG0	10	10	10	Myb-binding protein 1A	MYBBP1A	sp|Q9BQG0|MBB1A_HUMAN Myb-binding protein 1A OS=Homo sapiens OX=9606 GN=MYBBP1A PE=1 SV=2	1	10	10	10	0	0	0	0	0	0	0	0	0	0	0	0	0	7	0	2	0	0	0	2	0	7	4	0	0	0	0	0	0	0	0	0	0	0	0	0	7	0
O95433	O95433	6	6	6	Activator of 90 kDa heat shock protein ATPase homolog 1	AHSA1	sp|O95433|AHSA1_HUMAN Activator of 90 kDa heat shock protein ATPase homolog 1 OS=Homo sapiens OX=9606 GN=AHSA1 PE=1 SV=1	1	6	6	6	1	0	0	0	1	1	1	1	0	0	1	2	1	4	1	3	1	1	2	3	0	2	3	1	0	0	0	1	1	1	1	0	0	1	2	1	4	1
Q8WXX5	Q8WXX5	3	3	3	DnaJ homolog subfamily C member 9	DNAJC9	sp|Q8WXX5|DNJC9_HUMAN DnaJ homolog subfamily C member 9 OS=Homo sapiens OX=9606 GN=DNAJC9 PE=1 SV=1	1	3	3	3	0	0	0	0	0	0	0	0	0	0	0	0	0	2	1	2	0	1	1	2	0	3	2	0	0	0	0	0	0	0	0	0	0	0	0	0	2	1
O95425	O95425	37	37	37	Supervillin	SVIL	sp|O95425|SVIL_HUMAN Supervillin OS=Homo sapiens OX=9606 GN=SVIL PE=1 SV=2	1	37	37	37	0	1	0	1	0	0	0	0	0	0	1	0	0	0	7	2	0	0	1	20	30	5	3	0	1	0	1	0	0	0	0	0	0	1	0	0	0	7
P32926	P32926	20	20	20	Desmoglein-3	DSG3	sp|P32926|DSG3_HUMAN Desmoglein-3 OS=Homo sapiens OX=9606 GN=DSG3 PE=1 SV=2	1	20	20	20	0	0	0	0	0	0	0	0	0	5	1	4	1	20	0	0	0	0	2	2	0	7	11	0	0	0	0	0	0	0	0	0	5	1	4	1	20	0
P35442	P35442	23	21	21	Thrombospondin-2	THBS2	sp|P35442|TSP2_HUMAN Thrombospondin-2 OS=Homo sapiens OX=9606 GN=THBS2 PE=1 SV=2	1	23	21	21	1	0	0	0	0	0	0	6	0	0	1	2	2	6	0	0	0	3	1	4	0	22	11	1	0	0	0	0	0	0	5	0	0	1	2	2	5	0
O94855	O94855	8	8	8	Protein transport protein Sec24D	SEC24D	sp|O94855|SC24D_HUMAN Protein transport protein Sec24D OS=Homo sapiens OX=9606 GN=SEC24D PE=1 SV=2	1	8	8	8	0	0	0	0	0	0	0	1	0	0	0	2	0	5	2	0	0	0	4	3	0	5	4	0	0	0	0	0	0	0	1	0	0	0	2	0	5	2
Q9UKS6	Q9UKS6	7	7	7	Protein kinase C and casein kinase substrate in neurons protein 3	PACSIN3	sp|Q9UKS6|PACN3_HUMAN Protein kinase C and casein kinase substrate in neurons protein 3 OS=Homo sapiens OX=9606 GN=PACSIN3 PE=1 SV=2	1	7	7	7	0	0	0	1	0	0	0	0	0	0	0	0	6	1	1	0	0	0	2	2	2	3	3	0	0	0	1	0	0	0	0	0	0	0	0	6	1	1
O94919	O94919	7	7	7	Endonuclease domain-containing 1 protein	ENDOD1	sp|O94919|ENDD1_HUMAN Endonuclease domain-containing 1 protein OS=Homo sapiens OX=9606 GN=ENDOD1 PE=1 SV=2	1	7	7	7	2	1	1	1	0	0	3	1	1	2	0	3	2	3	1	0	1	4	0	1	2	3	6	2	1	1	1	0	0	3	1	1	2	0	3	2	3	1
P08648	P08648	15	15	15	Integrin alpha-5;Integrin alpha-5 heavy chain;Integrin alpha-5 light chain	ITGA5	sp|P08648|ITA5_HUMAN Integrin alpha-5 OS=Homo sapiens OX=9606 GN=ITGA5 PE=1 SV=2	1	15	15	15	1	7	2	0	0	0	0	4	5	0	5	0	1	2	7	0	0	0	0	13	9	4	1	1	7	2	0	0	0	0	4	5	0	5	0	1	2	7
P11215;Q13349	P11215	12;1	12;1	11;0	Integrin alpha-M	ITGAM	sp|P11215|ITAM_HUMAN Integrin alpha-M OS=Homo sapiens OX=9606 GN=ITGAM PE=1 SV=2	2	12	12	11	0	1	5	0	0	0	0	1	0	0	2	5	3	3	5	0	0	0	0	3	0	10	3	0	1	5	0	0	0	0	1	0	0	2	5	3	3	5
Q16643	Q16643	14	14	14	Drebrin	DBN1	sp|Q16643|DREB_HUMAN Drebrin OS=Homo sapiens OX=9606 GN=DBN1 PE=1 SV=4	1	14	14	14	0	0	0	2	0	0	0	2	0	3	0	2	4	1	1	5	1	1	1	3	2	8	9	0	0	0	2	0	0	0	2	0	3	0	2	4	1	1
Q00577	Q00577	5	5	4	Transcriptional activator protein Pur-alpha	PURA	sp|Q00577|PURA_HUMAN Transcriptional activator protein Pur-alpha OS=Homo sapiens OX=9606 GN=PURA PE=1 SV=2	1	5	5	4	0	1	1	3	3	2	2	2	0	2	2	2	2	1	1	1	2	1	1	3	2	2	2	0	1	1	3	3	2	2	2	0	2	2	2	2	1	1
Q16401;Q5IFJ8	Q16401;Q5IFJ8	10;9	10;9	10;9	26S proteasome non-ATPase regulatory subunit 5	PSMD5	sp|Q16401|PSMD5_HUMAN 26S proteasome non-ATPase regulatory subunit 5 OS=Homo sapiens OX=9606 GN=PSMD5 PE=1 SV=3;sp|Q5IFJ8|PSMD5_MACFA 26S proteasome non-ATPase regulatory subunit 5 OS=Macaca fascicularis OX=9541 GN=PSMD5 PE=2 SV=3	2	10	10	10	2	0	0	4	3	1	3	3	0	5	1	3	5	5	1	2	1	0	3	4	0	2	4	2	0	0	4	3	1	3	3	0	5	1	3	5	5	1
P53814	P53814	26	26	26	Smoothelin	SMTN	sp|P53814|SMTN_HUMAN Smoothelin OS=Homo sapiens OX=9606 GN=SMTN PE=1 SV=7	1	26	26	26	0	18	10	0	0	0	0	12	14	0	15	1	5	0	20	0	1	1	0	17	21	10	8	0	18	10	0	0	0	0	12	14	0	15	1	5	0	20
Q15124	Q15124	21	21	21	Phosphoglucomutase-like protein 5	PGM5	sp|Q15124|PGM5_HUMAN Phosphoglucomutase-like protein 5 OS=Homo sapiens OX=9606 GN=PGM5 PE=1 SV=2	1	21	21	21	0	4	2	1	1	0	0	4	4	0	7	0	5	0	16	0	2	1	1	20	19	5	10	0	4	2	1	1	0	0	4	4	0	7	0	5	0	16
Q15056	Q15056	7	7	7	Eukaryotic translation initiation factor 4H	EIF4H	sp|Q15056|IF4H_HUMAN Eukaryotic translation initiation factor 4H OS=Homo sapiens OX=9606 GN=EIF4H PE=1 SV=5	1	7	7	7	7	5	3	5	7	5	5	6	2	5	4	7	6	2	1	5	0	1	1	2	1	4	2	7	5	3	5	7	5	5	6	2	5	4	7	6	2	1
P69849;Q5JPE7;Q15155	P69849;Q5JPE7;Q15155	12;12;11	12;12;11	12;12;11	Nodal modulator 3;Nodal modulator 2;Nodal modulator 1	NOMO3;NOMO2;NOMO1	sp|P69849|NOMO3_HUMAN Nodal modulator 3 OS=Homo sapiens OX=9606 GN=NOMO3 PE=3 SV=2;sp|Q5JPE7|NOMO2_HUMAN Nodal modulator 2 OS=Homo sapiens OX=9606 GN=NOMO2 PE=1 SV=1;sp|Q15155|NOMO1_HUMAN Nodal modulator 1 OS=Homo sapiens OX=9606 GN=NOMO1 PE=1 SV=5	3	12	12	12	1	0	0	2	0	1	2	0	0	0	0	1	0	3	1	1	0	9	3	3	1	3	4	1	0	0	2	0	1	2	0	0	0	0	1	0	3	1
Q14166	Q14166	10	10	10	Tubulin--tyrosine ligase-like protein 12	TTLL12	sp|Q14166|TTL12_HUMAN Tubulin--tyrosine ligase-like protein 12 OS=Homo sapiens OX=9606 GN=TTLL12 PE=1 SV=2	1	10	10	10	0	0	0	1	2	0	2	1	0	3	0	1	2	3	0	1	1	4	2	3	0	5	7	0	0	0	1	2	0	2	1	0	3	0	1	2	3	0
Q9UPN3	Q9UPN3	51	50	50	Microtubule-actin cross-linking factor 1, isoforms 1/2/3/5	MACF1	sp|Q9UPN3|MACF1_HUMAN Microtubule-actin cross-linking factor 1, isoforms 1/2/3/5 OS=Homo sapiens OX=9606 GN=MACF1 PE=1 SV=4	1	51	50	50	1	0	0	2	0	0	0	0	0	1	0	0	0	37	1	6	1	4	2	4	1	4	28	0	0	0	2	0	0	0	0	0	1	0	0	0	36	0
P19525	P19525	7	7	7	Interferon-induced, double-stranded RNA-activated protein kinase	EIF2AK2	sp|P19525|E2AK2_HUMAN Interferon-induced, double-stranded RNA-activated protein kinase OS=Homo sapiens OX=9606 GN=EIF2AK2 PE=1 SV=2	1	7	7	7	0	0	0	0	1	0	0	0	0	0	0	0	0	6	0	4	1	2	1	3	0	2	5	0	0	0	0	1	0	0	0	0	0	0	0	0	6	0
O76021	O76021	8	8	8	Ribosomal L1 domain-containing protein 1	RSL1D1	sp|O76021|RL1D1_HUMAN Ribosomal L1 domain-containing protein 1 OS=Homo sapiens OX=9606 GN=RSL1D1 PE=1 SV=3	1	8	8	8	0	0	0	1	1	0	0	0	0	0	0	0	0	8	0	3	0	1	2	2	0	5	4	0	0	0	1	1	0	0	0	0	0	0	0	0	8	0
P01780;A0A0B4J1V1;P01763;P01762;A0A0C4DH32;A0A0B4J1X8	P01780;A0A0B4J1V1;P01763;P01762	5;3;3;3;2;1	4;2;2;2;2;1	2;0;0;0;0;0	Ig heavy chain V-III region JON;Ig heavy chain V-III region WEA;Ig heavy chain V-III region TRO	IGHV3-21	sp|P01780|HV307_HUMAN Immunoglobulin heavy variable 3-7 OS=Homo sapiens OX=9606 GN=IGHV3-7 PE=1 SV=2;sp|A0A0B4J1V1|HV321_HUMAN Immunoglobulin heavy variable 3-21 OS=Homo sapiens OX=9606 GN=IGHV3-21 PE=1 SV=1;sp|P01763|HV348_HUMAN Immunoglobulin heavy varia	6	5	4	2	1	3	2	1	1	1	1	1	2	1	1	1	1	3	4	2	3	2	2	3	4	3	2	0	2	1	0	0	0	0	0	1	0	0	0	0	2	3
Q8TCS8	Q8TCS8	11	11	11	Polyribonucleotide nucleotidyltransferase 1, mitochondrial	PNPT1	sp|Q8TCS8|PNPT1_HUMAN Polyribonucleotide nucleotidyltransferase 1, mitochondrial OS=Homo sapiens OX=9606 GN=PNPT1 PE=1 SV=2	1	11	11	11	0	0	0	0	1	0	1	0	0	0	0	0	0	10	0	1	1	4	5	2	0	2	2	0	0	0	0	1	0	1	0	0	0	0	0	0	10	0
O76003	O76003	6	6	6	Glutaredoxin-3	GLRX3	sp|O76003|GLRX3_HUMAN Glutaredoxin-3 OS=Homo sapiens OX=9606 GN=GLRX3 PE=1 SV=2	1	6	6	6	0	0	0	0	0	0	0	0	0	0	0	0	0	5	0	1	1	3	3	4	0	3	4	0	0	0	0	0	0	0	0	0	0	0	0	0	5	0
Q9Y617	Q9Y617	9	9	9	Phosphoserine aminotransferase	PSAT1	sp|Q9Y617|SERC_HUMAN Phosphoserine aminotransferase OS=Homo sapiens OX=9606 GN=PSAT1 PE=1 SV=2	1	9	9	9	1	0	0	1	0	0	0	0	0	1	1	2	1	5	0	3	0	0	2	5	0	6	4	1	0	0	1	0	0	0	0	0	1	1	2	1	5	0
O60884	O60884	11	11	11	DnaJ homolog subfamily A member 2	DNAJA2	sp|O60884|DNJA2_HUMAN DnaJ homolog subfamily A member 2 OS=Homo sapiens OX=9606 GN=DNAJA2 PE=1 SV=1	1	11	11	11	0	0	0	1	0	0	1	0	0	0	0	0	0	4	1	9	1	1	2	2	1	3	3	0	0	0	1	0	0	1	0	0	0	0	0	0	4	1
O00148	O00148	13	3	3	ATP-dependent RNA helicase DDX39A	DDX39A	sp|O00148|DX39A_HUMAN ATP-dependent RNA helicase DDX39A OS=Homo sapiens OX=9606 GN=DDX39A PE=1 SV=2	1	13	3	3	6	3	6	8	8	8	9	6	2	5	6	7	7	10	5	10	6	11	9	9	3	9	10	0	0	0	1	0	0	1	0	0	0	0	0	0	2	0
Q9Y263	Q9Y263	11	11	11	Phospholipase A-2-activating protein	PLAA	sp|Q9Y263|PLAP_HUMAN Phospholipase A-2-activating protein OS=Homo sapiens OX=9606 GN=PLAA PE=1 SV=2	1	11	11	11	0	0	0	1	0	0	0	0	0	0	0	3	0	8	0	6	0	0	6	3	0	2	7	0	0	0	1	0	0	0	0	0	0	0	3	0	8	0
Q7Z4I7	Q7Z4I7	11	11	6	LIM and senescent cell antigen-like-containing domain protein 2	LIMS2	sp|Q7Z4I7|LIMS2_HUMAN LIM and senescent cell antigen-like-containing domain protein 2 OS=Homo sapiens OX=9606 GN=LIMS2 PE=1 SV=1	1	11	11	6	0	1	0	0	0	0	0	0	0	0	0	0	0	0	9	0	2	1	1	11	8	3	3	0	1	0	0	0	0	0	0	0	0	0	0	0	0	9
P14324	P14324	7	7	7	Farnesyl pyrophosphate synthase	FDPS	sp|P14324|FPPS_HUMAN Farnesyl pyrophosphate synthase OS=Homo sapiens OX=9606 GN=FDPS PE=1 SV=4	1	7	7	7	0	0	1	3	0	0	0	0	0	4	0	3	1	3	1	3	1	0	4	2	1	5	2	0	0	1	3	0	0	0	0	0	4	0	3	1	3	1
O60610	O60610	18	18	18	Protein diaphanous homolog 1	DIAPH1	sp|O60610|DIAP1_HUMAN Protein diaphanous homolog 1 OS=Homo sapiens OX=9606 GN=DIAPH1 PE=1 SV=2	1	18	18	18	1	0	0	2	0	1	2	0	0	1	0	2	3	9	1	8	0	3	2	8	0	7	10	1	0	0	2	0	1	2	0	0	1	0	2	3	9	1
P80748;A0A075B6K5;A0A075B6K2	P80748;A0A075B6K5	4;2;1	4;2;1	4;2;1	Ig lambda chain V-III region LOI	IGLV3-9	sp|P80748|LV321_HUMAN Immunoglobulin lambda variable 3-21 OS=Homo sapiens OX=9606 GN=IGLV3-21 PE=1 SV=2;sp|A0A075B6K5|LV39_HUMAN Immunoglobulin lambda variable 3-9 OS=Homo sapiens OX=9606 GN=IGLV3-9 PE=3 SV=1	3	4	4	4	0	1	1	0	0	0	0	2	1	0	1	0	1	1	3	1	3	1	1	2	4	2	2	0	1	1	0	0	0	0	2	1	0	1	0	1	1	3
Q08J23	Q08J23	18	18	18	tRNA (cytosine(34)-C(5))-methyltransferase	NSUN2	sp|Q08J23|NSUN2_HUMAN tRNA (cytosine(34)-C(5))-methyltransferase OS=Homo sapiens OX=9606 GN=NSUN2 PE=1 SV=2	1	18	18	18	1	0	0	4	2	0	2	0	0	0	0	2	2	14	0	12	0	3	2	5	0	2	2	1	0	0	4	2	0	2	0	0	0	0	2	2	14	0
P26006	P26006	13	13	13	Integrin alpha-3;Integrin alpha-3 heavy chain;Integrin alpha-3 light chain	ITGA3	sp|P26006|ITA3_HUMAN Integrin alpha-3 OS=Homo sapiens OX=9606 GN=ITGA3 PE=1 SV=5	1	13	13	13	0	0	0	0	3	3	4	0	0	0	0	3	5	8	0	1	1	8	6	5	1	3	7	0	0	0	0	3	3	4	0	0	0	0	3	5	8	0
Q8NBJ5	Q8NBJ5	11	11	11	Procollagen galactosyltransferase 1	COLGALT1	sp|Q8NBJ5|GT251_HUMAN Procollagen galactosyltransferase 1 OS=Homo sapiens OX=9606 GN=COLGALT1 PE=1 SV=1	1	11	11	11	1	0	0	2	0	0	1	1	0	0	1	3	4	7	1	1	1	6	3	3	1	4	5	1	0	0	2	0	0	1	1	0	0	1	3	4	7	1
P08195	P08195	13	13	13	4F2 cell-surface antigen heavy chain	SLC3A2	sp|P08195|4F2_HUMAN 4F2 cell-surface antigen heavy chain OS=Homo sapiens OX=9606 GN=SLC3A2 PE=1 SV=3	1	13	13	13	2	0	0	0	0	0	0	0	0	6	0	3	2	12	0	0	0	3	5	3	0	9	6	2	0	0	0	0	0	0	0	0	6	0	3	2	12	0
P19623	P19623	6	6	6	Spermidine synthase	SRM	sp|P19623|SPEE_HUMAN Spermidine synthase OS=Homo sapiens OX=9606 GN=SRM PE=1 SV=1	1	6	6	6	1	2	0	1	1	0	1	2	0	2	2	2	2	3	1	2	2	0	4	3	1	3	4	1	2	0	1	1	0	1	2	0	2	2	2	2	3	1
Q9BX66	Q9BX66	31	31	30	Sorbin and SH3 domain-containing protein 1	SORBS1	sp|Q9BX66|SRBS1_HUMAN Sorbin and SH3 domain-containing protein 1 OS=Homo sapiens OX=9606 GN=SORBS1 PE=1 SV=3	1	31	31	30	0	2	3	0	0	0	0	2	3	0	3	0	1	0	22	1	2	1	0	21	27	8	5	0	2	3	0	0	0	0	2	3	0	3	0	1	0	22
Q96IZ0	Q96IZ0	3	3	3	PRKC apoptosis WT1 regulator protein	PAWR	sp|Q96IZ0|PAWR_HUMAN PRKC apoptosis WT1 regulator protein OS=Homo sapiens OX=9606 GN=PAWR PE=1 SV=1	1	3	3	3	2	3	1	0	2	1	1	1	2	1	0	1	2	1	2	2	1	2	0	2	2	2	2	2	3	1	0	2	1	1	1	2	1	0	1	2	1	2
Q02809	Q02809	14	14	14	Procollagen-lysine,2-oxoglutarate 5-dioxygenase 1	PLOD1	sp|Q02809|PLOD1_HUMAN Procollagen-lysine,2-oxoglutarate 5-dioxygenase 1 OS=Homo sapiens OX=9606 GN=PLOD1 PE=1 SV=2	1	14	14	14	4	0	0	0	0	0	0	0	0	0	1	2	3	13	0	1	0	4	3	2	0	7	4	4	0	0	0	0	0	0	0	0	0	1	2	3	13	0
O15061;REV__Q9Y2K3	O15061	68;1	68;1	68;1	Synemin	SYNM	sp|O15061|SYNEM_HUMAN Synemin OS=Homo sapiens OX=9606 GN=SYNM PE=1 SV=2	2	68	68	68	1	46	25	1	1	1	1	30	39	5	37	1	24	1	45	1	6	0	1	52	53	7	9	1	46	25	1	1	1	1	30	39	5	37	1	24	1	45
Q53GG5	Q53GG5	11	11	10	PDZ and LIM domain protein 3	PDLIM3	sp|Q53GG5|PDLI3_HUMAN PDZ and LIM domain protein 3 OS=Homo sapiens OX=9606 GN=PDLIM3 PE=1 SV=1	1	11	11	10	1	3	3	0	0	0	0	3	3	0	5	1	4	0	6	0	2	1	0	6	6	4	2	1	3	3	0	0	0	0	3	3	0	5	1	4	0	6
P08621	P08621	13	13	13	U1 small nuclear ribonucleoprotein 70 kDa	SNRNP70	sp|P08621|RU17_HUMAN U1 small nuclear ribonucleoprotein 70 kDa OS=Homo sapiens OX=9606 GN=SNRNP70 PE=1 SV=2	1	13	13	13	3	1	1	8	8	7	6	4	1	6	3	3	5	4	0	6	1	3	1	0	2	3	4	3	1	1	8	8	7	6	4	1	6	3	3	5	4	0
P28065	P28065	7	7	7	Proteasome subunit beta type-9	PSMB9	sp|P28065|PSB9_HUMAN Proteasome subunit beta type-9 OS=Homo sapiens OX=9606 GN=PSMB9 PE=1 SV=2	1	7	7	7	5	4	4	4	4	4	1	4	3	3	4	4	4	4	2	1	1	0	4	4	0	2	4	5	4	4	4	4	4	1	4	3	3	4	4	4	4	2
Q08945	Q08945	13	13	13	FACT complex subunit SSRP1	SSRP1	sp|Q08945|SSRP1_HUMAN FACT complex subunit SSRP1 OS=Homo sapiens OX=9606 GN=SSRP1 PE=1 SV=1	1	13	13	13	0	0	0	4	2	1	1	0	0	0	0	1	2	8	1	11	1	8	4	5	0	8	3	0	0	0	4	2	1	1	0	0	0	0	1	2	8	1
Q9UNM6	Q9UNM6	15	15	15	26S proteasome non-ATPase regulatory subunit 13	PSMD13	sp|Q9UNM6|PSD13_HUMAN 26S proteasome non-ATPase regulatory subunit 13 OS=Homo sapiens OX=9606 GN=PSMD13 PE=1 SV=2	1	15	15	15	1	0	0	1	1	0	2	0	0	0	0	0	3	8	1	5	1	3	6	4	0	3	7	1	0	0	1	1	0	2	0	0	0	0	0	3	8	1
P56192	P56192	16	16	16	Methionine--tRNA ligase, cytoplasmic	MARS	sp|P56192|SYMC_HUMAN Methionine--tRNA ligase, cytoplasmic OS=Homo sapiens OX=9606 GN=MARS PE=1 SV=2	1	16	16	16	1	0	0	2	0	0	4	0	0	0	0	2	0	10	0	11	0	5	10	6	0	4	6	1	0	0	2	0	0	4	0	0	0	0	2	0	10	0
P98095	P98095	15	15	15	Fibulin-2	FBLN2	sp|P98095|FBLN2_HUMAN Fibulin-2 OS=Homo sapiens OX=9606 GN=FBLN2 PE=1 SV=2	1	15	15	15	1	0	2	0	0	0	0	1	0	0	0	0	0	5	8	0	11	5	0	9	4	7	0	1	0	2	0	0	0	0	1	0	0	0	0	0	5	8
Q13155	Q13155	4	4	4	Aminoacyl tRNA synthase complex-interacting multifunctional protein 2	AIMP2	sp|Q13155|AIMP2_HUMAN Aminoacyl tRNA synthase complex-interacting multifunctional protein 2 OS=Homo sapiens OX=9606 GN=AIMP2 PE=1 SV=2	1	4	4	4	1	0	0	1	2	0	1	0	0	0	0	1	0	4	0	3	1	2	2	3	0	3	2	1	0	0	1	2	0	1	0	0	0	0	1	0	4	0
Q9UIA9	Q9UIA9	8	8	8	Exportin-7	XPO7	sp|Q9UIA9|XPO7_HUMAN Exportin-7 OS=Homo sapiens OX=9606 GN=XPO7 PE=1 SV=3	1	8	8	8	0	0	0	3	1	0	0	0	0	0	1	1	0	5	0	3	2	1	6	2	0	5	3	0	0	0	3	1	0	0	0	0	0	1	1	0	5	0
O14964	O14964	8	8	8	Hepatocyte growth factor-regulated tyrosine kinase substrate	HGS	sp|O14964|HGS_HUMAN Hepatocyte growth factor-regulated tyrosine kinase substrate OS=Homo sapiens OX=9606 GN=HGS PE=1 SV=1	1	8	8	8	0	0	0	1	0	1	2	0	0	0	0	0	0	2	1	6	1	6	5	3	2	1	4	0	0	0	1	0	1	2	0	0	0	0	0	0	2	1
A5YKK6	A5YKK6	9	9	9	CCR4-NOT transcription complex subunit 1	CNOT1	sp|A5YKK6|CNOT1_HUMAN CCR4-NOT transcription complex subunit 1 OS=Homo sapiens OX=9606 GN=CNOT1 PE=1 SV=2	1	9	9	9	0	0	0	2	2	0	3	2	0	0	1	0	0	4	0	4	0	4	4	2	0	2	2	0	0	0	2	2	0	3	2	0	0	1	0	0	4	0
O75569	O75569	6	6	6	Interferon-inducible double-stranded RNA-dependent protein kinase activator A	PRKRA	sp|O75569|PRKRA_HUMAN Interferon-inducible double-stranded RNA-dependent protein kinase activator A OS=Homo sapiens OX=9606 GN=PRKRA PE=1 SV=1	1	6	6	6	1	0	0	0	3	1	0	0	0	2	0	2	1	2	0	4	2	3	3	3	1	2	3	1	0	0	0	3	1	0	0	0	2	0	2	1	2	0
O76094	O76094	14	14	14	Signal recognition particle subunit SRP72	SRP72	sp|O76094|SRP72_HUMAN Signal recognition particle subunit SRP72 OS=Homo sapiens OX=9606 GN=SRP72 PE=1 SV=3	1	14	14	14	0	0	0	0	0	0	0	0	0	0	0	0	1	13	2	8	3	9	7	4	1	5	6	0	0	0	0	0	0	0	0	0	0	0	0	1	13	2
Q13310;P0CB38	Q13310	15;1	8;1	7;1	Polyadenylate-binding protein 4	PABPC4	sp|Q13310|PABP4_HUMAN Polyadenylate-binding protein 4 OS=Homo sapiens OX=9606 GN=PABPC4 PE=1 SV=1	2	15	8	7	3	3	2	4	5	3	3	3	0	2	3	5	6	11	5	8	5	11	9	8	2	5	7	0	1	0	0	0	1	0	1	0	0	1	1	1	6	1
O95202	O95202	11	11	11	LETM1 and EF-hand domain-containing protein 1, mitochondrial	LETM1	sp|O95202|LETM1_HUMAN Mitochondrial proton/calcium exchanger protein OS=Homo sapiens OX=9606 GN=LETM1 PE=1 SV=1	1	11	11	11	0	0	0	0	0	0	0	0	0	0	0	0	0	11	1	6	1	5	7	3	1	5	9	0	0	0	0	0	0	0	0	0	0	0	0	0	11	1
P61221	P61221	11	11	11	ATP-binding cassette sub-family E member 1	ABCE1	sp|P61221|ABCE1_HUMAN ATP-binding cassette sub-family E member 1 OS=Homo sapiens OX=9606 GN=ABCE1 PE=1 SV=1	1	11	11	11	1	0	0	1	1	1	1	0	0	0	0	2	1	8	1	7	1	4	6	3	0	8	2	1	0	0	1	1	1	1	0	0	0	0	2	1	8	1
P55010	P55010	9	9	9	Eukaryotic translation initiation factor 5	EIF5	sp|P55010|IF5_HUMAN Eukaryotic translation initiation factor 5 OS=Homo sapiens OX=9606 GN=EIF5 PE=1 SV=2	1	9	9	9	1	0	1	1	0	1	0	1	0	1	1	1	1	6	0	4	1	4	6	4	1	2	3	1	0	1	1	0	1	0	1	0	1	1	1	1	6	0
Q9UBQ5	Q9UBQ5	4	4	4	Eukaryotic translation initiation factor 3 subunit K	EIF3K	sp|Q9UBQ5|EIF3K_HUMAN Eukaryotic translation initiation factor 3 subunit K OS=Homo sapiens OX=9606 GN=EIF3K PE=1 SV=1	1	4	4	4	1	0	0	1	1	1	1	0	0	1	1	1	1	4	1	4	1	3	4	4	0	2	2	1	0	0	1	1	1	1	0	0	1	1	1	1	4	1
O95573	O95573	12	12	10	Long-chain-fatty-acid--CoA ligase 3	ACSL3	sp|O95573|ACSL3_HUMAN Long-chain-fatty-acid--CoA ligase 3 OS=Homo sapiens OX=9606 GN=ACSL3 PE=1 SV=3	1	12	12	10	0	0	0	0	0	0	0	0	0	0	0	1	1	5	0	4	1	7	6	4	0	8	5	0	0	0	0	0	0	0	0	0	0	0	1	1	5	0
P78344	P78344	13	13	13	Eukaryotic translation initiation factor 4 gamma 2	EIF4G2	sp|P78344|IF4G2_HUMAN Eukaryotic translation initiation factor 4 gamma 2 OS=Homo sapiens OX=9606 GN=EIF4G2 PE=1 SV=1	1	13	13	13	0	0	0	2	0	0	0	0	0	0	0	0	2	6	1	8	1	3	4	4	1	3	10	0	0	0	2	0	0	0	0	0	0	0	0	2	6	1
Q8N1F7	Q8N1F7	15	15	15	Nuclear pore complex protein Nup93	NUP93	sp|Q8N1F7|NUP93_HUMAN Nuclear pore complex protein Nup93 OS=Homo sapiens OX=9606 GN=NUP93 PE=1 SV=2	1	15	15	15	1	0	0	1	0	1	0	0	0	0	0	1	0	9	0	5	0	4	11	5	0	4	9	1	0	0	1	0	1	0	0	0	0	0	1	0	9	0
Q9NP72	Q9NP72	7	7	7	Ras-related protein Rab-18	RAB18	sp|Q9NP72|RAB18_HUMAN Ras-related protein Rab-18 OS=Homo sapiens OX=9606 GN=RAB18 PE=1 SV=1	1	7	7	7	1	0	0	1	0	0	1	2	0	2	0	0	1	4	0	6	2	3	1	3	0	2	4	1	0	0	1	0	0	1	2	0	2	0	0	1	4	0
O00203;Q13367	O00203	9;1	9;1	9;1	AP-3 complex subunit beta-1	AP3B1	sp|O00203|AP3B1_HUMAN AP-3 complex subunit beta-1 OS=Homo sapiens OX=9606 GN=AP3B1 PE=1 SV=3	2	9	9	9	0	0	0	1	0	0	1	0	0	0	0	0	0	6	1	4	1	7	5	3	1	3	5	0	0	0	1	0	0	1	0	0	0	0	0	0	6	1
Q8TC12	Q8TC12	6	6	6	Retinol dehydrogenase 11	RDH11	sp|Q8TC12|RDH11_HUMAN Retinol dehydrogenase 11 OS=Homo sapiens OX=9606 GN=RDH11 PE=1 SV=2	1	6	6	6	0	0	0	1	0	0	0	0	0	0	0	0	0	5	1	4	0	4	5	3	0	3	4	0	0	0	1	0	0	0	0	0	0	0	0	0	5	1
Q7L2H7	Q7L2H7	6	6	6	Eukaryotic translation initiation factor 3 subunit M	EIF3M	sp|Q7L2H7|EIF3M_HUMAN Eukaryotic translation initiation factor 3 subunit M OS=Homo sapiens OX=9606 GN=EIF3M PE=1 SV=1	1	6	6	6	0	0	0	1	0	0	1	0	0	0	0	0	1	4	0	4	0	4	4	4	0	2	3	0	0	0	1	0	0	1	0	0	0	0	0	1	4	0
Q04446	Q04446	9	9	9	1,4-alpha-glucan-branching enzyme	GBE1	sp|Q04446|GLGB_HUMAN 1,4-alpha-glucan-branching enzyme OS=Homo sapiens OX=9606 GN=GBE1 PE=1 SV=3	1	9	9	9	2	0	0	3	1	3	4	1	0	2	0	0	2	2	0	3	1	4	5	4	0	5	5	2	0	0	3	1	3	4	1	0	2	0	0	2	2	0
P49792	P49792	24	24	17	E3 SUMO-protein ligase RanBP2	RANBP2	sp|P49792|RBP2_HUMAN E3 SUMO-protein ligase RanBP2 OS=Homo sapiens OX=9606 GN=RANBP2 PE=1 SV=2	1	24	24	17	0	0	0	1	1	0	2	0	0	0	0	0	1	5	0	10	1	10	13	5	0	7	11	0	0	0	1	1	0	2	0	0	0	0	0	1	5	0
Q8WVM8	Q8WVM8	9	9	9	Sec1 family domain-containing protein 1	SCFD1	sp|Q8WVM8|SCFD1_HUMAN Sec1 family domain-containing protein 1 OS=Homo sapiens OX=9606 GN=SCFD1 PE=1 SV=4	1	9	9	9	0	0	0	1	0	0	0	0	0	0	0	0	0	8	0	4	0	6	6	4	0	3	6	0	0	0	1	0	0	0	0	0	0	0	0	0	8	0
O96008	O96008	5	5	5	Mitochondrial import receptor subunit TOM40 homolog	TOMM40	sp|O96008|TOM40_HUMAN Mitochondrial import receptor subunit TOM40 homolog OS=Homo sapiens OX=9606 GN=TOMM40 PE=1 SV=1	1	5	5	5	0	0	0	0	0	0	1	0	0	1	0	0	0	2	1	4	1	4	2	2	1	2	2	0	0	0	0	0	0	1	0	0	1	0	0	0	2	1
O94973	O94973	17	10	10	AP-2 complex subunit alpha-2	AP2A2	sp|O94973|AP2A2_HUMAN AP-2 complex subunit alpha-2 OS=Homo sapiens OX=9606 GN=AP2A2 PE=1 SV=2	1	17	10	10	4	0	0	3	0	0	4	3	0	0	1	0	2	6	3	11	1	7	9	11	5	5	9	0	0	0	1	0	0	0	0	0	0	0	0	0	3	1
Q07866	Q07866	12	12	9	Kinesin light chain 1	KLC1	sp|Q07866|KLC1_HUMAN Kinesin light chain 1 OS=Homo sapiens OX=9606 GN=KLC1 PE=1 SV=2	1	12	12	9	0	0	0	0	0	0	0	0	0	0	0	0	0	2	2	7	2	4	5	5	2	2	3	0	0	0	0	0	0	0	0	0	0	0	0	0	2	2
Q8N5K1	Q8N5K1	4	4	4	CDGSH iron-sulfur domain-containing protein 2	CISD2	sp|Q8N5K1|CISD2_HUMAN CDGSH iron-sulfur domain-containing protein 2 OS=Homo sapiens OX=9606 GN=CISD2 PE=1 SV=1	1	4	4	4	0	0	0	1	0	0	0	0	0	0	0	0	0	2	2	2	1	2	1	2	1	3	2	0	0	0	1	0	0	0	0	0	0	0	0	0	2	2
Q15006	Q15006	3	3	3	ER membrane protein complex subunit 2	EMC2	sp|Q15006|EMC2_HUMAN ER membrane protein complex subunit 2 OS=Homo sapiens OX=9606 GN=EMC2 PE=1 SV=1	1	3	3	3	0	0	0	1	0	0	0	0	0	1	0	0	1	3	1	3	1	2	2	2	0	3	2	0	0	0	1	0	0	0	0	0	1	0	0	1	3	1
Q9Y376	Q9Y376	8	8	7	Calcium-binding protein 39	CAB39	sp|Q9Y376|CAB39_HUMAN Calcium-binding protein 39 OS=Homo sapiens OX=9606 GN=CAB39 PE=1 SV=1	1	8	8	7	1	0	0	1	0	0	1	1	0	0	0	1	1	4	0	4	0	3	2	6	0	2	6	1	0	0	1	0	0	1	1	0	0	0	1	1	4	0
Q08379	Q08379	7	7	7	Golgin subfamily A member 2	GOLGA2	sp|Q08379|GOGA2_HUMAN Golgin subfamily A member 2 OS=Homo sapiens OX=9606 GN=GOLGA2 PE=1 SV=3	1	7	7	7	0	0	0	1	0	0	1	0	0	0	0	2	1	4	0	4	1	5	2	2	0	2	3	0	0	0	1	0	0	1	0	0	0	0	2	1	4	0
Q9BZZ5	Q9BZZ5	11	11	11	Apoptosis inhibitor 5	API5	sp|Q9BZZ5|API5_HUMAN Apoptosis inhibitor 5 OS=Homo sapiens OX=9606 GN=API5 PE=1 SV=3	1	11	11	11	1	0	0	6	3	4	2	1	0	3	0	0	2	3	0	6	1	5	6	3	1	3	4	1	0	0	6	3	4	2	1	0	3	0	0	2	3	0
O94906	O94906	17	17	17	Pre-mRNA-processing factor 6	PRPF6	sp|O94906|PRP6_HUMAN Pre-mRNA-processing factor 6 OS=Homo sapiens OX=9606 GN=PRPF6 PE=1 SV=1	1	17	17	17	0	0	0	6	2	2	3	0	0	0	0	2	1	5	0	7	0	8	5	3	0	5	2	0	0	0	6	2	2	3	0	0	0	0	2	1	5	0
Q9HC35	Q9HC35	16	16	16	Echinoderm microtubule-associated protein-like 4	EML4	sp|Q9HC35|EMAL4_HUMAN Echinoderm microtubule-associated protein-like 4 OS=Homo sapiens OX=9606 GN=EML4 PE=1 SV=3	1	16	16	16	3	0	0	3	1	2	3	0	0	0	0	0	1	9	0	5	1	6	10	6	0	2	6	3	0	0	3	1	2	3	0	0	0	0	0	1	9	0
Q5JTV8	Q5JTV8	11	11	10	Torsin-1A-interacting protein 1	TOR1AIP1	sp|Q5JTV8|TOIP1_HUMAN Torsin-1A-interacting protein 1 OS=Homo sapiens OX=9606 GN=TOR1AIP1 PE=1 SV=2	1	11	11	10	0	0	0	3	1	2	5	0	0	0	0	0	4	4	1	4	1	7	7	5	1	4	7	0	0	0	3	1	2	5	0	0	0	0	0	4	4	1
O15533	O15533	4	4	4	Tapasin	TAPBP	sp|O15533|TPSN_HUMAN Tapasin OS=Homo sapiens OX=9606 GN=TAPBP PE=1 SV=1	1	4	4	4	3	0	0	1	1	2	0	0	0	0	0	1	0	4	1	2	1	2	3	2	0	2	3	3	0	0	1	1	2	0	0	0	0	0	1	0	4	1
P57088	P57088	5	5	5	Transmembrane protein 33	TMEM33	sp|P57088|TMM33_HUMAN Transmembrane protein 33 OS=Homo sapiens OX=9606 GN=TMEM33 PE=1 SV=2	1	5	5	5	2	0	0	1	0	0	1	1	0	0	1	1	1	3	0	4	0	3	4	3	0	2	3	2	0	0	1	0	0	1	1	0	0	1	1	1	3	0
Q12797	Q12797	14	14	14	Aspartyl/asparaginyl beta-hydroxylase	ASPH	sp|Q12797|ASPH_HUMAN Aspartyl/asparaginyl beta-hydroxylase OS=Homo sapiens OX=9606 GN=ASPH PE=1 SV=3	1	14	14	14	1	0	0	1	1	1	4	0	0	0	0	0	2	8	1	7	0	10	5	2	1	2	6	1	0	0	1	1	1	4	0	0	0	0	0	2	8	1
Q13131;P54646	Q13131	8;1	8;1	8;1	5-AMP-activated protein kinase catalytic subunit alpha-1	PRKAA1	sp|Q13131|AAPK1_HUMAN 5-AMP-activated protein kinase catalytic subunit alpha-1 OS=Homo sapiens OX=9606 GN=PRKAA1 PE=1 SV=4	2	8	8	8	1	0	1	4	2	1	0	1	0	0	1	1	2	2	1	5	1	5	2	3	2	2	4	1	0	1	4	2	1	0	1	0	0	1	1	2	2	1
P50416	P50416	10	10	10	Carnitine O-palmitoyltransferase 1, liver isoform	CPT1A	sp|P50416|CPT1A_HUMAN Carnitine O-palmitoyltransferase 1, liver isoform OS=Homo sapiens OX=9606 GN=CPT1A PE=1 SV=2	1	10	10	10	0	0	0	2	1	0	0	2	0	0	0	1	0	3	1	7	1	7	3	3	0	3	4	0	0	0	2	1	0	0	2	0	0	0	1	0	3	1
P31689	P31689	7	7	7	DnaJ homolog subfamily A member 1	DNAJA1	sp|P31689|DNJA1_HUMAN DnaJ homolog subfamily A member 1 OS=Homo sapiens OX=9606 GN=DNAJA1 PE=1 SV=2	1	7	7	7	2	0	0	0	1	0	0	0	0	0	0	0	0	5	0	5	1	2	3	3	0	4	5	2	0	0	0	1	0	0	0	0	0	0	0	0	5	0
Q92688	Q92688	7	5	5	Acidic leucine-rich nuclear phosphoprotein 32 family member B	ANP32B	sp|Q92688|AN32B_HUMAN Acidic leucine-rich nuclear phosphoprotein 32 family member B OS=Homo sapiens OX=9606 GN=ANP32B PE=1 SV=1	1	7	5	5	1	0	0	3	2	0	2	0	0	3	0	5	3	6	1	6	3	4	3	5	0	5	4	0	0	0	1	0	0	0	0	0	2	0	3	2	4	1
Q15369	Q15369	6	6	6	Transcription elongation factor B polypeptide 1	TCEB1	sp|Q15369|ELOC_HUMAN Elongin-C OS=Homo sapiens OX=9606 GN=ELOC PE=1 SV=1	1	6	6	6	1	0	0	1	0	0	1	1	0	1	0	3	1	3	0	5	3	1	2	2	0	2	2	1	0	0	1	0	0	1	1	0	1	0	3	1	3	0
P53992	P53992	12	12	12	Protein transport protein Sec24C	SEC24C	sp|P53992|SC24C_HUMAN Protein transport protein Sec24C OS=Homo sapiens OX=9606 GN=SEC24C PE=1 SV=3	1	12	12	12	2	0	0	0	0	0	0	0	0	0	0	0	2	11	1	7	1	4	11	4	1	3	5	2	0	0	0	0	0	0	0	0	0	0	0	2	11	1
Q9NZB2;Q5T035	Q9NZB2	18;1	18;1	18;1	Constitutive coactivator of PPAR-gamma-like protein 1	FAM120A	sp|Q9NZB2|F120A_HUMAN Constitutive coactivator of PPAR-gamma-like protein 1 OS=Homo sapiens OX=9606 GN=FAM120A PE=1 SV=2	2	18	18	18	2	1	0	2	3	3	5	2	0	1	1	3	4	6	1	12	0	7	7	2	1	3	5	2	1	0	2	3	3	5	2	0	1	1	3	4	6	1
Q00059	Q00059	6	6	6	Transcription factor A, mitochondrial	TFAM	sp|Q00059|TFAM_HUMAN Transcription factor A, mitochondrial OS=Homo sapiens OX=9606 GN=TFAM PE=1 SV=1	1	6	6	6	1	1	1	1	2	1	0	1	0	0	2	2	0	4	1	4	3	5	1	4	0	2	4	1	1	1	1	2	1	0	1	0	0	2	2	0	4	1
Q15287	Q15287	5	5	5	RNA-binding protein with serine-rich domain 1	RNPS1	sp|Q15287|RNPS1_HUMAN RNA-binding protein with serine-rich domain 1 OS=Homo sapiens OX=9606 GN=RNPS1 PE=1 SV=1	1	5	5	5	3	0	0	2	0	1	1	1	0	1	1	2	2	1	0	2	0	2	2	3	0	3	3	3	0	0	2	0	1	1	1	0	1	1	2	2	1	0
P13928	P13928	15	15	1	Annexin A8	ANXA8	sp|P13928|ANXA8_HUMAN Annexin A8 OS=Homo sapiens OX=9606 GN=ANXA8 PE=1 SV=3	1	15	15	1	0	0	0	0	4	3	3	0	0	7	0	6	12	9	1	0	8	6	7	9	0	10	13	0	0	0	0	4	3	3	0	0	7	0	6	12	9	1
Q14134	Q14134	19	19	19	Tripartite motif-containing protein 29	TRIM29	sp|Q14134|TRI29_HUMAN Tripartite motif-containing protein 29 OS=Homo sapiens OX=9606 GN=TRIM29 PE=1 SV=2	1	19	19	19	0	0	0	0	7	6	3	0	0	6	1	8	1	11	0	0	10	7	4	3	0	13	12	0	0	0	0	7	6	3	0	0	6	1	8	1	11	0
Q14839;Q8TDI0	Q14839	20;8	20;8	16;4	Chromodomain-helicase-DNA-binding protein 4	CHD4	sp|Q14839|CHD4_HUMAN Chromodomain-helicase-DNA-binding protein 4 OS=Homo sapiens OX=9606 GN=CHD4 PE=1 SV=2	2	20	20	16	0	0	0	7	3	0	5	0	0	1	0	3	2	5	0	9	1	10	3	3	0	4	6	0	0	0	7	3	0	5	0	0	1	0	3	2	5	0
Q9H3P7	Q9H3P7	8	8	8	Golgi resident protein GCP60	ACBD3	sp|Q9H3P7|GCP60_HUMAN Golgi resident protein GCP60 OS=Homo sapiens OX=9606 GN=ACBD3 PE=1 SV=4	1	8	8	8	2	0	0	1	3	2	2	1	0	0	1	2	1	3	0	5	0	5	8	2	0	5	3	2	0	0	1	3	2	2	1	0	0	1	2	1	3	0
Q9UMS6;Q9H987	Q9UMS6	45;1	45;1	45;1	Synaptopodin-2	SYNPO2	sp|Q9UMS6|SYNP2_HUMAN Synaptopodin-2 OS=Homo sapiens OX=9606 GN=SYNPO2 PE=1 SV=2	2	45	45	45	0	8	3	0	0	0	0	1	7	0	7	0	0	0	28	0	8	5	0	30	40	9	6	0	8	3	0	0	0	0	1	7	0	7	0	0	0	28
P36952	P36952	18	18	18	Serpin B5	SERPINB5	sp|P36952|SPB5_HUMAN Serpin B5 OS=Homo sapiens OX=9606 GN=SERPINB5 PE=1 SV=2	1	18	18	18	0	0	0	0	4	4	0	0	0	8	0	8	8	14	2	0	14	1	12	11	1	12	16	0	0	0	0	4	4	0	0	0	8	0	8	8	14	2
P49915	P49915	10	10	10	GMP synthase [glutamine-hydrolyzing]	GMPS	sp|P49915|GUAA_HUMAN GMP synthase [glutamine-hydrolyzing] OS=Homo sapiens OX=9606 GN=GMPS PE=1 SV=1	1	10	10	10	1	0	0	3	1	0	3	0	0	0	2	3	1	6	0	7	1	9	6	4	0	3	5	1	0	0	3	1	0	3	0	0	0	2	3	1	6	0
Q9BXJ9;Q6N069	Q9BXJ9	12;4	12;4	12;4	N-alpha-acetyltransferase 15, NatA auxiliary subunit	NAA15	sp|Q9BXJ9|NAA15_HUMAN N-alpha-acetyltransferase 15, NatA auxiliary subunit OS=Homo sapiens OX=9606 GN=NAA15 PE=1 SV=1	2	12	12	12	0	0	0	3	0	0	3	1	0	0	0	3	4	8	0	5	0	3	5	4	0	3	6	0	0	0	3	0	0	3	1	0	0	0	3	4	8	0
Q92900	Q92900	24	24	24	Regulator of nonsense transcripts 1	UPF1	sp|Q92900|RENT1_HUMAN Regulator of nonsense transcripts 1 OS=Homo sapiens OX=9606 GN=UPF1 PE=1 SV=2	1	24	24	24	2	0	0	5	1	1	6	0	0	1	0	0	3	5	0	15	1	15	11	4	0	3	6	2	0	0	5	1	1	6	0	0	1	0	0	3	5	0
P46109	P46109	7	7	7	Crk-like protein	CRKL	sp|P46109|CRKL_HUMAN Crk-like protein OS=Homo sapiens OX=9606 GN=CRKL PE=1 SV=1	1	7	7	7	1	0	0	1	3	0	4	0	0	1	1	4	2	2	0	2	2	4	2	2	0	3	3	1	0	0	1	3	0	4	0	0	1	1	4	2	2	0
Q06124	Q06124	12	12	12	Tyrosine-protein phosphatase non-receptor type 11	PTPN11	sp|Q06124|PTN11_HUMAN Tyrosine-protein phosphatase non-receptor type 11 OS=Homo sapiens OX=9606 GN=PTPN11 PE=1 SV=2	1	12	12	12	1	0	0	2	2	2	0	0	0	1	1	2	3	2	1	7	3	2	1	4	4	4	3	1	0	0	2	2	2	0	0	0	1	1	2	3	2	1
P23229	P23229	22	22	22	Integrin alpha-6;Integrin alpha-6 heavy chain;Integrin alpha-6 light chain;Processed integrin alpha-6	ITGA6	sp|P23229|ITA6_HUMAN Integrin alpha-6 OS=Homo sapiens OX=9606 GN=ITGA6 PE=1 SV=5	1	22	22	22	1	0	0	1	2	1	2	0	0	3	0	6	8	9	1	1	5	11	10	4	0	11	21	1	0	0	1	2	1	2	0	0	3	0	6	8	9	1
Q99805	Q99805	9	9	9	Transmembrane 9 superfamily member 2	TM9SF2	sp|Q99805|TM9S2_HUMAN Transmembrane 9 superfamily member 2 OS=Homo sapiens OX=9606 GN=TM9SF2 PE=1 SV=1	1	9	9	9	1	0	1	2	1	0	1	1	0	0	1	1	2	7	1	5	0	5	6	5	0	2	6	1	0	1	2	1	0	1	1	0	0	1	1	2	7	1
Q9H444	Q9H444	6	6	6	Charged multivesicular body protein 4b	CHMP4B	sp|Q9H444|CHM4B_HUMAN Charged multivesicular body protein 4b OS=Homo sapiens OX=9606 GN=CHMP4B PE=1 SV=1	1	6	6	6	2	1	0	2	3	0	2	1	0	0	1	4	1	4	0	3	1	3	3	3	1	2	4	2	1	0	2	3	0	2	1	0	0	1	4	1	4	0
P69892	P69892	7	6	1	Hemoglobin subunit gamma-2	HBG2	sp|P69892|HBG2_HUMAN Hemoglobin subunit gamma-2 OS=Homo sapiens OX=9606 GN=HBG2 PE=1 SV=2	1	7	6	1	2	1	1	1	1	2	3	5	1	1	1	3	1	3	2	7	2	7	3	4	3	5	1	1	0	0	0	0	1	2	4	0	0	0	2	0	2	1
O14974	O14974	19	19	19	Protein phosphatase 1 regulatory subunit 12A	PPP1R12A	sp|O14974|MYPT1_HUMAN Protein phosphatase 1 regulatory subunit 12A OS=Homo sapiens OX=9606 GN=PPP1R12A PE=1 SV=1	1	19	19	19	2	1	0	1	4	1	1	0	0	0	3	0	1	1	8	4	2	3	1	10	16	3	7	2	1	0	1	4	1	1	0	0	0	3	0	1	1	8
P60903	P60903	6	6	6	Protein S100-A10	S100A10	sp|P60903|S10AA_HUMAN Protein S100-A10 OS=Homo sapiens OX=9606 GN=S100A10 PE=1 SV=2	1	6	6	6	1	0	0	0	0	0	0	0	0	1	1	4	4	3	3	0	2	2	1	3	1	3	3	1	0	0	0	0	0	0	0	0	1	1	4	4	3	3
O00154;Q6ZUV0	O00154	11;1	11;1	11;1	Cytosolic acyl coenzyme A thioester hydrolase	ACOT7	sp|O00154|BACH_HUMAN Cytosolic acyl coenzyme A thioester hydrolase OS=Homo sapiens OX=9606 GN=ACOT7 PE=1 SV=3	2	11	11	11	1	0	0	1	0	0	0	0	0	1	0	1	9	5	0	2	2	2	0	2	1	2	7	1	0	0	1	0	0	0	0	0	1	0	1	9	5	0
Q9UNF0	Q9UNF0	9	9	9	Protein kinase C and casein kinase substrate in neurons protein 2	PACSIN2	sp|Q9UNF0|PACN2_HUMAN Protein kinase C and casein kinase substrate in neurons protein 2 OS=Homo sapiens OX=9606 GN=PACSIN2 PE=1 SV=2	1	9	9	9	3	0	1	1	0	0	1	0	0	0	2	1	2	4	4	3	5	1	2	5	0	4	4	3	0	1	1	0	0	1	0	0	0	2	1	2	4	4
P15374	P15374	8	8	8	Ubiquitin carboxyl-terminal hydrolase isozyme L3	UCHL3	sp|P15374|UCHL3_HUMAN Ubiquitin carboxyl-terminal hydrolase isozyme L3 OS=Homo sapiens OX=9606 GN=UCHL3 PE=1 SV=1	1	8	8	8	2	0	0	1	1	2	1	3	0	5	0	2	4	3	0	2	3	1	5	3	0	2	5	2	0	0	1	1	2	1	3	0	5	0	2	4	3	0
Q14767	Q14767	11	11	11	Latent-transforming growth factor beta-binding protein 2	LTBP2	sp|Q14767|LTBP2_HUMAN Latent-transforming growth factor beta-binding protein 2 OS=Homo sapiens OX=9606 GN=LTBP2 PE=1 SV=3	1	11	11	11	2	1	0	0	0	0	0	2	1	2	0	0	1	2	1	0	7	4	2	4	1	9	2	2	1	0	0	0	0	0	2	1	2	0	0	1	2	1
P29536	P29536	19	19	18	Leiomodin-1	LMOD1	sp|P29536|LMOD1_HUMAN Leiomodin-1 OS=Homo sapiens OX=9606 GN=LMOD1 PE=1 SV=3	1	19	19	18	0	1	1	0	0	0	0	1	1	0	2	0	2	0	15	0	4	2	0	11	16	3	2	0	1	1	0	0	0	0	1	1	0	2	0	2	0	15
O00303	O00303	8	8	8	Eukaryotic translation initiation factor 3 subunit F	EIF3F	sp|O00303|EIF3F_HUMAN Eukaryotic translation initiation factor 3 subunit F OS=Homo sapiens OX=9606 GN=EIF3F PE=1 SV=1	1	8	8	8	2	1	0	2	1	2	4	1	0	2	1	3	5	7	1	6	1	5	7	4	0	4	4	2	1	0	2	1	2	4	1	0	2	1	3	5	7	1
Q08209	Q08209	10	10	6	Serine/threonine-protein phosphatase 2B catalytic subunit alpha isoform	PPP3CA	sp|Q08209|PP2BA_HUMAN Serine/threonine-protein phosphatase 2B catalytic subunit alpha isoform OS=Homo sapiens OX=9606 GN=PPP3CA PE=1 SV=1	1	10	10	6	1	1	0	3	3	2	2	1	0	1	2	3	3	4	1	5	1	4	4	5	3	5	8	1	1	0	3	3	2	2	1	0	1	2	3	3	4	1
P16144	P16144	45	45	45	Integrin beta-4	ITGB4	sp|P16144|ITB4_HUMAN Integrin beta-4 OS=Homo sapiens OX=9606 GN=ITGB4 PE=1 SV=5	1	45	45	45	1	0	1	0	6	4	10	0	0	10	2	9	15	31	0	0	5	32	23	6	0	17	37	1	0	1	0	6	4	10	0	0	10	2	9	15	31	0
O43399	O43399	12	12	12	Tumor protein D54	TPD52L2	sp|O43399|TPD54_HUMAN Tumor protein D54 OS=Homo sapiens OX=9606 GN=TPD52L2 PE=1 SV=2	1	12	12	12	1	1	1	3	3	0	6	5	1	1	2	3	10	4	0	4	4	4	1	4	1	5	4	1	1	1	3	3	0	6	5	1	1	2	3	10	4	0
P02786	P02786	23	23	23	Transferrin receptor protein 1;Transferrin receptor protein 1, serum form	TFRC	sp|P02786|TFR1_HUMAN Transferrin receptor protein 1 OS=Homo sapiens OX=9606 GN=TFRC PE=1 SV=2	1	23	23	23	5	0	0	3	0	0	3	1	0	0	2	3	1	20	0	9	0	13	12	10	1	16	5	5	0	0	3	0	0	3	1	0	0	2	3	1	20	0
Q06210;O94808	Q06210	27;4	27;4	27;4	Glutamine--fructose-6-phosphate aminotransferase [isomerizing] 1	GFPT1	sp|Q06210|GFPT1_HUMAN Glutamine--fructose-6-phosphate aminotransferase [isomerizing] 1 OS=Homo sapiens OX=9606 GN=GFPT1 PE=1 SV=3	2	27	27	27	11	0	0	3	0	0	3	1	0	1	0	6	6	19	0	13	0	18	12	5	0	12	7	11	0	0	3	0	0	3	1	0	1	0	6	6	19	0
P41252	P41252	26	26	26	Isoleucine--tRNA ligase, cytoplasmic	IARS	sp|P41252|SYIC_HUMAN Isoleucine--tRNA ligase, cytoplasmic OS=Homo sapiens OX=9606 GN=IARS PE=1 SV=2	1	26	26	26	2	0	0	4	1	0	4	2	0	0	0	4	4	16	0	17	1	4	11	8	0	8	15	2	0	0	4	1	0	4	2	0	0	0	4	4	16	0
O95816	O95816	10	10	10	BAG family molecular chaperone regulator 2	BAG2	sp|O95816|BAG2_HUMAN BAG family molecular chaperone regulator 2 OS=Homo sapiens OX=9606 GN=BAG2 PE=1 SV=1	1	10	10	10	1	4	1	0	0	0	0	4	5	0	2	0	2	6	3	0	2	4	0	6	6	2	2	1	4	1	0	0	0	0	4	5	0	2	0	2	6	3
O43747	O43747	9	9	9	AP-1 complex subunit gamma-1	AP1G1	sp|O43747|AP1G1_HUMAN AP-1 complex subunit gamma-1 OS=Homo sapiens OX=9606 GN=AP1G1 PE=1 SV=5	1	9	9	9	2	0	0	3	1	1	2	1	0	0	1	2	2	6	1	5	1	5	4	3	1	3	4	2	0	0	3	1	1	2	1	0	0	1	2	2	6	1
P27708	P27708	15	15	15	CAD protein;Glutamine-dependent carbamoyl-phosphate synthase;Aspartate carbamoyltransferase;Dihydroorotase	CAD	sp|P27708|PYR1_HUMAN CAD protein OS=Homo sapiens OX=9606 GN=CAD PE=1 SV=3	1	15	15	15	0	0	0	7	1	0	1	2	0	0	2	3	3	6	0	7	1	3	4	4	0	6	5	0	0	0	7	1	0	1	2	0	0	2	3	3	6	0
P51452	P51452	6	6	6	Dual specificity protein phosphatase 3	DUSP3	sp|P51452|DUS3_HUMAN Dual specificity protein phosphatase 3 OS=Homo sapiens OX=9606 GN=DUSP3 PE=1 SV=1	1	6	6	6	1	4	0	0	0	0	0	2	0	0	2	0	1	0	2	3	1	3	1	5	4	2	2	1	4	0	0	0	0	0	2	0	0	2	0	1	0	2
Q16270	Q16270	8	8	8	Insulin-like growth factor-binding protein 7	IGFBP7	sp|Q16270|IBP7_HUMAN Insulin-like growth factor-binding protein 7 OS=Homo sapiens OX=9606 GN=IGFBP7 PE=1 SV=1	1	8	8	8	0	2	1	1	0	0	0	1	0	1	1	3	2	6	1	2	2	6	5	4	1	6	5	0	2	1	1	0	0	0	1	0	1	1	3	2	6	1
Q8NE71	Q8NE71	13	13	13	ATP-binding cassette sub-family F member 1	ABCF1	sp|Q8NE71|ABCF1_HUMAN ATP-binding cassette sub-family F member 1 OS=Homo sapiens OX=9606 GN=ABCF1 PE=1 SV=2	1	13	13	13	2	0	0	1	0	2	2	1	0	0	1	3	4	7	0	9	1	5	4	5	1	4	3	2	0	0	1	0	2	2	1	0	0	1	3	4	7	0
P12830	P12830	12	12	12	Cadherin-1;E-Cad/CTF1;E-Cad/CTF2;E-Cad/CTF3	CDH1	sp|P12830|CADH1_HUMAN Cadherin-1 OS=Homo sapiens OX=9606 GN=CDH1 PE=1 SV=3	1	12	12	12	5	0	1	4	6	4	5	2	0	4	1	2	2	6	0	7	6	5	1	1	0	4	5	5	0	1	4	6	4	5	2	0	4	1	2	2	6	0
P25205	P25205	23	23	23	DNA replication licensing factor MCM3	MCM3	sp|P25205|MCM3_HUMAN DNA replication licensing factor MCM3 OS=Homo sapiens OX=9606 GN=MCM3 PE=1 SV=3	1	23	23	23	4	0	0	15	3	1	4	0	0	1	3	9	2	9	0	18	0	4	4	3	1	8	2	4	0	0	15	3	1	4	0	0	1	3	9	2	9	0
Q9HBL0;Q63HR2	Q9HBL0	38;1	38;1	37;0	Tensin-1	TNS1	sp|Q9HBL0|TENS1_HUMAN Tensin-1 OS=Homo sapiens OX=9606 GN=TNS1 PE=1 SV=2	2	38	38	37	0	9	6	0	0	0	0	6	5	0	11	0	3	1	20	1	3	3	1	27	26	9	7	0	9	6	0	0	0	0	6	5	0	11	0	3	1	20
P49591	P49591	12	12	12	Serine--tRNA ligase, cytoplasmic	SARS	sp|P49591|SYSC_HUMAN Serine--tRNA ligase, cytoplasmic OS=Homo sapiens OX=9606 GN=SARS PE=1 SV=3	1	12	12	12	5	2	1	5	3	2	5	3	0	5	1	10	5	5	3	6	1	1	3	0	2	8	5	5	2	1	5	3	2	5	3	0	5	1	10	5	5	3
P63162;P14678	P63162;P14678	7;7	7;7	7;7	Small nuclear ribonucleoprotein-associated protein N;Small nuclear ribonucleoprotein-associated proteins B and B	SNRPN;SNRPB	sp|P63162|RSMN_HUMAN Small nuclear ribonucleoprotein-associated protein N OS=Homo sapiens OX=9606 GN=SNRPN PE=1 SV=1;sp|P14678|RSMB_HUMAN Small nuclear ribonucleoprotein-associated proteins B and B OS=Homo sapiens OX=9606 GN=SNRPB PE=1 SV=2	2	7	7	7	4	1	1	4	5	4	5	4	0	5	4	4	5	3	1	5	2	4	3	1	2	3	4	4	1	1	4	5	4	5	4	0	5	4	4	5	3	1
Q9BUJ2	Q9BUJ2	18	18	18	Heterogeneous nuclear ribonucleoprotein U-like protein 1	HNRNPUL1	sp|Q9BUJ2|HNRL1_HUMAN Heterogeneous nuclear ribonucleoprotein U-like protein 1 OS=Homo sapiens OX=9606 GN=HNRNPUL1 PE=1 SV=2	1	18	18	18	2	0	0	2	10	3	5	3	0	2	3	6	4	3	2	5	3	8	1	2	1	5	2	2	0	0	2	10	3	5	3	0	2	3	6	4	3	2
Q9NX46	Q9NX46	6	6	6	Poly(ADP-ribose) glycohydrolase ARH3	ADPRHL2	sp|Q9NX46|ARHL2_HUMAN ADP-ribose glycohydrolase ARH3 OS=Homo sapiens OX=9606 GN=ADPRHL2 PE=1 SV=1	1	6	6	6	2	1	1	2	5	5	2	3	0	2	4	3	3	3	0	4	1	2	3	3	1	2	2	2	1	1	2	5	5	2	3	0	2	4	3	3	3	0
Q14315	Q14315	104	90	90	Filamin-C	FLNC	sp|Q14315|FLNC_HUMAN Filamin-C OS=Homo sapiens OX=9606 GN=FLNC PE=1 SV=3	1	104	90	90	2	24	9	4	2	2	2	17	18	2	20	13	11	10	70	6	15	11	9	87	96	55	35	0	16	5	0	0	0	0	11	13	0	15	6	5	0	59
Q99426	Q99426	7	7	7	Tubulin-folding cofactor B	TBCB	sp|Q99426|TBCB_HUMAN Tubulin-folding cofactor B OS=Homo sapiens OX=9606 GN=TBCB PE=1 SV=2	1	7	7	7	3	1	0	1	3	1	4	3	1	1	4	3	2	3	3	1	3	2	2	5	2	1	3	3	1	0	1	3	1	4	3	1	1	4	3	2	3	3
Q9H299	Q9H299	6	6	6	SH3 domain-binding glutamic acid-rich-like protein 3	SH3BGRL3	sp|Q9H299|SH3L3_HUMAN SH3 domain-binding glutamic acid-rich-like protein 3 OS=Homo sapiens OX=9606 GN=SH3BGRL3 PE=1 SV=1	1	6	6	6	4	4	3	3	3	4	4	4	1	3	4	4	6	4	1	3	3	4	1	4	0	2	2	4	4	3	3	3	4	4	4	1	3	4	4	6	4	1
P04217;CON__Q2KJF1	P04217	9;1	9;1	9;1	Alpha-1B-glycoprotein	A1BG	sp|P04217|A1BG_HUMAN Alpha-1B-glycoprotein OS=Homo sapiens OX=9606 GN=A1BG PE=1 SV=4	2	9	9	9	3	6	2	3	1	2	2	3	5	3	2	2	3	0	5	1	5	3	1	5	5	2	2	3	6	2	3	1	2	2	3	5	3	2	2	3	0	5
P19971	P19971	20	20	20	Thymidine phosphorylase	TYMP	sp|P19971|TYPH_HUMAN Thymidine phosphorylase OS=Homo sapiens OX=9606 GN=TYMP PE=1 SV=2	1	20	20	20	13	4	3	2	2	4	4	8	6	11	13	12	9	15	7	0	1	4	9	16	0	8	5	13	4	3	2	2	4	4	8	6	11	13	12	9	15	7
P35080	P35080	4	4	4	Profilin-2	PFN2	sp|P35080|PROF2_HUMAN Profilin-2 OS=Homo sapiens OX=9606 GN=PFN2 PE=1 SV=3	1	4	4	4	3	3	0	3	4	4	3	3	2	2	3	3	3	2	2	3	3	2	1	3	2	2	1	3	3	0	3	4	4	3	3	2	2	3	3	3	2	2
P46782	P46782	10	10	10	40S ribosomal protein S5;40S ribosomal protein S5, N-terminally processed	RPS5	sp|P46782|RS5_HUMAN 40S ribosomal protein S5 OS=Homo sapiens OX=9606 GN=RPS5 PE=1 SV=4	1	10	10	10	5	2	0	7	4	5	5	4	1	5	3	5	7	7	2	7	2	5	5	4	0	4	5	5	2	0	7	4	5	5	4	1	5	3	5	7	7	2
P53634	P53634	6	6	6	Dipeptidyl peptidase 1;Dipeptidyl peptidase 1 exclusion domain chain;Dipeptidyl peptidase 1 heavy chain;Dipeptidyl peptidase 1 light chain	CTSC	sp|P53634|CATC_HUMAN Dipeptidyl peptidase 1 OS=Homo sapiens OX=9606 GN=CTSC PE=1 SV=2	1	6	6	6	2	2	1	1	3	0	2	2	1	2	2	2	3	5	3	0	2	5	1	3	0	4	4	2	2	1	1	3	0	2	2	1	2	2	2	3	5	3
Q15424	Q15424	12	12	8	Scaffold attachment factor B1	SAFB	sp|Q15424|SAFB1_HUMAN Scaffold attachment factor B1 OS=Homo sapiens OX=9606 GN=SAFB PE=1 SV=4	1	12	12	8	1	0	0	7	4	1	5	0	0	1	1	2	0	3	1	8	2	4	3	2	1	3	2	1	0	0	7	4	1	5	0	0	1	1	2	0	3	1
Q8IX12	Q8IX12	13	13	13	Cell division cycle and apoptosis regulator protein 1	CCAR1	sp|Q8IX12|CCAR1_HUMAN Cell division cycle and apoptosis regulator protein 1 OS=Homo sapiens OX=9606 GN=CCAR1 PE=1 SV=2	1	13	13	13	0	0	0	3	2	1	2	1	0	0	0	1	2	8	1	7	2	4	5	4	0	3	4	0	0	0	3	2	1	2	1	0	0	0	1	2	8	1
Q15041	Q15041	3	3	3	ADP-ribosylation factor-like protein 6-interacting protein 1	ARL6IP1	sp|Q15041|AR6P1_HUMAN ADP-ribosylation factor-like protein 6-interacting protein 1 OS=Homo sapiens OX=9606 GN=ARL6IP1 PE=1 SV=2	1	3	3	3	0	0	0	3	0	0	2	0	0	0	0	0	0	2	0	2	2	2	2	1	0	2	2	0	0	0	3	0	0	2	0	0	0	0	0	0	2	0
Q9BT78	Q9BT78	11	11	11	COP9 signalosome complex subunit 4	COPS4	sp|Q9BT78|CSN4_HUMAN COP9 signalosome complex subunit 4 OS=Homo sapiens OX=9606 GN=COPS4 PE=1 SV=1	1	11	11	11	1	1	0	2	3	1	1	1	0	2	1	1	0	7	2	5	4	4	7	5	3	6	5	1	1	0	2	3	1	1	1	0	2	1	1	0	7	2
Q9UQE7	Q9UQE7	24	24	24	Structural maintenance of chromosomes protein 3	SMC3	sp|Q9UQE7|SMC3_HUMAN Structural maintenance of chromosomes protein 3 OS=Homo sapiens OX=9606 GN=SMC3 PE=1 SV=2	1	24	24	24	0	0	0	7	0	0	2	0	0	0	0	3	1	3	0	17	4	11	7	3	1	7	4	0	0	0	7	0	0	2	0	0	0	0	3	1	3	0
P60228	P60228	15	15	15	Eukaryotic translation initiation factor 3 subunit E	EIF3E	sp|P60228|EIF3E_HUMAN Eukaryotic translation initiation factor 3 subunit E OS=Homo sapiens OX=9606 GN=EIF3E PE=1 SV=1	1	15	15	15	0	0	0	2	2	1	2	1	0	0	0	1	2	10	0	5	2	6	6	5	0	3	9	0	0	0	2	2	1	2	1	0	0	0	1	2	10	0
P43686	P43686	13	13	12	26S protease regulatory subunit 6B	PSMC4	sp|P43686|PRS6B_HUMAN 26S proteasome regulatory subunit 6B OS=Homo sapiens OX=9606 GN=PSMC4 PE=1 SV=2	1	13	13	12	3	0	0	2	2	2	3	2	0	1	1	1	4	4	1	5	3	3	5	5	1	3	6	3	0	0	2	2	2	3	2	0	1	1	1	4	4	1
Q9NUU7;Q9UMR2	Q9NUU7;Q9UMR2	9;9	9;9	9;9	ATP-dependent RNA helicase DDX19A;ATP-dependent RNA helicase DDX19B	DDX19A;DDX19B	sp|Q9NUU7|DD19A_HUMAN ATP-dependent RNA helicase DDX19A OS=Homo sapiens OX=9606 GN=DDX19A PE=1 SV=1;sp|Q9UMR2|DD19B_HUMAN ATP-dependent RNA helicase DDX19B OS=Homo sapiens OX=9606 GN=DDX19B PE=1 SV=1	2	9	9	9	1	0	0	2	1	1	1	1	0	1	0	0	1	5	2	3	2	2	6	6	3	1	3	1	0	0	2	1	1	1	1	0	1	0	0	1	5	2
O00170	O00170	9	9	9	AH receptor-interacting protein	AIP	sp|O00170|AIP_HUMAN AH receptor-interacting protein OS=Homo sapiens OX=9606 GN=AIP PE=1 SV=2	1	9	9	9	1	1	0	1	2	1	1	1	0	1	0	0	0	3	0	5	2	5	6	3	0	2	4	1	1	0	1	2	1	1	1	0	1	0	0	0	3	0
O15400	O15400	4	4	4	Syntaxin-7	STX7	sp|O15400|STX7_HUMAN Syntaxin-7 OS=Homo sapiens OX=9606 GN=STX7 PE=1 SV=4	1	4	4	4	1	1	1	2	1	1	1	1	1	1	1	1	1	3	2	3	1	2	2	3	1	2	3	1	1	1	2	1	1	1	1	1	1	1	1	1	3	2
Q6UW68	Q6UW68	3	3	3	Transmembrane protein 205	TMEM205	sp|Q6UW68|TM205_HUMAN Transmembrane protein 205 OS=Homo sapiens OX=9606 GN=TMEM205 PE=1 SV=1	1	3	3	3	1	0	0	1	0	1	2	1	0	0	1	1	0	1	2	2	1	3	3	2	2	3	2	1	0	0	1	0	1	2	1	0	0	1	1	0	1	2
P46779	P46779	4	4	4	60S ribosomal protein L28	RPL28	sp|P46779|RL28_HUMAN 60S ribosomal protein L28 OS=Homo sapiens OX=9606 GN=RPL28 PE=1 SV=3	1	4	4	4	0	0	0	0	0	0	1	1	0	0	0	0	1	3	3	2	1	2	3	3	1	3	3	0	0	0	0	0	0	1	1	0	0	0	0	1	3	3
O94826	O94826	15	15	15	Mitochondrial import receptor subunit TOM70	TOMM70A	sp|O94826|TOM70_HUMAN Mitochondrial import receptor subunit TOM70 OS=Homo sapiens OX=9606 GN=TOMM70 PE=1 SV=1	1	15	15	15	0	0	0	0	0	0	0	0	0	0	0	0	0	5	0	9	5	14	7	5	2	5	5	0	0	0	0	0	0	0	0	0	0	0	0	0	5	0
Q8TCT9	Q8TCT9	8	8	8	Minor histocompatibility antigen H13	HM13	sp|Q8TCT9|HM13_HUMAN Minor histocompatibility antigen H13 OS=Homo sapiens OX=9606 GN=HM13 PE=1 SV=1	1	8	8	8	2	0	0	2	1	0	1	1	0	0	0	0	0	6	2	4	1	5	5	4	0	4	4	2	0	0	2	1	0	1	1	0	0	0	0	0	6	2
Q9Y2X3	Q9Y2X3	13	13	13	Nucleolar protein 58	NOP58	sp|Q9Y2X3|NOP58_HUMAN Nucleolar protein 58 OS=Homo sapiens OX=9606 GN=NOP58 PE=1 SV=1	1	13	13	13	0	0	0	1	2	0	1	0	0	1	0	1	0	8	0	9	4	11	7	4	0	9	8	0	0	0	1	2	0	1	0	0	1	0	1	0	8	0
P36776	P36776	13	13	13	Lon protease homolog, mitochondrial	LONP1	sp|P36776|LONM_HUMAN Lon protease homolog, mitochondrial OS=Homo sapiens OX=9606 GN=LONP1 PE=1 SV=2	1	13	13	13	0	0	0	0	0	1	0	0	0	0	0	0	1	8	0	5	2	11	7	6	1	5	3	0	0	0	0	0	1	0	0	0	0	0	0	1	8	0
P17980	P17980	17	17	17	26S protease regulatory subunit 6A	PSMC3	sp|P17980|PRS6A_HUMAN 26S proteasome regulatory subunit 6A OS=Homo sapiens OX=9606 GN=PSMC3 PE=1 SV=3	1	17	17	17	1	0	0	1	1	0	2	2	1	2	1	1	3	7	2	6	3	4	7	6	1	6	5	1	0	0	1	1	0	2	2	1	2	1	1	3	7	2
Q15363	Q15363	3	3	3	Transmembrane emp24 domain-containing protein 2	TMED2	sp|Q15363|TMED2_HUMAN Transmembrane emp24 domain-containing protein 2 OS=Homo sapiens OX=9606 GN=TMED2 PE=1 SV=1	1	3	3	3	2	0	0	1	1	0	1	0	0	0	0	1	1	2	2	1	0	2	3	2	0	2	3	2	0	0	1	1	0	1	0	0	0	0	1	1	2	2
Q9H9B4	Q9H9B4	6	6	6	Sideroflexin-1	SFXN1	sp|Q9H9B4|SFXN1_HUMAN Sideroflexin-1 OS=Homo sapiens OX=9606 GN=SFXN1 PE=1 SV=4	1	6	6	6	1	0	1	1	1	1	1	1	0	1	1	1	1	4	1	4	3	6	4	3	0	5	2	1	0	1	1	1	1	1	1	0	1	1	1	1	4	1
P61081	P61081	8	8	8	NEDD8-conjugating enzyme Ubc12	UBE2M	sp|P61081|UBC12_HUMAN NEDD8-conjugating enzyme Ubc12 OS=Homo sapiens OX=9606 GN=UBE2M PE=1 SV=1	1	8	8	8	2	1	0	1	2	0	2	1	0	2	0	2	0	2	0	2	4	4	3	3	2	4	1	2	1	0	1	2	0	2	1	0	2	0	2	0	2	0
P40616	P40616	4	4	4	ADP-ribosylation factor-like protein 1	ARL1	sp|P40616|ARL1_HUMAN ADP-ribosylation factor-like protein 1 OS=Homo sapiens OX=9606 GN=ARL1 PE=1 SV=1	1	4	4	4	1	0	0	1	1	1	1	0	0	0	0	1	1	3	1	4	2	3	2	3	1	3	3	1	0	0	1	1	1	1	0	0	0	0	1	1	3	1
P08575	P08575	13	13	13	Receptor-type tyrosine-protein phosphatase C	PTPRC	sp|P08575|PTPRC_HUMAN Receptor-type tyrosine-protein phosphatase C OS=Homo sapiens OX=9606 GN=PTPRC PE=1 SV=3	1	13	13	13	0	1	0	0	0	0	0	0	0	0	0	1	1	5	7	0	2	2	7	9	1	3	2	0	1	0	0	0	0	0	0	0	0	0	1	1	5	7
Q9Y2A7	Q9Y2A7	12	12	12	Nck-associated protein 1	NCKAP1	sp|Q9Y2A7|NCKP1_HUMAN Nck-associated protein 1 OS=Homo sapiens OX=9606 GN=NCKAP1 PE=1 SV=1	1	12	12	12	0	0	0	1	0	0	1	0	0	0	0	1	1	4	1	6	2	7	5	4	2	2	9	0	0	0	1	0	0	1	0	0	0	0	1	1	4	1
O75844	O75844	5	5	5	CAAX prenyl protease 1 homolog	ZMPSTE24	sp|O75844|FACE1_HUMAN CAAX prenyl protease 1 homolog OS=Homo sapiens OX=9606 GN=ZMPSTE24 PE=1 SV=2	1	5	5	5	1	0	0	0	0	0	0	0	0	0	0	0	0	4	2	3	1	2	3	3	0	2	4	1	0	0	0	0	0	0	0	0	0	0	0	0	4	2
Q13043	Q13043	7	7	5	Serine/threonine-protein kinase 4;Serine/threonine-protein kinase 4 37kDa subunit;Serine/threonine-protein kinase 4 18kDa subunit	STK4	sp|Q13043|STK4_HUMAN Serine/threonine-protein kinase 4 OS=Homo sapiens OX=9606 GN=STK4 PE=1 SV=2	1	7	7	5	0	1	0	2	0	0	0	0	0	0	1	1	0	4	1	5	3	2	2	3	1	3	2	0	1	0	2	0	0	0	0	0	0	1	1	0	4	1
Q13561	Q13561	12	12	12	Dynactin subunit 2	DCTN2	sp|Q13561|DCTN2_HUMAN Dynactin subunit 2 OS=Homo sapiens OX=9606 GN=DCTN2 PE=1 SV=4	1	12	12	12	1	1	1	2	1	0	0	1	0	0	0	1	2	4	4	4	3	4	4	6	1	3	5	1	1	1	2	1	0	0	1	0	0	0	1	2	4	4
P29350	P29350	12	12	12	Tyrosine-protein phosphatase non-receptor type 6	PTPN6	sp|P29350|PTN6_HUMAN Tyrosine-protein phosphatase non-receptor type 6 OS=Homo sapiens OX=9606 GN=PTPN6 PE=1 SV=1	1	12	12	12	0	0	1	2	0	0	1	0	1	0	3	1	2	5	4	4	1	3	5	4	0	2	2	0	0	1	2	0	0	1	0	1	0	3	1	2	5	4
Q96EE3	Q96EE3	4	4	4	Nucleoporin SEH1	SEH1L	sp|Q96EE3|SEH1_HUMAN Nucleoporin SEH1 OS=Homo sapiens OX=9606 GN=SEH1L PE=1 SV=3	1	4	4	4	0	0	0	1	0	0	0	0	0	0	0	0	1	4	2	2	1	4	2	2	1	2	2	0	0	0	1	0	0	0	0	0	0	0	0	1	4	2
Q8WVY7	Q8WVY7	4	4	4	Ubiquitin-like domain-containing CTD phosphatase 1	UBLCP1	sp|Q8WVY7|UBCP1_HUMAN Ubiquitin-like domain-containing CTD phosphatase 1 OS=Homo sapiens OX=9606 GN=UBLCP1 PE=1 SV=2	1	4	4	4	0	0	0	0	0	0	0	0	0	1	0	1	0	2	1	2	2	3	3	3	0	2	3	0	0	0	0	0	0	0	0	0	1	0	1	0	2	1
Q96AC1	Q96AC1	21	21	20	Fermitin family homolog 2	FERMT2	sp|Q96AC1|FERM2_HUMAN Fermitin family homolog 2 OS=Homo sapiens OX=9606 GN=FERMT2 PE=1 SV=1	1	21	21	20	0	2	0	0	0	0	0	0	0	0	0	0	1	1	12	1	4	4	2	16	17	6	5	0	2	0	0	0	0	0	0	0	0	0	0	1	1	12
Q9P2R7	Q9P2R7	8	8	8	Succinyl-CoA ligase [ADP-forming] subunit beta, mitochondrial	SUCLA2	sp|Q9P2R7|SUCB1_HUMAN Succinate--CoA ligase [ADP-forming] subunit beta, mitochondrial OS=Homo sapiens OX=9606 GN=SUCLA2 PE=1 SV=3	1	8	8	8	0	0	0	0	0	0	0	0	0	1	0	0	0	1	3	4	1	4	4	3	5	3	2	0	0	0	0	0	0	0	0	0	1	0	0	0	1	3
Q9BXP5	Q9BXP5	18	18	18	Serrate RNA effector molecule homolog	SRRT	sp|Q9BXP5|SRRT_HUMAN Serrate RNA effector molecule homolog OS=Homo sapiens OX=9606 GN=SRRT PE=1 SV=1	1	18	18	18	1	0	0	4	4	3	7	1	0	2	0	5	0	9	1	12	4	12	12	5	1	5	6	1	0	0	4	4	3	7	1	0	2	0	5	0	9	1
Q9UM54	Q9UM54	29	29	29	Unconventional myosin-VI	MYO6	sp|Q9UM54|MYO6_HUMAN Unconventional myosin-VI OS=Homo sapiens OX=9606 GN=MYO6 PE=1 SV=4	1	29	29	29	4	0	0	7	2	3	4	1	0	1	1	0	1	8	0	23	2	10	13	3	0	3	6	4	0	0	7	2	3	4	1	0	1	1	0	1	8	0
Q92616	Q92616	41	41	41	Translational activator GCN1	GCN1L1	sp|Q92616|GCN1_HUMAN eIF-2-alpha kinase activator GCN1 OS=Homo sapiens OX=9606 GN=GCN1 PE=1 SV=6	1	41	41	41	4	0	0	11	5	0	3	1	0	0	0	0	0	17	1	28	10	19	12	5	0	5	5	4	0	0	11	5	0	3	1	0	0	0	0	0	17	1
Q9Y5B9	Q9Y5B9	15	15	15	FACT complex subunit SPT16	SUPT16H	sp|Q9Y5B9|SP16H_HUMAN FACT complex subunit SPT16 OS=Homo sapiens OX=9606 GN=SUPT16H PE=1 SV=1	1	15	15	15	1	0	0	5	2	1	2	0	0	0	0	3	0	8	2	10	3	7	6	3	0	9	5	1	0	0	5	2	1	2	0	0	0	0	3	0	8	2
P18754	P18754	11	11	11	Regulator of chromosome condensation	RCC1	sp|P18754|RCC1_HUMAN Regulator of chromosome condensation OS=Homo sapiens OX=9606 GN=RCC1 PE=1 SV=1	1	11	11	11	1	0	1	2	3	2	1	1	0	1	1	2	1	4	0	8	4	9	4	3	0	4	3	1	0	1	2	3	2	1	1	0	1	1	2	1	4	0
Q9UHQ9	Q9UHQ9	7	7	7	NADH-cytochrome b5 reductase 1	CYB5R1	sp|Q9UHQ9|NB5R1_HUMAN NADH-cytochrome b5 reductase 1 OS=Homo sapiens OX=9606 GN=CYB5R1 PE=1 SV=1	1	7	7	7	3	0	0	0	4	3	2	0	0	0	1	1	0	4	2	1	5	6	5	3	1	3	2	3	0	0	0	4	3	2	0	0	0	1	1	0	4	2
Q14240	Q14240	18	7	7	Eukaryotic initiation factor 4A-II;Eukaryotic initiation factor 4A-II, N-terminally processed	EIF4A2	sp|Q14240|IF4A2_HUMAN Eukaryotic initiation factor 4A-II OS=Homo sapiens OX=9606 GN=EIF4A2 PE=1 SV=2	1	18	7	7	8	4	5	11	7	8	11	6	3	6	9	8	7	13	7	14	9	12	12	11	12	9	10	1	0	0	3	0	1	3	0	0	0	2	0	0	5	2
P43304	P43304	22	22	22	Glycerol-3-phosphate dehydrogenase, mitochondrial	GPD2	sp|P43304|GPDM_HUMAN Glycerol-3-phosphate dehydrogenase, mitochondrial OS=Homo sapiens OX=9606 GN=GPD2 PE=1 SV=3	1	22	22	22	1	0	0	5	3	1	1	1	1	1	0	2	2	11	1	15	10	8	14	3	0	8	12	1	0	0	5	3	1	1	1	1	1	0	2	2	11	1
Q9UHB9	Q9UHB9	12	12	12	Signal recognition particle subunit SRP68	SRP68	sp|Q9UHB9|SRP68_HUMAN Signal recognition particle subunit SRP68 OS=Homo sapiens OX=9606 GN=SRP68 PE=1 SV=2	1	12	12	12	1	0	0	6	1	0	2	0	0	0	0	0	3	7	3	8	0	5	6	5	0	2	4	1	0	0	6	1	0	2	0	0	0	0	0	3	7	3
Q9UHB6	Q9UHB6	21	21	21	LIM domain and actin-binding protein 1	LIMA1	sp|Q9UHB6|LIMA1_HUMAN LIM domain and actin-binding protein 1 OS=Homo sapiens OX=9606 GN=LIMA1 PE=1 SV=1	1	21	21	21	1	0	0	2	1	3	1	0	0	0	0	0	4	8	1	12	2	10	8	2	0	4	15	1	0	0	2	1	3	1	0	0	0	0	0	4	8	1
Q9Y5M8	Q9Y5M8	11	11	11	Signal recognition particle receptor subunit beta	SRPRB	sp|Q9Y5M8|SRPRB_HUMAN Signal recognition particle receptor subunit beta OS=Homo sapiens OX=9606 GN=SRPRB PE=1 SV=3	1	11	11	11	3	0	0	2	0	0	2	0	0	0	0	0	2	4	4	6	0	4	9	5	2	5	3	3	0	0	2	0	0	2	0	0	0	0	0	2	4	4
P21399	P21399	13	13	13	Cytoplasmic aconitate hydratase	ACO1	sp|P21399|ACOC_HUMAN Cytoplasmic aconitate hydratase OS=Homo sapiens OX=9606 GN=ACO1 PE=1 SV=3	1	13	13	13	1	0	0	2	0	0	0	1	0	1	0	1	4	1	3	2	3	1	5	9	8	2	6	1	0	0	2	0	0	0	1	0	1	0	1	4	1	3
Q03518	Q03518	11	11	11	Antigen peptide transporter 1	TAP1	sp|Q03518|TAP1_HUMAN Antigen peptide transporter 1 OS=Homo sapiens OX=9606 GN=TAP1 PE=1 SV=2	1	11	11	11	2	0	0	0	0	1	0	0	1	0	1	0	0	11	3	2	1	3	7	7	0	4	6	2	0	0	0	0	1	0	0	1	0	1	0	0	11	3
P54577	P54577	23	23	23	Tyrosine--tRNA ligase, cytoplasmic;Tyrosine--tRNA ligase, cytoplasmic, N-terminally processed	YARS	sp|P54577|SYYC_HUMAN Tyrosine--tRNA ligase, cytoplasmic OS=Homo sapiens OX=9606 GN=YARS PE=1 SV=4	1	23	23	23	0	0	0	0	0	0	1	1	0	0	1	2	0	18	0	9	6	2	8	6	0	18	12	0	0	0	0	0	0	1	1	0	0	1	2	0	18	0
P24534	P24534	6	4	4	Elongation factor 1-beta	EEF1B2	sp|P24534|EF1B_HUMAN Elongation factor 1-beta OS=Homo sapiens OX=9606 GN=EEF1B2 PE=1 SV=3	1	6	4	4	1	1	1	1	1	1	1	1	1	1	1	2	2	6	1	3	2	3	4	3	1	4	4	0	1	1	1	1	1	1	1	1	1	1	1	2	4	1
Q9H3N1	Q9H3N1	4	4	4	Thioredoxin-related transmembrane protein 1	TMX1	sp|Q9H3N1|TMX1_HUMAN Thioredoxin-related transmembrane protein 1 OS=Homo sapiens OX=9606 GN=TMX1 PE=1 SV=1	1	4	4	4	2	0	0	2	1	1	1	0	0	0	0	1	1	3	2	3	1	3	3	3	1	3	3	2	0	0	2	1	1	1	0	0	0	0	1	1	3	2
P51571	P51571	5	5	5	Translocon-associated protein subunit delta	SSR4	sp|P51571|SSRD_HUMAN Translocon-associated protein subunit delta OS=Homo sapiens OX=9606 GN=SSR4 PE=1 SV=1	1	5	5	5	1	0	1	1	1	1	1	1	0	1	1	2	2	3	4	3	1	4	2	2	1	3	3	1	0	1	1	1	1	1	1	0	1	1	2	2	3	4
Q15075	Q15075	22	22	22	Early endosome antigen 1	EEA1	sp|Q15075|EEA1_HUMAN Early endosome antigen 1 OS=Homo sapiens OX=9606 GN=EEA1 PE=1 SV=2	1	22	22	22	5	0	0	1	0	0	1	0	0	0	0	0	0	10	2	11	13	7	12	3	1	3	13	5	0	0	1	0	0	1	0	0	0	0	0	0	10	2
P33121	P33121	15	15	13	Long-chain-fatty-acid--CoA ligase 1	ACSL1	sp|P33121|ACSL1_HUMAN Long-chain-fatty-acid--CoA ligase 1 OS=Homo sapiens OX=9606 GN=ACSL1 PE=1 SV=1	1	15	15	13	1	0	1	1	0	0	0	4	0	2	1	1	0	8	2	10	0	3	5	7	2	4	4	1	0	1	1	0	0	0	4	0	2	1	1	0	8	2
P35222	P35222	18	14	14	Catenin beta-1	CTNNB1	sp|P35222|CTNB1_HUMAN Catenin beta-1 OS=Homo sapiens OX=9606 GN=CTNNB1 PE=1 SV=1	1	18	14	14	8	0	0	8	8	5	7	1	0	4	1	3	5	14	1	15	9	16	10	8	2	11	14	5	0	0	5	6	4	5	0	0	1	0	1	2	10	0
Q13148	Q13148	12	12	12	TAR DNA-binding protein 43	TARDBP	sp|Q13148|TADBP_HUMAN TAR DNA-binding protein 43 OS=Homo sapiens OX=9606 GN=TARDBP PE=1 SV=1	1	12	12	12	0	0	0	3	5	2	2	1	0	5	1	3	4	3	1	9	2	7	7	6	1	5	4	0	0	0	3	5	2	2	1	0	5	1	3	4	3	1
O94874	O94874	17	17	17	E3 UFM1-protein ligase 1	UFL1	sp|O94874|UFL1_HUMAN E3 UFM1-protein ligase 1 OS=Homo sapiens OX=9606 GN=UFL1 PE=1 SV=2	1	17	17	17	2	0	1	4	2	3	4	1	0	0	1	3	0	12	1	12	3	8	14	6	1	2	3	2	0	1	4	2	3	4	1	0	0	1	3	0	12	1
Q14444	Q14444	8	8	8	Caprin-1	CAPRIN1	sp|Q14444|CAPR1_HUMAN Caprin-1 OS=Homo sapiens OX=9606 GN=CAPRIN1 PE=1 SV=2	1	8	8	8	2	0	0	2	2	2	2	0	0	2	1	2	1	3	1	5	2	5	5	2	1	3	6	2	0	0	2	2	2	2	0	0	2	1	2	1	3	1
O14776	O14776	11	11	11	Transcription elongation regulator 1	TCERG1	sp|O14776|TCRG1_HUMAN Transcription elongation regulator 1 OS=Homo sapiens OX=9606 GN=TCERG1 PE=1 SV=2	1	11	11	11	1	0	0	4	3	2	5	0	0	1	2	1	4	2	1	7	3	7	2	2	0	4	2	1	0	0	4	3	2	5	0	0	1	2	1	4	2	1
Q02880	Q02880	36	36	27	DNA topoisomerase 2-beta	TOP2B	sp|Q02880|TOP2B_HUMAN DNA topoisomerase 2-beta OS=Homo sapiens OX=9606 GN=TOP2B PE=1 SV=3	1	36	36	27	1	0	0	12	2	3	8	3	0	0	0	2	0	5	1	33	4	18	19	6	0	9	4	1	0	0	12	2	3	8	3	0	0	0	2	0	5	1
P84077;P61204	P84077;P61204	6;6	3;3	3;3	ADP-ribosylation factor 1;ADP-ribosylation factor 3	ARF1;ARF3	sp|P84077|ARF1_HUMAN ADP-ribosylation factor 1 OS=Homo sapiens OX=9606 GN=ARF1 PE=1 SV=2;sp|P61204|ARF3_HUMAN ADP-ribosylation factor 3 OS=Homo sapiens OX=9606 GN=ARF3 PE=1 SV=2	2	6	3	3	4	0	2	5	3	3	4	3	2	3	4	2	2	5	4	6	4	4	4	5	2	6	5	2	0	1	3	2	1	3	1	1	2	3	1	1	3	1
P49773	P49773	6	6	6	Histidine triad nucleotide-binding protein 1	HINT1	sp|P49773|HINT1_HUMAN Histidine triad nucleotide-binding protein 1 OS=Homo sapiens OX=9606 GN=HINT1 PE=1 SV=2	1	6	6	6	0	1	1	3	3	1	2	1	1	2	1	3	3	2	2	2	4	2	1	4	0	4	2	0	1	1	3	3	1	2	1	1	2	1	3	3	2	2
Q12904	Q12904	13	13	13	Aminoacyl tRNA synthase complex-interacting multifunctional protein 1;Endothelial monocyte-activating polypeptide 2	AIMP1	sp|Q12904|AIMP1_HUMAN Aminoacyl tRNA synthase complex-interacting multifunctional protein 1 OS=Homo sapiens OX=9606 GN=AIMP1 PE=1 SV=2	1	13	13	13	3	1	0	4	3	2	4	2	0	1	0	1	3	6	1	8	5	5	10	5	2	8	7	3	1	0	4	3	2	4	2	0	1	0	1	3	6	1
Q15008	Q15008	15	15	15	26S proteasome non-ATPase regulatory subunit 6	PSMD6	sp|Q15008|PSMD6_HUMAN 26S proteasome non-ATPase regulatory subunit 6 OS=Homo sapiens OX=9606 GN=PSMD6 PE=1 SV=1	1	15	15	15	4	0	0	5	2	1	4	1	0	0	0	2	4	9	2	6	4	3	6	5	1	7	6	4	0	0	5	2	1	4	1	0	0	0	2	4	9	2
O96019;O94805	O96019	10;3	10;3	10;3	Actin-like protein 6A	ACTL6A	sp|O96019|ACL6A_HUMAN Actin-like protein 6A OS=Homo sapiens OX=9606 GN=ACTL6A PE=1 SV=1	2	10	10	10	0	0	0	4	4	0	2	1	0	1	0	2	2	5	1	6	2	4	3	3	0	2	6	0	0	0	4	4	0	2	1	0	1	0	2	2	5	1
P0DN76;Q01081;Q8WU68	P0DN76;Q01081	7;7;2	7;7;2	7;7;2	Splicing factor U2AF 35 kDa subunit	U2AF1	sp|P0DN76|U2AF5_HUMAN Splicing factor U2AF 35 kDa subunit-like protein OS=Homo sapiens OX=9606 GN=U2AF1L5 PE=1 SV=1;sp|Q01081|U2AF1_HUMAN Splicing factor U2AF 35 kDa subunit OS=Homo sapiens OX=9606 GN=U2AF1 PE=1 SV=3	3	7	7	7	2	0	0	1	2	2	2	1	1	2	1	1	2	4	1	7	3	4	3	3	1	3	5	2	0	0	1	2	2	2	1	1	2	1	1	2	4	1
P49321	P49321	15	15	15	Nuclear autoantigenic sperm protein	NASP	sp|P49321|NASP_HUMAN Nuclear autoantigenic sperm protein OS=Homo sapiens OX=9606 GN=NASP PE=1 SV=2	1	15	15	15	2	0	0	4	0	1	2	1	0	2	0	6	1	7	0	12	2	2	4	2	0	8	5	2	0	0	4	0	1	2	1	0	2	0	6	1	7	0
O00232	O00232	11	11	11	26S proteasome non-ATPase regulatory subunit 12	PSMD12	sp|O00232|PSD12_HUMAN 26S proteasome non-ATPase regulatory subunit 12 OS=Homo sapiens OX=9606 GN=PSMD12 PE=1 SV=3	1	11	11	11	3	0	0	4	1	2	1	1	0	1	2	1	3	8	0	6	4	2	4	3	1	6	4	3	0	0	4	1	2	1	1	0	1	2	1	3	8	0
Q9UBS4	Q9UBS4	6	6	6	DnaJ homolog subfamily B member 11	DNAJB11	sp|Q9UBS4|DJB11_HUMAN DnaJ homolog subfamily B member 11 OS=Homo sapiens OX=9606 GN=DNAJB11 PE=1 SV=1	1	6	6	6	1	0	1	2	1	2	1	1	0	0	2	2	0	3	2	5	2	3	6	3	0	4	3	1	0	1	2	1	2	1	1	0	0	2	2	0	3	2
P13674	P13674	13	13	13	Prolyl 4-hydroxylase subunit alpha-1	P4HA1	sp|P13674|P4HA1_HUMAN Prolyl 4-hydroxylase subunit alpha-1 OS=Homo sapiens OX=9606 GN=P4HA1 PE=1 SV=2	1	13	13	13	3	0	0	0	0	0	2	0	0	0	0	1	2	13	1	3	5	10	9	6	1	8	6	3	0	0	0	0	0	2	0	0	0	0	1	2	13	1
P60891	P60891	8	8	4	Ribose-phosphate pyrophosphokinase 1	PRPS1	sp|P60891|PRPS1_HUMAN Ribose-phosphate pyrophosphokinase 1 OS=Homo sapiens OX=9606 GN=PRPS1 PE=1 SV=2	1	8	8	4	0	0	0	1	1	0	0	1	0	2	1	4	2	5	1	5	2	2	3	2	0	7	4	0	0	0	1	1	0	0	1	0	2	1	4	2	5	1
Q92973	Q92973	12	12	8	Transportin-1	TNPO1	sp|Q92973|TNPO1_HUMAN Transportin-1 OS=Homo sapiens OX=9606 GN=TNPO1 PE=1 SV=2	1	12	12	8	3	0	0	4	1	1	1	0	0	0	0	1	3	7	3	6	0	5	5	4	0	4	5	3	0	0	4	1	1	1	0	0	0	0	1	3	7	3
Q13177	Q13177	14	14	8	Serine/threonine-protein kinase PAK 2;PAK-2p27;PAK-2p34	PAK2	sp|Q13177|PAK2_HUMAN Serine/threonine-protein kinase PAK 2 OS=Homo sapiens OX=9606 GN=PAK2 PE=1 SV=3	1	14	14	8	1	0	0	2	1	0	1	3	0	1	1	3	2	7	1	10	4	4	5	4	0	4	7	1	0	0	2	1	0	1	3	0	1	1	3	2	7	1
Q9NUQ9;Q9H0Q0	Q9NUQ9	10;2	10;2	10;2	Protein FAM49B	FAM49B	sp|Q9NUQ9|FA49B_HUMAN Protein FAM49B OS=Homo sapiens OX=9606 GN=FAM49B PE=1 SV=1	2	10	10	10	3	0	0	1	1	2	3	0	0	0	0	2	4	6	4	0	2	3	4	5	2	5	4	3	0	0	1	1	2	3	0	0	0	0	2	4	6	4
P04216	P04216	3	3	3	Thy-1 membrane glycoprotein	THY1	sp|P04216|THY1_HUMAN Thy-1 membrane glycoprotein OS=Homo sapiens OX=9606 GN=THY1 PE=1 SV=2	1	3	3	3	0	2	0	0	0	0	1	0	0	0	1	0	1	3	3	1	3	3	2	3	2	2	1	0	2	0	0	0	0	1	0	0	0	1	0	1	3	3
Q07021	Q07021	5	5	5	Complement component 1 Q subcomponent-binding protein, mitochondrial	C1QBP	sp|Q07021|C1QBP_HUMAN Complement component 1 Q subcomponent-binding protein, mitochondrial OS=Homo sapiens OX=9606 GN=C1QBP PE=1 SV=1	1	5	5	5	0	1	1	1	1	1	1	1	1	2	1	2	2	4	1	5	3	2	2	2	1	4	3	0	1	1	1	1	1	1	1	1	2	1	2	2	4	1
Q9Y624	Q9Y624	7	7	7	Junctional adhesion molecule A	F11R	sp|Q9Y624|JAM1_HUMAN Junctional adhesion molecule A OS=Homo sapiens OX=9606 GN=F11R PE=1 SV=1	1	7	7	7	2	0	0	2	0	0	0	1	0	0	0	2	1	4	1	4	2	5	6	2	0	5	3	2	0	0	2	0	0	0	1	0	0	0	2	1	4	1
O60716	O60716	25	25	25	Catenin delta-1	CTNND1	sp|O60716|CTND1_HUMAN Catenin delta-1 OS=Homo sapiens OX=9606 GN=CTNND1 PE=1 SV=1	1	25	25	25	10	0	0	6	8	5	9	1	0	1	1	6	6	8	0	16	13	13	11	8	1	13	15	10	0	0	6	8	5	9	1	0	1	1	6	6	8	0
Q99873;Q9NR22	Q99873	15;1	15;1	15;1	Protein arginine N-methyltransferase 1	PRMT1	sp|Q99873|ANM1_HUMAN Protein arginine N-methyltransferase 1 OS=Homo sapiens OX=9606 GN=PRMT1 PE=1 SV=3	2	15	15	15	2	1	1	3	5	3	3	1	1	1	1	3	4	9	1	9	8	9	10	4	1	6	11	2	1	1	3	5	3	3	1	1	1	1	3	4	9	1
Q15459	Q15459	19	19	19	Splicing factor 3A subunit 1	SF3A1	sp|Q15459|SF3A1_HUMAN Splicing factor 3A subunit 1 OS=Homo sapiens OX=9606 GN=SF3A1 PE=1 SV=1	1	19	19	19	2	0	0	4	3	3	3	0	0	3	2	4	2	9	1	9	3	12	9	5	1	7	5	2	0	0	4	3	3	3	0	0	3	2	4	2	9	1
P08579	P08579	7	7	6	U2 small nuclear ribonucleoprotein B	SNRPB2	sp|P08579|RU2B_HUMAN U2 small nuclear ribonucleoprotein B OS=Homo sapiens OX=9606 GN=SNRPB2 PE=1 SV=1	1	7	7	6	2	0	0	2	2	2	3	1	0	4	1	3	4	3	1	4	2	4	4	2	1	3	3	2	0	0	2	2	2	3	1	0	4	1	3	4	3	1
Q9UBT2	Q9UBT2	11	11	11	SUMO-activating enzyme subunit 2	UBA2	sp|Q9UBT2|SAE2_HUMAN SUMO-activating enzyme subunit 2 OS=Homo sapiens OX=9606 GN=UBA2 PE=1 SV=2	1	11	11	11	4	1	0	3	4	2	3	1	1	2	2	2	1	2	1	4	2	5	8	4	0	5	3	4	1	0	3	4	2	3	1	1	2	2	2	1	2	1
Q9HDC9	Q9HDC9	14	14	14	Adipocyte plasma membrane-associated protein	APMAP	sp|Q9HDC9|APMAP_HUMAN Adipocyte plasma membrane-associated protein OS=Homo sapiens OX=9606 GN=APMAP PE=1 SV=2	1	14	14	14	5	0	1	4	2	1	6	1	0	0	0	3	2	6	3	7	1	9	7	6	0	7	6	5	0	1	4	2	1	6	1	0	0	0	3	2	6	3
O14980	O14980	21	21	21	Exportin-1	XPO1	sp|O14980|XPO1_HUMAN Exportin-1 OS=Homo sapiens OX=9606 GN=XPO1 PE=1 SV=1	1	21	21	21	2	0	0	8	4	1	6	1	0	0	0	5	2	11	3	16	2	8	11	9	1	11	8	2	0	0	8	4	1	6	1	0	0	0	5	2	11	3
Q15029	Q15029	21	20	20	116 kDa U5 small nuclear ribonucleoprotein component	EFTUD2	sp|Q15029|U5S1_HUMAN 116 kDa U5 small nuclear ribonucleoprotein component OS=Homo sapiens OX=9606 GN=EFTUD2 PE=1 SV=1	1	21	20	20	3	1	1	7	4	2	3	3	1	2	2	2	6	12	2	18	4	11	8	5	1	5	8	2	0	0	6	3	1	2	2	0	1	1	1	5	11	1
P46060	P46060	14	14	14	Ran GTPase-activating protein 1	RANGAP1	sp|P46060|RAGP1_HUMAN Ran GTPase-activating protein 1 OS=Homo sapiens OX=9606 GN=RANGAP1 PE=1 SV=1	1	14	14	14	2	0	0	4	2	1	5	0	0	0	0	3	5	11	0	8	3	9	8	7	1	7	10	2	0	0	4	2	1	5	0	0	0	0	3	5	11	0
P06737	P06737	31	25	24	Glycogen phosphorylase, liver form	PYGL	sp|P06737|PYGL_HUMAN Glycogen phosphorylase, liver form OS=Homo sapiens OX=9606 GN=PYGL PE=1 SV=4	1	31	25	24	3	2	1	2	7	10	4	3	0	5	2	8	13	9	4	1	11	9	20	11	3	16	23	2	1	1	2	4	7	1	1	0	1	1	5	7	6	2
P22059;Q969R2	P22059	10;1	10;1	10;1	Oxysterol-binding protein 1	OSBP	sp|P22059|OSBP1_HUMAN Oxysterol-binding protein 1 OS=Homo sapiens OX=9606 GN=OSBP PE=1 SV=1	2	10	10	10	4	0	0	4	3	1	3	2	0	1	0	1	3	5	1	8	2	5	3	2	2	4	4	4	0	0	4	3	1	3	2	0	1	0	1	3	5	1
Q9NR46	Q9NR46	9	9	8	Endophilin-B2	SH3GLB2	sp|Q9NR46|SHLB2_HUMAN Endophilin-B2 OS=Homo sapiens OX=9606 GN=SH3GLB2 PE=1 SV=1	1	9	9	8	2	0	1	6	4	0	4	3	1	0	0	1	3	3	0	9	4	5	3	2	3	2	6	2	0	1	6	4	0	4	3	1	0	0	1	3	3	0
O75821	O75821	8	8	8	Eukaryotic translation initiation factor 3 subunit G	EIF3G	sp|O75821|EIF3G_HUMAN Eukaryotic translation initiation factor 3 subunit G OS=Homo sapiens OX=9606 GN=EIF3G PE=1 SV=2	1	8	8	8	2	0	1	2	2	2	3	1	0	1	1	2	3	4	0	5	4	3	7	2	0	4	4	2	0	1	2	2	2	3	1	0	1	1	2	3	4	0
Q9P2J5	Q9P2J5	19	19	19	Leucine--tRNA ligase, cytoplasmic	LARS	sp|Q9P2J5|SYLC_HUMAN Leucine--tRNA ligase, cytoplasmic OS=Homo sapiens OX=9606 GN=LARS PE=1 SV=2	1	19	19	19	2	0	1	4	1	1	3	0	0	1	1	2	3	7	2	15	5	4	10	3	1	8	7	2	0	1	4	1	1	3	0	0	1	1	2	3	7	2
Q9GZT3	Q9GZT3	8	8	8	SRA stem-loop-interacting RNA-binding protein, mitochondrial	SLIRP	sp|Q9GZT3|SLIRP_HUMAN SRA stem-loop-interacting RNA-binding protein, mitochondrial OS=Homo sapiens OX=9606 GN=SLIRP PE=1 SV=1	1	8	8	8	3	0	1	1	3	1	1	2	1	2	1	5	1	4	1	5	2	3	4	2	0	3	2	3	0	1	1	3	1	1	2	1	2	1	5	1	4	1
Q9NR45	Q9NR45	11	11	11	Sialic acid synthase	NANS	sp|Q9NR45|SIAS_HUMAN Sialic acid synthase OS=Homo sapiens OX=9606 GN=NANS PE=1 SV=2	1	11	11	11	2	0	1	2	1	2	1	1	0	3	1	3	5	4	2	5	4	1	6	7	0	4	6	2	0	1	2	1	2	1	1	0	3	1	3	5	4	2
Q9H8Y8	Q9H8Y8	4	4	4	Golgi reassembly-stacking protein 2	GORASP2	sp|Q9H8Y8|GORS2_HUMAN Golgi reassembly-stacking protein 2 OS=Homo sapiens OX=9606 GN=GORASP2 PE=1 SV=3	1	4	4	4	3	0	0	0	2	0	0	3	0	2	0	2	1	2	2	1	2	2	2	2	0	4	3	3	0	0	0	2	0	0	3	0	2	0	2	1	2	2
P41250	P41250	15	15	15	Glycine--tRNA ligase	GARS	sp|P41250|GARS_HUMAN Glycine--tRNA ligase OS=Homo sapiens OX=9606 GN=GARS PE=1 SV=3	1	15	15	15	0	0	0	1	1	0	0	2	0	1	1	7	6	6	1	6	3	3	5	6	3	7	2	0	0	0	1	1	0	0	2	0	1	1	7	6	6	1
Q7Z406	Q7Z406	75	64	63	Myosin-14	MYH14	sp|Q7Z406|MYH14_HUMAN Myosin-14 OS=Homo sapiens OX=9606 GN=MYH14 PE=1 SV=2	1	75	64	63	23	3	9	20	45	20	21	10	2	2	5	32	4	7	10	25	38	25	25	16	9	41	7	21	0	6	16	43	18	18	5	0	1	2	28	1	1	1
P51858	P51858	13	13	11	Hepatoma-derived growth factor	HDGF	sp|P51858|HDGF_HUMAN Hepatoma-derived growth factor OS=Homo sapiens OX=9606 GN=HDGF PE=1 SV=1	1	13	13	11	5	0	2	2	5	4	2	3	0	6	1	9	6	5	1	9	7	4	5	4	0	6	4	5	0	2	2	5	4	2	3	0	6	1	9	6	5	1
Q8WXF1	Q8WXF1	9	9	9	Paraspeckle component 1	PSPC1	sp|Q8WXF1|PSPC1_HUMAN Paraspeckle component 1 OS=Homo sapiens OX=9606 GN=PSPC1 PE=1 SV=1	1	9	9	9	3	0	2	6	4	4	5	1	0	2	2	5	4	3	2	5	2	6	2	4	0	5	2	3	0	2	6	4	4	5	1	0	2	2	5	4	3	2
Q92598	Q92598	22	21	19	Heat shock protein 105 kDa	HSPH1	sp|Q92598|HS105_HUMAN Heat shock protein 105 kDa OS=Homo sapiens OX=9606 GN=HSPH1 PE=1 SV=1	1	22	21	19	4	0	0	5	3	3	5	4	0	1	2	6	5	17	0	17	6	4	14	10	0	15	11	3	0	0	4	2	2	4	3	0	1	1	5	4	16	0
P34897	P34897	14	14	13	Serine hydroxymethyltransferase, mitochondrial	SHMT2	sp|P34897|GLYM_HUMAN Serine hydroxymethyltransferase, mitochondrial OS=Homo sapiens OX=9606 GN=SHMT2 PE=1 SV=3	1	14	14	13	2	0	0	6	2	3	6	3	0	1	0	5	5	11	1	11	4	7	8	6	1	6	6	2	0	0	6	2	3	6	3	0	1	0	5	5	11	1
P49721	P49721	8	8	8	Proteasome subunit beta type-2	PSMB2	sp|P49721|PSB2_HUMAN Proteasome subunit beta type-2 OS=Homo sapiens OX=9606 GN=PSMB2 PE=1 SV=1	1	8	8	8	3	1	1	5	2	2	2	3	1	3	1	3	4	3	3	5	1	2	3	3	1	2	2	3	1	1	5	2	2	2	3	1	3	1	3	4	3	3
P09758	P09758	6	6	6	Tumor-associated calcium signal transducer 2	TACSTD2	sp|P09758|TACD2_HUMAN Tumor-associated calcium signal transducer 2 OS=Homo sapiens OX=9606 GN=TACSTD2 PE=1 SV=3	1	6	6	6	2	0	0	4	2	2	2	2	0	3	2	3	0	4	0	3	3	4	4	3	0	3	2	2	0	0	4	2	2	2	2	0	3	2	3	0	4	0
P49458	P49458	6	6	6	Signal recognition particle 9 kDa protein	SRP9	sp|P49458|SRP09_HUMAN Signal recognition particle 9 kDa protein OS=Homo sapiens OX=9606 GN=SRP9 PE=1 SV=2	1	6	6	6	2	0	1	2	3	2	3	3	0	3	2	1	2	4	1	3	3	2	3	2	2	3	2	2	0	1	2	3	2	3	3	0	3	2	1	2	4	1
P13798	P13798	13	13	13	Acylamino-acid-releasing enzyme	APEH	sp|P13798|ACPH_HUMAN Acylamino-acid-releasing enzyme OS=Homo sapiens OX=9606 GN=APEH PE=1 SV=4	1	13	13	13	5	1	1	4	2	2	6	6	1	5	1	3	3	3	3	7	8	8	12	6	4	2	12	5	1	1	4	2	2	6	6	1	5	1	3	3	3	3
Q99729	Q99729	8	8	7	Heterogeneous nuclear ribonucleoprotein A/B	HNRNPAB	sp|Q99729|ROAA_HUMAN Heterogeneous nuclear ribonucleoprotein A/B OS=Homo sapiens OX=9606 GN=HNRNPAB PE=1 SV=2	1	8	8	7	2	0	1	5	3	2	2	1	0	1	4	4	4	3	0	5	3	4	3	4	0	4	4	2	0	1	5	3	2	2	1	0	1	4	4	4	3	0
Q6PCB0	Q6PCB0	10	10	10	von Willebrand factor A domain-containing protein 1	VWA1	sp|Q6PCB0|VWA1_HUMAN von Willebrand factor A domain-containing protein 1 OS=Homo sapiens OX=9606 GN=VWA1 PE=1 SV=1	1	10	10	10	0	6	2	0	3	3	0	4	1	2	7	0	8	2	3	0	3	3	2	7	3	2	3	0	6	2	0	3	3	0	4	1	2	7	0	8	2	3
P20340;Q9NRW1;Q53S08;Q14964	P20340;Q9NRW1	8;5;1;1	8;5;1;1	8;5;1;1	Ras-related protein Rab-6A;Ras-related protein Rab-6B	RAB6A;RAB6B	sp|P20340|RAB6A_HUMAN Ras-related protein Rab-6A OS=Homo sapiens OX=9606 GN=RAB6A PE=1 SV=3;sp|Q9NRW1|RAB6B_HUMAN Ras-related protein Rab-6B OS=Homo sapiens OX=9606 GN=RAB6B PE=1 SV=1	4	8	8	8	3	0	1	3	2	1	2	3	1	2	1	3	3	7	2	1	2	3	3	2	0	4	6	3	0	1	3	2	1	2	3	1	2	1	3	3	7	2
P08708	P08708	10	10	10	40S ribosomal protein S17	RPS17	sp|P08708|RS17_HUMAN 40S ribosomal protein S17 OS=Homo sapiens OX=9606 GN=RPS17 PE=1 SV=2	1	10	10	10	2	1	0	2	2	1	3	0	0	3	2	5	5	5	4	4	2	4	4	5	0	6	4	2	1	0	2	2	1	3	0	0	3	2	5	5	5	4
Q02790	Q02790	29	29	29	Peptidyl-prolyl cis-trans isomerase FKBP4;Peptidyl-prolyl cis-trans isomerase FKBP4, N-terminally processed	FKBP4	sp|Q02790|FKBP4_HUMAN Peptidyl-prolyl cis-trans isomerase FKBP4 OS=Homo sapiens OX=9606 GN=FKBP4 PE=1 SV=3	1	29	29	29	2	0	0	9	3	0	4	0	0	2	2	9	2	10	0	26	12	12	9	7	0	15	10	2	0	0	9	3	0	4	0	0	2	2	9	2	10	0
P22102	P22102	19	19	19	Trifunctional purine biosynthetic protein adenosine-3;Phosphoribosylamine--glycine ligase;Phosphoribosylformylglycinamidine cyclo-ligase;Phosphoribosylglycinamide formyltransferase	GART	sp|P22102|PUR2_HUMAN Trifunctional purine biosynthetic protein adenosine-3 OS=Homo sapiens OX=9606 GN=GART PE=1 SV=1	1	19	19	19	1	0	0	2	3	1	2	6	0	1	2	4	6	9	0	10	3	4	6	7	0	6	9	1	0	0	2	3	1	2	6	0	1	2	4	6	9	0
P51888	P51888	13	13	13	Prolargin	PRELP	sp|P51888|PRELP_HUMAN Prolargin OS=Homo sapiens OX=9606 GN=PRELP PE=1 SV=1	1	13	13	13	0	8	7	0	0	2	0	8	6	7	10	0	8	1	10	0	9	5	6	11	11	6	7	0	8	7	0	0	2	0	8	6	7	10	0	8	1	10
Q16853;O75106	Q16853	14;2	14;2	14;2	Membrane primary amine oxidase	AOC3	sp|Q16853|AOC3_HUMAN Membrane primary amine oxidase OS=Homo sapiens OX=9606 GN=AOC3 PE=1 SV=3	2	14	14	14	0	7	3	0	0	2	0	5	4	0	5	1	5	2	11	0	9	4	3	14	11	3	6	0	7	3	0	0	2	0	5	4	0	5	1	5	2	11
Q92597	Q92597	9	9	9	Protein NDRG1	NDRG1	sp|Q92597|NDRG1_HUMAN Protein NDRG1 OS=Homo sapiens OX=9606 GN=NDRG1 PE=1 SV=1	1	9	9	9	3	1	1	1	2	1	5	1	1	2	3	3	4	9	1	4	3	7	6	7	0	6	6	3	1	1	1	2	1	5	1	1	2	3	3	4	9	1
P39059	P39059	12	12	12	Collagen alpha-1(XV) chain;Restin;Restin-2;Restin-3;Restin-4	COL15A1	sp|P39059|COFA1_HUMAN Collagen alpha-1(XV) chain OS=Homo sapiens OX=9606 GN=COL15A1 PE=1 SV=2	1	12	12	12	0	3	2	0	0	1	1	3	1	1	3	1	5	1	7	0	9	6	4	6	8	7	5	0	3	2	0	0	1	1	3	1	1	3	1	5	1	7
P05091	P05091	16	15	14	Aldehyde dehydrogenase, mitochondrial	ALDH2	sp|P05091|ALDH2_HUMAN Aldehyde dehydrogenase, mitochondrial OS=Homo sapiens OX=9606 GN=ALDH2 PE=1 SV=2	1	16	15	14	4	4	3	0	0	0	0	4	1	6	2	0	0	4	6	0	5	2	8	12	11	1	4	4	4	3	0	0	0	0	4	1	6	2	0	0	4	6
Q13630	Q13630	8	8	8	GDP-L-fucose synthase	TSTA3	sp|Q13630|FCL_HUMAN GDP-L-fucose synthase OS=Homo sapiens OX=9606 GN=TSTA3 PE=1 SV=1	1	8	8	8	3	0	1	0	1	1	4	3	0	4	3	1	6	2	2	0	3	4	3	4	0	2	2	3	0	1	0	1	1	4	3	0	4	3	1	6	2	2
P62244	P62244	10	10	10	40S ribosomal protein S15a	RPS15A	sp|P62244|RS15A_HUMAN 40S ribosomal protein S15a OS=Homo sapiens OX=9606 GN=RPS15A PE=1 SV=2	1	10	10	10	4	0	2	4	3	2	4	4	2	5	3	7	9	4	3	5	3	4	4	3	0	3	4	4	0	2	4	3	2	4	4	2	5	3	7	9	4	3
P67809;Q9Y2T7	P67809	9;3	6;0	6;0	Nuclease-sensitive element-binding protein 1	YBX1	sp|P67809|YBOX1_HUMAN Nuclease-sensitive element-binding protein 1 OS=Homo sapiens OX=9606 GN=YBX1 PE=1 SV=3	2	9	6	6	5	1	2	6	5	4	5	4	3	5	3	6	8	5	1	4	3	2	2	2	1	3	3	4	1	2	5	3	3	4	2	2	4	2	4	5	3	1
Q15370	Q15370	6	6	6	Transcription elongation factor B polypeptide 2	TCEB2	sp|Q15370|ELOB_HUMAN Elongin-B OS=Homo sapiens OX=9606 GN=ELOB PE=1 SV=1	1	6	6	6	3	2	2	2	2	1	2	1	2	4	2	4	4	4	1	4	4	5	2	3	1	3	3	3	2	2	2	2	1	2	1	2	4	2	4	4	4	1
P62266	P62266	7	7	7	40S ribosomal protein S23	RPS23	sp|P62266|RS23_HUMAN 40S ribosomal protein S23 OS=Homo sapiens OX=9606 GN=RPS23 PE=1 SV=3	1	7	7	7	2	1	1	2	3	2	2	3	1	4	2	3	5	5	1	4	4	3	4	2	1	5	3	2	1	1	2	3	2	2	3	1	4	2	3	5	5	1
Q15393	Q15393	20	20	20	Splicing factor 3B subunit 3	SF3B3	sp|Q15393|SF3B3_HUMAN Splicing factor 3B subunit 3 OS=Homo sapiens OX=9606 GN=SF3B3 PE=1 SV=4	1	20	20	20	6	0	1	9	9	6	8	3	2	1	3	6	5	12	1	13	5	15	13	6	0	11	8	6	0	1	9	9	6	8	3	2	1	3	6	5	12	1
O14579	O14579	12	12	12	Coatomer subunit epsilon	COPE	sp|O14579|COPE_HUMAN Coatomer subunit epsilon OS=Homo sapiens OX=9606 GN=COPE PE=1 SV=3	1	12	12	12	4	2	1	3	4	2	3	2	0	3	2	2	6	5	0	4	3	4	3	3	1	4	2	4	2	1	3	4	2	3	2	0	3	2	2	6	5	0
Q13162	Q13162	12	8	8	Peroxiredoxin-4	PRDX4	sp|Q13162|PRDX4_HUMAN Peroxiredoxin-4 OS=Homo sapiens OX=9606 GN=PRDX4 PE=1 SV=1	1	12	8	8	8	3	6	8	6	7	4	6	2	3	6	5	9	11	8	10	3	8	9	11	3	6	9	5	0	4	5	3	4	1	3	1	1	4	2	6	8	5
Q96HE7;Q86YB8	Q96HE7	16;1	16;1	16;1	ERO1-like protein alpha	ERO1L	sp|Q96HE7|ERO1A_HUMAN ERO1-like protein alpha OS=Homo sapiens OX=9606 GN=ERO1A PE=1 SV=2	2	16	16	16	5	0	0	4	3	6	5	4	1	0	2	6	4	11	0	7	4	5	12	2	0	12	9	5	0	0	4	3	6	5	4	1	0	2	6	4	11	0
P56537	P56537	8	8	8	Eukaryotic translation initiation factor 6	EIF6	sp|P56537|IF6_HUMAN Eukaryotic translation initiation factor 6 OS=Homo sapiens OX=9606 GN=EIF6 PE=1 SV=1	1	8	8	8	2	0	1	2	5	4	4	4	1	3	3	5	6	4	0	4	3	2	3	1	0	3	3	2	0	1	2	5	4	4	4	1	3	3	5	6	4	0
Q13283	Q13283	13	13	12	Ras GTPase-activating protein-binding protein 1	G3BP1	sp|Q13283|G3BP1_HUMAN Ras GTPase-activating protein-binding protein 1 OS=Homo sapiens OX=9606 GN=G3BP1 PE=1 SV=1	1	13	13	12	3	0	0	3	5	3	4	3	0	4	4	5	9	4	1	7	4	9	5	4	1	7	6	3	0	0	3	5	3	4	3	0	4	4	5	9	4	1
O75340	O75340	6	6	6	Programmed cell death protein 6	PDCD6	sp|O75340|PDCD6_HUMAN Programmed cell death protein 6 OS=Homo sapiens OX=9606 GN=PDCD6 PE=1 SV=1	1	6	6	6	3	2	1	3	2	3	3	2	1	4	2	2	3	3	2	2	2	2	2	3	1	2	2	3	2	1	3	2	3	3	2	1	4	2	2	3	3	2
Q14247	Q14247	22	22	21	Src substrate cortactin	CTTN	sp|Q14247|SRC8_HUMAN Src substrate cortactin OS=Homo sapiens OX=9606 GN=CTTN PE=1 SV=2	1	22	22	21	5	0	0	5	5	4	3	2	0	3	4	5	7	5	1	8	5	5	6	2	3	4	13	5	0	0	5	5	4	3	2	0	3	4	5	7	5	1
Q96PK6	Q96PK6	17	17	17	RNA-binding protein 14	RBM14	sp|Q96PK6|RBM14_HUMAN RNA-binding protein 14 OS=Homo sapiens OX=9606 GN=RBM14 PE=1 SV=2	1	17	17	17	6	1	1	10	7	6	8	4	0	7	6	6	6	4	2	8	3	9	7	1	2	4	6	6	1	1	10	7	6	8	4	0	7	6	6	6	4	2
Q9NY33	Q9NY33	15	15	15	Dipeptidyl peptidase 3	DPP3	sp|Q9NY33|DPP3_HUMAN Dipeptidyl peptidase 3 OS=Homo sapiens OX=9606 GN=DPP3 PE=1 SV=2	1	15	15	15	5	0	0	5	4	4	5	3	0	4	2	3	2	6	2	8	6	6	8	7	0	3	5	5	0	0	5	4	4	5	3	0	4	2	3	2	6	2
Q01844	Q01844	7	7	7	RNA-binding protein EWS	EWSR1	sp|Q01844|EWS_HUMAN RNA-binding protein EWS OS=Homo sapiens OX=9606 GN=EWSR1 PE=1 SV=1	1	7	7	7	3	0	0	3	6	4	4	2	0	3	3	2	2	4	1	6	3	2	4	2	2	2	3	3	0	0	3	6	4	4	2	0	3	3	2	2	4	1
Q92734	Q92734	8	8	8	Protein TFG	TFG	sp|Q92734|TFG_HUMAN Protein TFG OS=Homo sapiens OX=9606 GN=TFG PE=1 SV=2	1	8	8	8	4	0	0	3	0	0	4	3	0	0	2	5	4	2	1	4	2	4	4	2	0	3	4	4	0	0	3	0	0	4	3	0	0	2	5	4	2	1
Q12805	Q12805	11	11	11	EGF-containing fibulin-like extracellular matrix protein 1	EFEMP1	sp|Q12805|FBLN3_HUMAN EGF-containing fibulin-like extracellular matrix protein 1 OS=Homo sapiens OX=9606 GN=EFEMP1 PE=1 SV=2	1	11	11	11	4	1	3	0	1	0	0	5	4	0	3	2	2	2	5	0	10	5	4	8	3	10	3	4	1	3	0	1	0	0	5	4	0	3	2	2	2	5
P28676	P28676	6	6	6	Grancalcin	GCA	sp|P28676|GRAN_HUMAN Grancalcin OS=Homo sapiens OX=9606 GN=GCA PE=1 SV=2	1	6	6	6	1	4	4	1	1	1	1	2	1	1	3	3	4	3	2	2	1	2	3	2	0	3	3	1	4	4	1	1	1	1	2	1	1	3	3	4	3	2
P46783;Q9NQ39	P46783	7;3	7;3	7;3	40S ribosomal protein S10	RPS10	sp|P46783|RS10_HUMAN 40S ribosomal protein S10 OS=Homo sapiens OX=9606 GN=RPS10 PE=1 SV=1	2	7	7	7	5	4	3	6	6	6	5	6	2	6	5	6	6	5	1	4	4	3	3	3	0	4	3	5	4	3	6	6	6	5	6	2	6	5	6	6	5	1
P84103	P84103	5	4	4	Serine/arginine-rich splicing factor 3	SRSF3	sp|P84103|SRSF3_HUMAN Serine/arginine-rich splicing factor 3 OS=Homo sapiens OX=9606 GN=SRSF3 PE=1 SV=1	1	5	4	4	4	3	3	4	5	5	4	4	1	5	4	5	4	3	3	4	3	3	1	3	1	3	2	3	2	2	3	4	4	3	3	0	4	3	4	3	2	2
P63173	P63173	5	5	5	60S ribosomal protein L38	RPL38	sp|P63173|RL38_HUMAN 60S ribosomal protein L38 OS=Homo sapiens OX=9606 GN=RPL38 PE=1 SV=2	1	5	5	5	2	2	2	3	2	2	3	3	1	3	2	3	4	3	2	3	2	2	1	1	2	3	3	2	2	2	3	2	2	3	3	1	3	2	3	4	3	2
P54727	P54727	11	11	9	UV excision repair protein RAD23 homolog B	RAD23B	sp|P54727|RD23B_HUMAN UV excision repair protein RAD23 homolog B OS=Homo sapiens OX=9606 GN=RAD23B PE=1 SV=1	1	11	11	9	3	2	3	4	2	3	2	4	1	3	4	5	4	4	2	7	4	3	5	3	0	4	6	3	2	3	4	2	3	2	4	1	3	4	5	4	4	2
P63220	P63220	6	6	6	40S ribosomal protein S21	RPS21	sp|P63220|RS21_HUMAN 40S ribosomal protein S21 OS=Homo sapiens OX=9606 GN=RPS21 PE=1 SV=1	1	6	6	6	2	5	1	4	4	4	3	5	3	3	5	6	4	3	2	2	2	2	2	2	2	2	2	2	5	1	4	4	4	3	5	3	3	5	6	4	3	2
O43488;Q8NHP1;O95154	O43488	8;2;1	8;2;1	8;2;1	Aflatoxin B1 aldehyde reductase member 2	AKR7A2	sp|O43488|ARK72_HUMAN Aflatoxin B1 aldehyde reductase member 2 OS=Homo sapiens OX=9606 GN=AKR7A2 PE=1 SV=3	3	8	8	8	5	4	2	4	4	3	1	3	3	3	5	2	4	3	1	4	6	2	4	4	1	2	2	5	4	2	4	4	3	1	3	3	3	5	2	4	3	1
P00492	P00492	6	6	6	Hypoxanthine-guanine phosphoribosyltransferase	HPRT1	sp|P00492|HPRT_HUMAN Hypoxanthine-guanine phosphoribosyltransferase OS=Homo sapiens OX=9606 GN=HPRT1 PE=1 SV=2	1	6	6	6	3	2	1	2	2	3	2	2	0	2	2	3	2	3	1	5	2	3	2	3	0	2	4	3	2	1	2	2	3	2	2	0	2	2	3	2	3	1
P52566	P52566	8	8	8	Rho GDP-dissociation inhibitor 2	ARHGDIB	sp|P52566|GDIR2_HUMAN Rho GDP-dissociation inhibitor 2 OS=Homo sapiens OX=9606 GN=ARHGDIB PE=1 SV=3	1	8	8	8	2	3	1	2	1	2	1	2	2	2	3	4	2	3	4	3	3	0	4	5	2	4	3	2	3	1	2	1	2	1	2	2	2	3	4	2	3	4
Q9NSE4	Q9NSE4	14	14	14	Isoleucine--tRNA ligase, mitochondrial	IARS2	sp|Q9NSE4|SYIM_HUMAN Isoleucine--tRNA ligase, mitochondrial OS=Homo sapiens OX=9606 GN=IARS2 PE=1 SV=2	1	14	14	14	1	0	0	1	2	0	2	0	0	0	0	1	0	8	3	9	3	11	7	5	1	7	5	1	0	0	1	2	0	2	0	0	0	0	1	0	8	3
Q14914	Q14914	10	10	10	Prostaglandin reductase 1	PTGR1	sp|Q14914|PTGR1_HUMAN Prostaglandin reductase 1 OS=Homo sapiens OX=9606 GN=PTGR1 PE=1 SV=2	1	10	10	10	0	0	1	8	1	1	6	1	0	0	1	1	1	3	3	9	7	6	4	6	3	1	4	0	0	1	8	1	1	6	1	0	0	1	1	1	3	3
Q13423	Q13423	25	25	25	NAD(P) transhydrogenase, mitochondrial	NNT	sp|Q13423|NNTM_HUMAN NAD(P) transhydrogenase, mitochondrial OS=Homo sapiens OX=9606 GN=NNT PE=1 SV=3	1	25	25	25	0	0	0	4	0	0	0	0	0	0	0	0	0	15	5	21	4	18	14	9	13	1	4	0	0	0	4	0	0	0	0	0	0	0	0	0	15	5
Q9NVI7	Q9NVI7	10	10	2	ATPase family AAA domain-containing protein 3A	ATAD3A	sp|Q9NVI7|ATD3A_HUMAN ATPase family AAA domain-containing protein 3A OS=Homo sapiens OX=9606 GN=ATAD3A PE=1 SV=2	1	10	10	2	0	0	0	4	0	0	1	0	0	0	0	1	0	3	2	7	2	2	3	5	1	6	4	0	0	0	4	0	0	1	0	0	0	0	1	0	3	2
P22087	P22087	12	12	10	rRNA 2-O-methyltransferase fibrillarin	FBL	sp|P22087|FBRL_HUMAN rRNA 2-O-methyltransferase fibrillarin OS=Homo sapiens OX=9606 GN=FBL PE=1 SV=2	1	12	12	10	1	0	0	0	4	0	1	0	0	2	0	1	0	6	2	5	8	7	6	3	0	5	4	1	0	0	0	4	0	1	0	0	2	0	1	0	6	2
P53582	P53582	9	9	9	Methionine aminopeptidase 1	METAP1	sp|P53582|MAP11_HUMAN Methionine aminopeptidase 1 OS=Homo sapiens OX=9606 GN=METAP1 PE=1 SV=2	1	9	9	9	0	0	0	2	3	1	1	0	0	1	0	1	1	4	2	7	3	4	3	3	0	4	4	0	0	0	2	3	1	1	0	0	1	0	1	1	4	2
O60313	O60313	12	12	12	Dynamin-like 120 kDa protein, mitochondrial;Dynamin-like 120 kDa protein, form S1	OPA1	sp|O60313|OPA1_HUMAN Dynamin-like 120 kDa protein, mitochondrial OS=Homo sapiens OX=9606 GN=OPA1 PE=1 SV=3	1	12	12	12	0	0	0	2	0	0	0	0	0	0	0	0	0	7	3	10	3	10	4	3	3	2	2	0	0	0	2	0	0	0	0	0	0	0	0	0	7	3
P53597	P53597	6	6	6	Succinyl-CoA ligase [ADP/GDP-forming] subunit alpha, mitochondrial	SUCLG1	sp|P53597|SUCA_HUMAN Succinate--CoA ligase [ADP/GDP-forming] subunit alpha, mitochondrial OS=Homo sapiens OX=9606 GN=SUCLG1 PE=1 SV=4	1	6	6	6	1	0	0	1	2	1	1	1	0	1	0	0	1	2	3	4	2	4	4	4	2	2	4	1	0	0	1	2	1	1	1	0	1	0	0	1	2	3
Q02978	Q02978	7	7	7	Mitochondrial 2-oxoglutarate/malate carrier protein	SLC25A11	sp|Q02978|M2OM_HUMAN Mitochondrial 2-oxoglutarate/malate carrier protein OS=Homo sapiens OX=9606 GN=SLC25A11 PE=1 SV=3	1	7	7	7	0	0	0	4	0	0	0	0	0	0	0	0	0	4	2	5	2	5	4	3	1	2	3	0	0	0	4	0	0	0	0	0	0	0	0	0	4	2
Q9NR30	Q9NR30	15	15	14	Nucleolar RNA helicase 2	DDX21	sp|Q9NR30|DDX21_HUMAN Nucleolar RNA helicase 2 OS=Homo sapiens OX=9606 GN=DDX21 PE=1 SV=5	1	15	15	14	0	0	0	0	1	0	0	0	0	0	0	1	0	13	2	2	3	5	4	5	0	5	4	0	0	0	0	1	0	0	0	0	0	0	1	0	13	2
Q10567	Q10567	27	11	11	AP-1 complex subunit beta-1	AP1B1	sp|Q10567|AP1B1_HUMAN AP-1 complex subunit beta-1 OS=Homo sapiens OX=9606 GN=AP1B1 PE=1 SV=2	1	27	11	11	6	1	1	5	3	4	3	2	1	1	2	3	3	18	7	16	8	17	15	17	4	12	15	1	0	0	1	1	1	1	0	0	0	0	1	1	8	2
Q9Y3B3	Q9Y3B3	4	4	4	Transmembrane emp24 domain-containing protein 7	TMED7	sp|Q9Y3B3|TMED7_HUMAN Transmembrane emp24 domain-containing protein 7 OS=Homo sapiens OX=9606 GN=TMED7 PE=1 SV=2	1	4	4	4	1	0	0	1	0	1	0	0	0	0	0	1	1	3	2	2	3	2	3	2	1	3	3	1	0	0	1	0	1	0	0	0	0	0	1	1	3	2
P12236	P12236	13	4	1	ADP/ATP translocase 3;ADP/ATP translocase 3, N-terminally processed	SLC25A6	sp|P12236|ADT3_HUMAN ADP/ATP translocase 3 OS=Homo sapiens OX=9606 GN=SLC25A6 PE=1 SV=4	1	13	4	1	4	0	0	2	0	0	2	0	0	2	0	0	2	9	8	11	6	10	10	9	8	6	10	0	0	0	0	0	0	0	0	0	0	0	0	0	3	3
P14406	P14406	2	2	2	Cytochrome c oxidase subunit 7A2, mitochondrial	COX7A2	sp|P14406|CX7A2_HUMAN Cytochrome c oxidase subunit 7A2, mitochondrial OS=Homo sapiens OX=9606 GN=COX7A2 PE=1 SV=1	1	2	2	2	1	0	0	1	1	1	1	1	0	1	1	1	0	2	2	2	2	2	2	2	1	2	2	1	0	0	1	1	1	1	1	0	1	1	1	0	2	2
Q96CW1	Q96CW1	8	8	8	AP-2 complex subunit mu	AP2M1	sp|Q96CW1|AP2M1_HUMAN AP-2 complex subunit mu OS=Homo sapiens OX=9606 GN=AP2M1 PE=1 SV=2	1	8	8	8	0	0	0	1	0	1	1	0	0	0	1	1	0	6	3	4	4	6	5	4	0	3	2	0	0	0	1	0	1	1	0	0	0	1	1	0	6	3
O60749	O60749	16	16	15	Sorting nexin-2	SNX2	sp|O60749|SNX2_HUMAN Sorting nexin-2 OS=Homo sapiens OX=9606 GN=SNX2 PE=1 SV=2	1	16	16	15	1	2	0	4	1	2	2	1	2	1	3	2	3	5	4	8	8	8	6	8	1	5	4	1	2	0	4	1	2	2	1	2	1	3	2	3	5	4
P61163	P61163	8	8	3	Alpha-centractin	ACTR1A	sp|P61163|ACTZ_HUMAN Alpha-centractin OS=Homo sapiens OX=9606 GN=ACTR1A PE=1 SV=1	1	8	8	3	0	0	0	1	0	0	0	0	0	0	1	0	0	5	3	2	2	3	3	5	1	4	2	0	0	0	1	0	0	0	0	0	0	1	0	0	5	3
Q7L5N1	Q7L5N1	7	7	7	COP9 signalosome complex subunit 6	COPS6	sp|Q7L5N1|CSN6_HUMAN COP9 signalosome complex subunit 6 OS=Homo sapiens OX=9606 GN=COPS6 PE=1 SV=1	1	7	7	7	0	0	0	1	1	1	1	0	0	1	0	0	0	2	2	5	2	2	6	3	2	1	3	0	0	0	1	1	1	1	0	0	1	0	0	0	2	2
P51608	P51608	9	9	9	Methyl-CpG-binding protein 2	MECP2	sp|P51608|MECP2_HUMAN Methyl-CpG-binding protein 2 OS=Homo sapiens OX=9606 GN=MECP2 PE=1 SV=1	1	9	9	9	0	0	0	1	0	1	1	0	0	0	0	0	0	0	4	5	9	4	5	4	3	3	2	0	0	0	1	0	1	1	0	0	0	0	0	0	0	4
Q9Y639	Q9Y639	4	4	4	Neuroplastin	NPTN	sp|Q9Y639|NPTN_HUMAN Neuroplastin OS=Homo sapiens OX=9606 GN=NPTN PE=1 SV=2	1	4	4	4	1	1	1	1	1	1	1	1	1	1	1	0	1	1	3	2	2	2	3	4	3	3	3	1	1	1	1	1	1	1	1	1	1	1	0	1	1	3
Q9UMS4	Q9UMS4	11	11	11	Pre-mRNA-processing factor 19	PRPF19	sp|Q9UMS4|PRP19_HUMAN Pre-mRNA-processing factor 19 OS=Homo sapiens OX=9606 GN=PRPF19 PE=1 SV=1	1	11	11	11	1	0	0	6	3	2	4	1	0	2	0	1	3	6	2	9	3	5	6	4	1	6	6	1	0	0	6	3	2	4	1	0	2	0	1	3	6	2
Q2TAY7	Q2TAY7	13	13	13	WD40 repeat-containing protein SMU1;WD40 repeat-containing protein SMU1, N-terminally processed	SMU1	sp|Q2TAY7|SMU1_HUMAN WD40 repeat-containing protein SMU1 OS=Homo sapiens OX=9606 GN=SMU1 PE=1 SV=2	1	13	13	13	1	0	0	6	3	3	4	1	0	1	0	3	1	7	2	8	2	5	5	3	0	4	5	1	0	0	6	3	3	4	1	0	1	0	3	1	7	2
P42166	P42166	16	16	10	Lamina-associated polypeptide 2, isoform alpha;Thymopoietin;Thymopentin	TMPO	sp|P42166|LAP2A_HUMAN Lamina-associated polypeptide 2, isoform alpha OS=Homo sapiens OX=9606 GN=TMPO PE=1 SV=2	1	16	16	10	1	0	1	7	4	2	2	1	0	1	0	5	1	2	3	15	2	4	4	1	2	4	3	1	0	1	7	4	2	2	1	0	1	0	5	1	2	3
Q14254	Q14254	16	16	16	Flotillin-2	FLOT2	sp|Q14254|FLOT2_HUMAN Flotillin-2 OS=Homo sapiens OX=9606 GN=FLOT2 PE=1 SV=2	1	16	16	16	2	0	0	1	2	4	5	0	0	0	0	0	1	8	5	9	7	7	8	5	1	5	8	2	0	0	1	2	4	5	0	0	0	0	0	1	8	5
Q8TAQ2	Q8TAQ2	21	21	15	SWI/SNF complex subunit SMARCC2	SMARCC2	sp|Q8TAQ2|SMRC2_HUMAN SWI/SNF complex subunit SMARCC2 OS=Homo sapiens OX=9606 GN=SMARCC2 PE=1 SV=1	1	21	21	15	1	0	0	7	3	0	4	1	0	0	0	2	0	5	2	15	5	13	9	3	1	4	2	1	0	0	7	3	0	4	1	0	0	0	2	0	5	2
P13804	P13804	12	12	12	Electron transfer flavoprotein subunit alpha, mitochondrial	ETFA	sp|P13804|ETFA_HUMAN Electron transfer flavoprotein subunit alpha, mitochondrial OS=Homo sapiens OX=9606 GN=ETFA PE=1 SV=1	1	12	12	12	3	1	0	1	6	2	2	0	0	2	1	1	1	1	7	6	9	9	5	7	5	5	6	3	1	0	1	6	2	2	0	0	2	1	1	1	1	7
Q13045	Q13045	15	15	15	Protein flightless-1 homolog	FLII	sp|Q13045|FLII_HUMAN Protein flightless-1 homolog OS=Homo sapiens OX=9606 GN=FLII PE=1 SV=2	1	15	15	15	0	0	0	1	3	2	1	1	0	0	1	1	4	9	2	5	2	4	6	8	3	5	8	0	0	0	1	3	2	1	1	0	0	1	1	4	9	2
Q15293	Q15293	9	9	9	Reticulocalbin-1	RCN1	sp|Q15293|RCN1_HUMAN Reticulocalbin-1 OS=Homo sapiens OX=9606 GN=RCN1 PE=1 SV=1	1	9	9	9	1	0	1	3	0	2	1	0	0	0	0	1	2	4	2	8	6	4	7	8	1	4	3	1	0	1	3	0	2	1	0	0	0	0	1	2	4	2
O60264	O60264	25	25	16	SWI/SNF-related matrix-associated actin-dependent regulator of chromatin subfamily A member 5	SMARCA5	sp|O60264|SMCA5_HUMAN SWI/SNF-related matrix-associated actin-dependent regulator of chromatin subfamily A member 5 OS=Homo sapiens OX=9606 GN=SMARCA5 PE=1 SV=1	1	25	25	16	3	0	0	9	2	1	7	2	0	2	0	2	3	6	3	18	2	8	10	3	1	8	7	3	0	0	9	2	1	7	2	0	2	0	2	3	6	3
Q14677	Q14677	8	8	8	Clathrin interactor 1	CLINT1	sp|Q14677|EPN4_HUMAN Clathrin interactor 1 OS=Homo sapiens OX=9606 GN=CLINT1 PE=1 SV=1	1	8	8	8	2	0	0	0	2	1	3	1	0	0	0	1	1	3	3	5	4	6	5	3	0	6	4	2	0	0	0	2	1	3	1	0	0	0	1	1	3	3
O00231	O00231	17	17	17	26S proteasome non-ATPase regulatory subunit 11	PSMD11	sp|O00231|PSD11_HUMAN 26S proteasome non-ATPase regulatory subunit 11 OS=Homo sapiens OX=9606 GN=PSMD11 PE=1 SV=3	1	17	17	17	3	0	0	2	0	0	4	0	0	1	0	1	3	11	2	10	4	6	11	9	1	7	7	3	0	0	2	0	0	4	0	0	1	0	1	3	11	2
O15372	O15372	10	10	10	Eukaryotic translation initiation factor 3 subunit H	EIF3H	sp|O15372|EIF3H_HUMAN Eukaryotic translation initiation factor 3 subunit H OS=Homo sapiens OX=9606 GN=EIF3H PE=1 SV=1	1	10	10	10	0	0	0	2	0	0	0	0	0	0	0	1	4	4	2	6	2	3	5	2	1	4	3	0	0	0	2	0	0	0	0	0	0	0	1	4	4	2
P11387;Q969P6	P11387	21;4	21;4	21;4	DNA topoisomerase 1	TOP1	sp|P11387|TOP1_HUMAN DNA topoisomerase 1 OS=Homo sapiens OX=9606 GN=TOP1 PE=1 SV=2	2	21	21	21	1	0	0	1	1	0	0	0	0	0	0	3	0	15	4	17	4	12	10	5	0	14	11	1	0	0	1	1	0	0	0	0	0	0	3	0	15	4
Q9Y6N5	Q9Y6N5	18	18	18	Sulfide:quinone oxidoreductase, mitochondrial	SQRDL	sp|Q9Y6N5|SQOR_HUMAN Sulfide:quinone oxidoreductase, mitochondrial OS=Homo sapiens OX=9606 GN=SQOR PE=1 SV=1	1	18	18	18	3	0	0	1	0	0	0	0	0	0	0	0	0	15	4	13	6	8	10	12	1	5	13	3	0	0	1	0	0	0	0	0	0	0	0	0	15	4
P07686	P07686	11	11	11	Beta-hexosaminidase subunit beta;Beta-hexosaminidase subunit beta chain B;Beta-hexosaminidase subunit beta chain A	HEXB	sp|P07686|HEXB_HUMAN Beta-hexosaminidase subunit beta OS=Homo sapiens OX=9606 GN=HEXB PE=1 SV=3	1	11	11	11	4	1	0	1	1	1	0	1	1	0	1	1	0	5	3	5	6	5	6	5	4	1	3	4	1	0	1	1	1	0	1	1	0	1	1	0	5	3
Q9NYL9	Q9NYL9	6	6	6	Tropomodulin-3	TMOD3	sp|Q9NYL9|TMOD3_HUMAN Tropomodulin-3 OS=Homo sapiens OX=9606 GN=TMOD3 PE=1 SV=1	1	6	6	6	1	0	1	1	1	1	1	1	0	1	1	1	2	6	2	3	4	3	3	4	0	5	4	1	0	1	1	1	1	1	1	0	1	1	1	2	6	2
Q14554	Q14554	12	12	12	Protein disulfide-isomerase A5	PDIA5	sp|Q14554|PDIA5_HUMAN Protein disulfide-isomerase A5 OS=Homo sapiens OX=9606 GN=PDIA5 PE=1 SV=1	1	12	12	12	3	0	0	1	0	0	0	0	0	0	0	0	0	4	6	6	4	7	3	2	1	4	4	3	0	0	1	0	0	0	0	0	0	0	0	0	4	6
P49755	P49755	8	8	8	Transmembrane emp24 domain-containing protein 10	TMED10	sp|P49755|TMEDA_HUMAN Transmembrane emp24 domain-containing protein 10 OS=Homo sapiens OX=9606 GN=TMED10 PE=1 SV=2	1	8	8	8	4	0	0	5	2	2	3	0	0	0	2	1	2	4	2	3	2	3	3	3	1	3	3	4	0	0	5	2	2	3	0	0	0	2	1	2	4	2
P12270	P12270	43	43	43	Nucleoprotein TPR	TPR	sp|P12270|TPR_HUMAN Nucleoprotein TPR OS=Homo sapiens OX=9606 GN=TPR PE=1 SV=3	1	43	43	43	4	0	0	5	3	3	2	1	0	0	0	3	1	21	4	33	9	25	26	8	1	16	18	4	0	0	5	3	3	2	1	0	0	0	3	1	21	4
Q6P2Q9	Q6P2Q9	50	50	50	Pre-mRNA-processing-splicing factor 8	PRPF8	sp|Q6P2Q9|PRP8_HUMAN Pre-mRNA-processing-splicing factor 8 OS=Homo sapiens OX=9606 GN=PRPF8 PE=1 SV=2	1	50	50	50	0	0	0	10	6	2	9	1	0	0	0	5	11	14	6	28	5	20	16	7	0	13	13	0	0	0	10	6	2	9	1	0	0	0	5	11	14	6
P26368	P26368	8	8	8	Splicing factor U2AF 65 kDa subunit	U2AF2	sp|P26368|U2AF2_HUMAN Splicing factor U2AF 65 kDa subunit OS=Homo sapiens OX=9606 GN=U2AF2 PE=1 SV=4	1	8	8	8	0	0	0	2	3	2	2	2	0	1	1	2	4	6	3	6	4	6	5	5	1	6	4	0	0	0	2	3	2	2	2	0	1	1	2	4	6	3
Q9Y383	Q9Y383	12	12	6	Putative RNA-binding protein Luc7-like 2	LUC7L2	sp|Q9Y383|LC7L2_HUMAN Putative RNA-binding protein Luc7-like 2 OS=Homo sapiens OX=9606 GN=LUC7L2 PE=1 SV=2	1	12	12	6	2	0	1	5	7	5	7	2	0	3	1	4	1	4	2	10	3	9	7	6	0	5	4	2	0	1	5	7	5	7	2	0	3	1	4	1	4	2
O00468	O00468	37	37	37	Agrin;Agrin N-terminal 110 kDa subunit;Agrin C-terminal 110 kDa subunit;Agrin C-terminal 90 kDa fragment;Agrin C-terminal 22 kDa fragment	AGRN	sp|O00468|AGRIN_HUMAN Agrin OS=Homo sapiens OX=9606 GN=AGRN PE=1 SV=6	1	37	37	37	3	0	0	1	5	4	3	0	0	1	1	1	4	17	5	15	20	21	21	12	2	9	11	3	0	0	1	5	4	3	0	0	1	1	1	4	17	5
P63279	P63279	7	7	7	SUMO-conjugating enzyme UBC9	UBE2I	sp|P63279|UBC9_HUMAN SUMO-conjugating enzyme UBC9 OS=Homo sapiens OX=9606 GN=UBE2I PE=1 SV=1	1	7	7	7	2	1	2	1	3	2	1	1	1	1	1	2	1	3	3	5	4	5	4	5	0	5	3	2	1	2	1	3	2	1	1	1	1	1	2	1	3	3
Q12907	Q12907	9	9	9	Vesicular integral-membrane protein VIP36	LMAN2	sp|Q12907|LMAN2_HUMAN Vesicular integral-membrane protein VIP36 OS=Homo sapiens OX=9606 GN=LMAN2 PE=1 SV=1	1	9	9	9	2	0	0	3	1	2	2	1	0	0	1	2	1	6	3	7	3	3	6	6	1	4	4	2	0	0	3	1	2	2	1	0	0	1	2	1	6	3
P68400;Q8NEV1	P68400;Q8NEV1	11;9	11;9	11;9	Casein kinase II subunit alpha;Casein kinase II subunit alpha 3	CSNK2A1;CSNK2A3	sp|P68400|CSK21_HUMAN Casein kinase II subunit alpha OS=Homo sapiens OX=9606 GN=CSNK2A1 PE=1 SV=1;sp|Q8NEV1|CSK23_HUMAN Casein kinase II subunit alpha 3 OS=Homo sapiens OX=9606 GN=CSNK2A3 PE=1 SV=2	2	11	11	11	0	0	0	2	2	1	3	1	0	2	0	4	5	6	2	5	4	5	4	4	1	4	3	0	0	0	2	2	1	3	1	0	2	0	4	5	6	2
P46063	P46063	16	16	16	ATP-dependent DNA helicase Q1	RECQL	sp|P46063|RECQ1_HUMAN ATP-dependent DNA helicase Q1 OS=Homo sapiens OX=9606 GN=RECQL PE=1 SV=3	1	16	16	16	1	0	0	4	1	1	2	1	0	2	1	2	2	8	5	12	4	8	8	7	1	8	10	1	0	0	4	1	1	2	1	0	2	1	2	2	8	5
Q14165	Q14165	9	9	9	Malectin	MLEC	sp|Q14165|MLEC_HUMAN Malectin OS=Homo sapiens OX=9606 GN=MLEC PE=1 SV=1	1	9	9	9	2	0	0	3	1	1	2	1	1	1	1	1	2	4	3	6	3	5	5	2	1	3	3	2	0	0	3	1	1	2	1	1	1	1	1	2	4	3
P46459	P46459	23	23	22	Vesicle-fusing ATPase	NSF	sp|P46459|NSF_HUMAN Vesicle-fusing ATPase OS=Homo sapiens OX=9606 GN=NSF PE=1 SV=3	1	23	23	22	5	0	0	4	1	0	2	4	0	0	0	0	0	10	2	12	3	11	14	6	2	2	5	5	0	0	4	1	0	2	4	0	0	0	0	0	10	2
P58546	P58546	3	3	3	Myotrophin	MTPN	sp|P58546|MTPN_HUMAN Myotrophin OS=Homo sapiens OX=9606 GN=MTPN PE=1 SV=2	1	3	3	3	1	1	1	1	2	1	1	1	1	1	1	2	3	3	2	2	3	2	2	3	1	2	2	1	1	1	1	2	1	1	1	1	1	1	2	3	3	2
P42765	P42765	14	14	14	3-ketoacyl-CoA thiolase, mitochondrial	ACAA2	sp|P42765|THIM_HUMAN 3-ketoacyl-CoA thiolase, mitochondrial OS=Homo sapiens OX=9606 GN=ACAA2 PE=1 SV=2	1	14	14	14	0	0	0	5	0	0	0	3	0	3	1	2	0	3	4	11	2	2	2	4	4	6	0	0	0	0	5	0	0	0	3	0	3	1	2	0	3	4
O43242	O43242	17	17	17	26S proteasome non-ATPase regulatory subunit 3	PSMD3	sp|O43242|PSMD3_HUMAN 26S proteasome non-ATPase regulatory subunit 3 OS=Homo sapiens OX=9606 GN=PSMD3 PE=1 SV=2	1	17	17	17	3	0	0	8	3	2	7	2	0	0	1	4	2	10	2	7	3	5	7	6	1	6	7	3	0	0	8	3	2	7	2	0	0	1	4	2	10	2
P15121	P15121	12	12	11	Aldose reductase	AKR1B1	sp|P15121|ALDR_HUMAN Aldo-keto reductase family 1 member B1 OS=Homo sapiens OX=9606 GN=AKR1B1 PE=1 SV=3	1	12	12	11	7	1	0	3	3	2	9	1	0	2	1	6	2	2	3	6	9	10	4	5	1	8	2	7	1	0	3	3	2	9	1	0	2	1	6	2	2	3
O75533	O75533	31	31	30	Splicing factor 3B subunit 1	SF3B1	sp|O75533|SF3B1_HUMAN Splicing factor 3B subunit 1 OS=Homo sapiens OX=9606 GN=SF3B1 PE=1 SV=3	1	31	31	30	2	0	0	7	7	4	9	0	0	4	1	10	4	9	5	18	3	15	11	8	0	11	9	2	0	0	7	7	4	9	0	0	4	1	10	4	9	5
Q9UHX1	Q9UHX1	14	14	14	Poly(U)-binding-splicing factor PUF60	PUF60	sp|Q9UHX1|PUF60_HUMAN Poly(U)-binding-splicing factor PUF60 OS=Homo sapiens OX=9606 GN=PUF60 PE=1 SV=1	1	14	14	14	1	0	0	5	3	2	5	3	0	1	3	3	3	7	2	8	4	9	6	5	0	7	5	1	0	0	5	3	2	5	3	0	1	3	3	3	7	2
Q9Y2Q3	Q9Y2Q3	6	6	6	Glutathione S-transferase kappa 1	GSTK1	sp|Q9Y2Q3|GSTK1_HUMAN Glutathione S-transferase kappa 1 OS=Homo sapiens OX=9606 GN=GSTK1 PE=1 SV=3	1	6	6	6	2	0	0	4	3	2	2	0	0	2	1	3	3	3	3	6	3	4	4	5	1	3	3	2	0	0	4	3	2	2	0	0	2	1	3	3	3	3
Q9Y5S9	Q9Y5S9	4	4	4	RNA-binding protein 8A	RBM8A	sp|Q9Y5S9|RBM8A_HUMAN RNA-binding protein 8A OS=Homo sapiens OX=9606 GN=RBM8A PE=1 SV=1	1	4	4	4	2	1	1	2	3	2	2	2	1	3	1	3	1	4	2	4	2	3	4	2	0	3	2	2	1	1	2	3	2	2	2	1	3	1	3	1	4	2
O75489	O75489	6	6	6	NADH dehydrogenase [ubiquinone] iron-sulfur protein 3, mitochondrial	NDUFS3	sp|O75489|NDUS3_HUMAN NADH dehydrogenase [ubiquinone] iron-sulfur protein 3, mitochondrial OS=Homo sapiens OX=9606 GN=NDUFS3 PE=1 SV=1	1	6	6	6	1	1	2	1	1	2	2	2	0	3	2	1	1	2	2	3	2	3	2	3	1	2	1	1	1	2	1	1	2	2	2	0	3	2	1	1	2	2
P24666	P24666	6	6	6	Low molecular weight phosphotyrosine protein phosphatase	ACP1	sp|P24666|PPAC_HUMAN Low molecular weight phosphotyrosine protein phosphatase OS=Homo sapiens OX=9606 GN=ACP1 PE=1 SV=3	1	6	6	6	2	0	2	2	6	2	2	2	0	1	1	2	1	2	2	3	3	2	4	2	1	2	2	2	0	2	2	6	2	2	2	0	1	1	2	1	2	2
Q13642	Q13642	11	11	10	Four and a half LIM domains protein 1	FHL1	sp|Q13642|FHL1_HUMAN Four and a half LIM domains protein 1 OS=Homo sapiens OX=9606 GN=FHL1 PE=1 SV=4	1	11	11	10	0	5	2	0	0	0	0	2	3	0	4	0	0	1	9	2	7	5	5	10	8	7	7	0	5	2	0	0	0	0	2	3	0	4	0	0	1	9
P49207	P49207	7	7	7	60S ribosomal protein L34	RPL34	sp|P49207|RL34_HUMAN 60S ribosomal protein L34 OS=Homo sapiens OX=9606 GN=RPL34 PE=1 SV=3	1	7	7	7	2	0	0	2	1	1	3	1	1	2	0	4	3	6	3	5	3	5	5	4	1	6	4	2	0	0	2	1	1	3	1	1	2	0	4	3	6	3
P12004	P12004	10	10	10	Proliferating cell nuclear antigen	PCNA	sp|P12004|PCNA_HUMAN Proliferating cell nuclear antigen OS=Homo sapiens OX=9606 GN=PCNA PE=1 SV=1	1	10	10	10	3	0	0	6	0	0	3	1	0	1	0	7	4	8	3	9	2	6	4	4	0	7	6	3	0	0	6	0	0	3	1	0	1	0	7	4	8	3
Q16851	Q16851	19	19	19	UTP--glucose-1-phosphate uridylyltransferase	UGP2	sp|Q16851|UGPA_HUMAN UTP--glucose-1-phosphate uridylyltransferase OS=Homo sapiens OX=9606 GN=UGP2 PE=1 SV=5	1	19	19	19	4	0	0	2	0	2	1	3	0	3	2	3	1	10	5	9	10	9	11	11	2	9	8	4	0	0	2	0	2	1	3	0	3	2	3	1	10	5
Q9Y266	Q9Y266	14	14	14	Nuclear migration protein nudC	NUDC	sp|Q9Y266|NUDC_HUMAN Nuclear migration protein nudC OS=Homo sapiens OX=9606 GN=NUDC PE=1 SV=1	1	14	14	14	1	0	0	2	2	1	1	3	0	1	0	3	3	11	3	9	6	5	6	5	2	9	10	1	0	0	2	2	1	1	3	0	1	0	3	3	11	3
P47914	P47914	6	6	5	60S ribosomal protein L29	RPL29	sp|P47914|RL29_HUMAN 60S ribosomal protein L29 OS=Homo sapiens OX=9606 GN=RPL29 PE=1 SV=2	1	6	6	5	2	1	0	1	1	2	2	1	1	1	2	3	4	2	2	2	2	2	2	2	1	2	2	2	1	0	1	1	2	2	1	1	1	2	3	4	2	2
Q12874	Q12874	8	8	8	Splicing factor 3A subunit 3	SF3A3	sp|Q12874|SF3A3_HUMAN Splicing factor 3A subunit 3 OS=Homo sapiens OX=9606 GN=SF3A3 PE=1 SV=1	1	8	8	8	1	0	0	2	2	1	1	2	0	1	0	2	2	4	2	4	3	7	6	2	1	4	4	1	0	0	2	2	1	1	2	0	1	0	2	2	4	2
Q16186	Q16186	3	3	3	Proteasomal ubiquitin receptor ADRM1	ADRM1	sp|Q16186|ADRM1_HUMAN Proteasomal ubiquitin receptor ADRM1 OS=Homo sapiens OX=9606 GN=ADRM1 PE=1 SV=2	1	3	3	3	1	1	1	1	1	2	2	2	1	1	1	2	3	2	2	2	2	2	2	2	1	2	2	1	1	1	1	1	2	2	2	1	1	1	2	3	2	2
P06727;CON__Q32PJ2	P06727	21;2	21;2	21;2	Apolipoprotein A-IV	APOA4	sp|P06727|APOA4_HUMAN Apolipoprotein A-IV OS=Homo sapiens OX=9606 GN=APOA4 PE=1 SV=3	2	21	21	21	4	4	4	2	1	0	3	5	8	4	1	1	5	1	9	5	16	4	4	5	15	5	5	4	4	4	2	1	0	3	5	8	4	1	1	5	1	9
P30508;Q29960;Q07000	P30508;Q29960;Q07000	16;13;13	10;7;8	0;0;0	HLA class I histocompatibility antigen, Cw-12 alpha chain;HLA class I histocompatibility antigen, Cw-16 alpha chain;HLA class I histocompatibility antigen, Cw-15 alpha chain	HLA-C	sp|P30508|1C12_HUMAN HLA class I histocompatibility antigen, Cw-12 alpha chain OS=Homo sapiens OX=9606 GN=HLA-C PE=1 SV=2;sp|Q29960|1C16_HUMAN HLA class I histocompatibility antigen, Cw-16 alpha chain OS=Homo sapiens OX=9606 GN=HLA-C PE=1 SV=1;sp|Q07000|1C	3	16	10	0	10	4	3	4	5	6	3	5	3	4	4	5	3	11	4	6	4	6	9	8	1	6	5	6	2	1	2	3	3	1	3	2	1	1	3	1	6	2
P15924	P15924	125	125	124	Desmoplakin	DSP	sp|P15924|DESP_HUMAN Desmoplakin OS=Homo sapiens OX=9606 GN=DSP PE=1 SV=3	1	125	125	124	4	0	0	4	3	2	4	1	0	23	4	11	11	104	3	25	10	37	30	23	0	77	91	4	0	0	4	3	2	4	1	0	23	4	11	11	104	3
Q99613;B5ME19	Q99613;B5ME19	16;16	16;16	16;16	Eukaryotic translation initiation factor 3 subunit C;Eukaryotic translation initiation factor 3 subunit C-like protein	EIF3C;EIF3CL	sp|Q99613|EIF3C_HUMAN Eukaryotic translation initiation factor 3 subunit C OS=Homo sapiens OX=9606 GN=EIF3C PE=1 SV=1;sp|B5ME19|EIFCL_HUMAN Eukaryotic translation initiation factor 3 subunit C-like protein OS=Homo sapiens OX=9606 GN=EIF3CL PE=3 SV=1	2	16	16	16	3	0	1	3	4	2	5	2	1	2	1	3	7	14	2	7	5	6	12	7	1	6	11	3	0	1	3	4	2	5	2	1	2	1	3	7	14	2
O43143	O43143	21	21	20	Pre-mRNA-splicing factor ATP-dependent RNA helicase DHX15	DHX15	sp|O43143|DHX15_HUMAN Pre-mRNA-splicing factor ATP-dependent RNA helicase DHX15 OS=Homo sapiens OX=9606 GN=DHX15 PE=1 SV=2	1	21	21	20	2	0	1	10	7	5	7	0	0	2	3	4	6	7	4	19	4	13	12	5	0	12	9	2	0	1	10	7	5	7	0	0	2	3	4	6	7	4
P63000;P60763	P63000;P60763	11;6	11;6	5;2	Ras-related C3 botulinum toxin substrate 1;Ras-related C3 botulinum toxin substrate 3	RAC1;RAC3	sp|P63000|RAC1_HUMAN Ras-related C3 botulinum toxin substrate 1 OS=Homo sapiens OX=9606 GN=RAC1 PE=1 SV=1;sp|P60763|RAC3_HUMAN Ras-related C3 botulinum toxin substrate 3 OS=Homo sapiens OX=9606 GN=RAC3 PE=1 SV=1	2	11	11	5	3	0	1	4	3	2	4	2	1	0	4	3	3	5	3	5	4	4	6	6	1	4	6	3	0	1	4	3	2	4	2	1	0	4	3	3	5	3
Q9BVK6	Q9BVK6	4	4	4	Transmembrane emp24 domain-containing protein 9	TMED9	sp|Q9BVK6|TMED9_HUMAN Transmembrane emp24 domain-containing protein 9 OS=Homo sapiens OX=9606 GN=TMED9 PE=1 SV=2	1	4	4	4	3	0	2	2	1	2	2	2	1	1	1	2	2	3	2	2	2	2	2	2	1	2	2	3	0	2	2	1	2	2	2	1	1	1	2	2	3	2
P28838	P28838	15	15	15	Cytosol aminopeptidase	LAP3	sp|P28838|AMPL_HUMAN Cytosol aminopeptidase OS=Homo sapiens OX=9606 GN=LAP3 PE=1 SV=3	1	15	15	15	5	0	1	2	2	3	3	2	1	5	5	1	5	9	5	4	5	4	6	5	0	8	4	5	0	1	2	2	3	3	2	1	5	5	1	5	9	5
Q09028	Q09028	9	9	4	Histone-binding protein RBBP4	RBBP4	sp|Q09028|RBBP4_HUMAN Histone-binding protein RBBP4 OS=Homo sapiens OX=9606 GN=RBBP4 PE=1 SV=3	1	9	9	4	3	0	2	4	4	2	3	3	0	3	2	6	1	4	2	7	2	5	3	3	1	5	5	3	0	2	4	4	2	3	3	0	3	2	6	1	4	2
P55795	P55795	12	6	6	Heterogeneous nuclear ribonucleoprotein H2	HNRNPH2	sp|P55795|HNRH2_HUMAN Heterogeneous nuclear ribonucleoprotein H2 OS=Homo sapiens OX=9606 GN=HNRNPH2 PE=1 SV=1	1	12	6	6	6	4	4	8	8	8	6	5	2	8	6	9	7	7	6	8	6	6	7	6	5	7	7	2	1	1	3	4	4	2	1	0	3	2	3	3	4	3
Q9H4A4	Q9H4A4	13	13	13	Aminopeptidase B	RNPEP	sp|Q9H4A4|AMPB_HUMAN Aminopeptidase B OS=Homo sapiens OX=9606 GN=RNPEP PE=1 SV=2	1	13	13	13	6	1	1	5	6	5	6	5	1	7	1	5	7	4	2	7	5	5	11	6	1	5	8	6	1	1	5	6	5	6	5	1	7	1	5	7	4	2
Q13435	Q13435	18	18	18	Splicing factor 3B subunit 2	SF3B2	sp|Q13435|SF3B2_HUMAN Splicing factor 3B subunit 2 OS=Homo sapiens OX=9606 GN=SF3B2 PE=1 SV=2	1	18	18	18	4	1	1	7	5	3	4	2	1	4	2	4	5	5	2	13	2	6	5	2	1	5	2	4	1	1	7	5	3	4	2	1	4	2	4	5	5	2
P55268	P55268	55	55	54	Laminin subunit beta-2	LAMB2	sp|P55268|LAMB2_HUMAN Laminin subunit beta-2 OS=Homo sapiens OX=9606 GN=LAMB2 PE=1 SV=2	1	55	55	54	1	17	16	0	1	5	1	17	17	3	18	0	9	1	42	3	12	19	17	46	35	8	20	1	17	16	0	1	5	1	17	17	3	18	0	9	1	42
P41091;Q2VIR3	P41091;Q2VIR3	17;13	17;13	17;13	Eukaryotic translation initiation factor 2 subunit 3;Putative eukaryotic translation initiation factor 2 subunit 3-like protein	EIF2S3;EIF2S3L	sp|P41091|IF2G_HUMAN Eukaryotic translation initiation factor 2 subunit 3 OS=Homo sapiens OX=9606 GN=EIF2S3 PE=1 SV=3;sp|Q2VIR3|IF2GL_HUMAN Eukaryotic translation initiation factor 2 subunit 3B OS=Homo sapiens OX=9606 GN=EIF2S3B PE=2 SV=2	2	17	17	17	4	1	0	3	2	2	2	4	1	3	1	6	3	15	3	9	7	9	10	7	1	10	7	4	1	0	3	2	2	2	4	1	3	1	6	3	15	3
P26885	P26885	4	4	3	Peptidyl-prolyl cis-trans isomerase FKBP2	FKBP2	sp|P26885|FKBP2_HUMAN Peptidyl-prolyl cis-trans isomerase FKBP2 OS=Homo sapiens OX=9606 GN=FKBP2 PE=1 SV=2	1	4	4	3	1	2	1	2	1	1	1	1	0	2	2	2	1	3	2	2	3	3	3	2	1	3	2	1	2	1	2	1	1	1	1	0	2	2	2	1	3	2
Q15942	Q15942	14	14	14	Zyxin	ZYX	sp|Q15942|ZYX_HUMAN Zyxin OS=Homo sapiens OX=9606 GN=ZYX PE=1 SV=1	1	14	14	14	1	5	3	0	0	0	0	2	1	0	5	1	3	2	8	4	6	4	3	9	8	7	6	1	5	3	0	0	0	0	2	1	0	5	1	3	2	8
Q15661;P20231;Q9BZJ3	Q15661;P20231	10;10;2	10;10;2	10;10;2	Tryptase alpha/beta-1;Tryptase beta-2	TPSAB1;TPSB2	sp|Q15661|TRYB1_HUMAN Tryptase alpha/beta-1 OS=Homo sapiens OX=9606 GN=TPSAB1 PE=1 SV=1;sp|P20231|TRYB2_HUMAN Tryptase beta-2 OS=Homo sapiens OX=9606 GN=TPSB2 PE=1 SV=2	3	10	10	10	2	8	9	2	2	1	2	8	9	5	7	1	8	1	8	4	8	6	6	7	8	3	6	2	8	9	2	2	1	2	8	9	5	7	1	8	1	8
P31947	P31947	23	20	19	14-3-3 protein sigma	SFN	sp|P31947|1433S_HUMAN 14-3-3 protein sigma OS=Homo sapiens OX=9606 GN=SFN PE=1 SV=1	1	23	20	19	10	3	4	8	8	9	7	7	4	19	8	14	20	11	5	8	10	8	10	9	3	9	14	8	1	2	6	6	7	5	5	2	17	6	12	18	9	3
Q9Y230	Q9Y230	18	18	18	RuvB-like 2	RUVBL2	sp|Q9Y230|RUVB2_HUMAN RuvB-like 2 OS=Homo sapiens OX=9606 GN=RUVBL2 PE=1 SV=3	1	18	18	18	6	1	2	12	10	8	10	9	2	7	7	8	7	14	7	17	12	16	15	9	3	16	13	6	1	2	12	10	8	10	9	2	7	7	8	7	14	7
Q96AE4	Q96AE4	26	23	23	Far upstream element-binding protein 1	FUBP1	sp|Q96AE4|FUBP1_HUMAN Far upstream element-binding protein 1 OS=Homo sapiens OX=9606 GN=FUBP1 PE=1 SV=3	1	26	23	23	9	1	5	14	12	10	13	8	3	10	11	14	11	13	4	16	9	9	10	6	1	11	11	9	1	4	13	11	10	12	8	3	10	11	13	10	12	4
Q96G03	Q96G03	21	21	21	Phosphoglucomutase-2	PGM2	sp|Q96G03|PGM2_HUMAN Phosphoglucomutase-2 OS=Homo sapiens OX=9606 GN=PGM2 PE=1 SV=4	1	21	21	21	5	2	2	9	10	11	6	7	2	6	5	4	5	3	3	6	12	4	10	3	1	3	6	5	2	2	9	10	11	6	7	2	6	5	4	5	3	3
P38117	P38117	13	13	13	Electron transfer flavoprotein subunit beta	ETFB	sp|P38117|ETFB_HUMAN Electron transfer flavoprotein subunit beta OS=Homo sapiens OX=9606 GN=ETFB PE=1 SV=3	1	13	13	13	5	0	3	6	9	7	7	3	2	3	5	4	5	0	4	7	7	9	6	6	2	2	6	5	0	3	6	9	7	7	3	2	3	5	4	5	0	4
Q13409	Q13409	7	7	7	Cytoplasmic dynein 1 intermediate chain 2	DYNC1I2	sp|Q13409|DC1I2_HUMAN Cytoplasmic dynein 1 intermediate chain 2 OS=Homo sapiens OX=9606 GN=DYNC1I2 PE=1 SV=3	1	7	7	7	3	2	0	3	2	2	2	1	2	2	3	3	3	3	2	7	4	4	4	4	1	5	5	3	2	0	3	2	2	2	1	2	2	3	3	3	3	2
P42677	P42677	4	4	2	40S ribosomal protein S27	RPS27	sp|P42677|RS27_HUMAN 40S ribosomal protein S27 OS=Homo sapiens OX=9606 GN=RPS27 PE=1 SV=3	1	4	4	2	2	1	1	2	2	2	2	3	2	1	2	3	4	3	2	2	2	3	3	3	1	3	3	2	1	1	2	2	2	2	3	2	1	2	3	4	3	2
Q14498;Q86U06	Q14498	10;1	10;1	10;1	RNA-binding protein 39	RBM39	sp|Q14498|RBM39_HUMAN RNA-binding protein 39 OS=Homo sapiens OX=9606 GN=RBM39 PE=1 SV=2	2	10	10	10	6	0	2	6	6	5	6	6	0	5	3	6	5	7	3	8	3	8	3	5	1	5	5	6	0	2	6	6	5	6	6	0	5	3	6	5	7	3
Q99829	Q99829	9	9	9	Copine-1	CPNE1	sp|Q99829|CPNE1_HUMAN Copine-1 OS=Homo sapiens OX=9606 GN=CPNE1 PE=1 SV=1	1	9	9	9	4	1	2	6	2	5	5	4	1	0	3	5	4	3	4	7	2	4	4	2	0	6	7	4	1	2	6	2	5	5	4	1	0	3	5	4	3	4
P14923	P14923	26	26	22	Junction plakoglobin	JUP	sp|P14923|PLAK_HUMAN Junction plakoglobin OS=Homo sapiens OX=9606 GN=JUP PE=1 SV=3	1	26	26	22	9	0	0	10	7	6	8	3	0	11	5	10	8	26	3	16	15	14	16	14	2	22	20	9	0	0	10	7	6	8	3	0	11	5	10	8	26	3
P46781	P46781	15	15	15	40S ribosomal protein S9	RPS9	sp|P46781|RS9_HUMAN 40S ribosomal protein S9 OS=Homo sapiens OX=9606 GN=RPS9 PE=1 SV=3	1	15	15	15	7	1	0	9	6	6	9	5	1	6	3	9	10	9	5	7	3	8	7	6	2	6	9	7	1	0	9	6	6	9	5	1	6	3	9	10	9	5
Q07020	Q07020	10	10	10	60S ribosomal protein L18	RPL18	sp|Q07020|RL18_HUMAN 60S ribosomal protein L18 OS=Homo sapiens OX=9606 GN=RPL18 PE=1 SV=2	1	10	10	10	6	0	0	7	2	4	5	5	1	1	1	7	7	5	4	6	4	4	4	4	1	4	5	6	0	0	7	2	4	5	5	1	1	1	7	7	5	4
P61254;Q9UNX3	P61254;Q9UNX3	12;11	12;11	11;10	60S ribosomal protein L26;60S ribosomal protein L26-like 1	RPL26;RPL26L1	sp|P61254|RL26_HUMAN 60S ribosomal protein L26 OS=Homo sapiens OX=9606 GN=RPL26 PE=1 SV=1;sp|Q9UNX3|RL26L_HUMAN 60S ribosomal protein L26-like 1 OS=Homo sapiens OX=9606 GN=RPL26L1 PE=1 SV=1	2	12	12	11	3	1	0	4	6	5	5	3	1	5	4	7	7	5	2	5	2	5	5	3	1	3	5	3	1	0	4	6	5	5	3	1	5	4	7	7	5	2
Q9Y3U8	Q9Y3U8	5	5	5	60S ribosomal protein L36	RPL36	sp|Q9Y3U8|RL36_HUMAN 60S ribosomal protein L36 OS=Homo sapiens OX=9606 GN=RPL36 PE=1 SV=3	1	5	5	5	3	1	1	2	2	2	3	3	0	3	2	4	4	4	2	4	3	3	3	4	1	3	3	3	1	1	2	2	2	3	3	0	3	2	4	4	4	2
P27635;Q96L21	P27635	12;5	12;5	12;5	60S ribosomal protein L10	RPL10	sp|P27635|RL10_HUMAN 60S ribosomal protein L10 OS=Homo sapiens OX=9606 GN=RPL10 PE=1 SV=4	2	12	12	12	4	0	0	3	5	2	3	4	0	5	4	8	9	5	4	6	4	4	3	4	1	6	5	4	0	0	3	5	2	3	4	0	5	4	8	9	5	4
Q15366;P57723	Q15366	15;1	9;0	8;0	Poly(rC)-binding protein 2	PCBP2	sp|Q15366|PCBP2_HUMAN Poly(rC)-binding protein 2 OS=Homo sapiens OX=9606 GN=PCBP2 PE=1 SV=1	2	15	9	8	7	4	3	9	9	8	9	5	3	7	5	7	9	7	5	7	7	7	7	8	3	7	7	5	1	1	6	5	5	6	3	1	4	2	4	6	3	2
P00491	P00491	13	13	13	Purine nucleoside phosphorylase	PNP	sp|P00491|PNPH_HUMAN Purine nucleoside phosphorylase OS=Homo sapiens OX=9606 GN=PNP PE=1 SV=2	1	13	13	13	6	1	5	1	2	3	2	2	0	4	5	7	10	9	3	2	4	3	8	7	1	5	10	6	1	5	1	2	3	2	2	0	4	5	7	10	9	3
P38919	P38919	18	14	14	Eukaryotic initiation factor 4A-III;Eukaryotic initiation factor 4A-III, N-terminally processed	EIF4A3	sp|P38919|IF4A3_HUMAN Eukaryotic initiation factor 4A-III OS=Homo sapiens OX=9606 GN=EIF4A3 PE=1 SV=4	1	18	14	14	8	2	2	10	9	8	9	5	0	7	8	12	12	8	3	14	5	10	9	3	2	10	9	6	1	1	7	7	6	6	3	0	5	6	10	10	6	2
P43243	P43243	26	26	26	Matrin-3	MATR3	sp|P43243|MATR3_HUMAN Matrin-3 OS=Homo sapiens OX=9606 GN=MATR3 PE=1 SV=2	1	26	26	26	3	1	1	12	11	8	13	4	0	6	5	10	7	11	3	16	7	12	10	6	2	12	6	3	1	1	12	11	8	13	4	0	6	5	10	7	11	3
O43684	O43684	10	10	10	Mitotic checkpoint protein BUB3	BUB3	sp|O43684|BUB3_HUMAN Mitotic checkpoint protein BUB3 OS=Homo sapiens OX=9606 GN=BUB3 PE=1 SV=1	1	10	10	10	4	1	1	7	6	6	7	3	1	3	3	7	4	7	2	6	3	4	6	5	1	6	5	4	1	1	7	6	6	7	3	1	3	3	7	4	7	2
Q8N1G4	Q8N1G4	15	15	15	Leucine-rich repeat-containing protein 47	LRRC47	sp|Q8N1G4|LRC47_HUMAN Leucine-rich repeat-containing protein 47 OS=Homo sapiens OX=9606 GN=LRRC47 PE=1 SV=1	1	15	15	15	5	0	0	7	8	8	4	5	1	8	3	6	7	8	2	8	5	5	8	5	1	4	6	5	0	0	7	8	8	4	5	1	8	3	6	7	8	2
P31153;Q00266	P31153	7;1	7;1	7;1	S-adenosylmethionine synthase isoform type-2	MAT2A	sp|P31153|METK2_HUMAN S-adenosylmethionine synthase isoform type-2 OS=Homo sapiens OX=9606 GN=MAT2A PE=1 SV=1	2	7	7	7	3	1	1	6	3	2	6	3	1	5	4	5	5	2	2	4	4	3	3	2	0	3	3	3	1	1	6	3	2	6	3	1	5	4	5	5	2	2
Q9Y4L1	Q9Y4L1	25	25	25	Hypoxia up-regulated protein 1	HYOU1	sp|Q9Y4L1|HYOU1_HUMAN Hypoxia up-regulated protein 1 OS=Homo sapiens OX=9606 GN=HYOU1 PE=1 SV=1	1	25	25	25	9	0	0	9	4	3	1	2	0	0	2	6	7	20	7	14	11	15	12	12	1	13	15	9	0	0	9	4	3	1	2	0	0	2	6	7	20	7
P06703	P06703	7	7	7	Protein S100-A6	S100A6	sp|P06703|S10A6_HUMAN Protein S100-A6 OS=Homo sapiens OX=9606 GN=S100A6 PE=1 SV=1	1	7	7	7	3	4	4	3	4	5	4	4	4	4	4	5	6	2	2	2	2	2	2	2	2	2	1	3	4	4	3	4	5	4	4	4	4	4	5	6	2	2
P27482	P27482	13	13	11	Calmodulin-like protein 3	CALML3	sp|P27482|CALL3_HUMAN Calmodulin-like protein 3 OS=Homo sapiens OX=9606 GN=CALML3 PE=1 SV=2	1	13	13	11	2	2	3	2	8	4	9	2	2	13	4	2	2	1	2	2	4	5	2	2	2	2	2	2	2	3	2	8	4	9	2	2	13	4	2	2	1	2
P62917	P62917	14	14	14	60S ribosomal protein L8	RPL8	sp|P62917|RL8_HUMAN 60S ribosomal protein L8 OS=Homo sapiens OX=9606 GN=RPL8 PE=1 SV=2	1	14	14	14	8	3	3	7	6	5	7	6	4	9	9	8	11	5	2	5	4	4	3	4	2	4	4	8	3	3	7	6	5	7	6	4	9	9	8	11	5	2
P30626	P30626	11	11	11	Sorcin	SRI	sp|P30626|SORCN_HUMAN Sorcin OS=Homo sapiens OX=9606 GN=SRI PE=1 SV=1	1	11	11	11	6	5	6	8	8	8	8	7	5	6	7	9	10	7	5	9	7	5	6	7	1	8	6	6	5	6	8	8	8	8	7	5	6	7	9	10	7	5
Q16629	Q16629	7	7	6	Serine/arginine-rich splicing factor 7	SRSF7	sp|Q16629|SRSF7_HUMAN Serine/arginine-rich splicing factor 7 OS=Homo sapiens OX=9606 GN=SRSF7 PE=1 SV=1	1	7	7	6	5	4	4	5	6	4	5	6	3	4	4	5	5	3	2	2	3	2	2	2	1	2	2	5	4	4	5	6	4	5	6	3	4	4	5	5	3	2
P31949	P31949	6	6	6	Protein S100-A11;Protein S100-A11, N-terminally processed	S100A11	sp|P31949|S10AB_HUMAN Protein S100-A11 OS=Homo sapiens OX=9606 GN=S100A11 PE=1 SV=2	1	6	6	6	5	2	4	3	5	5	5	5	2	5	5	5	6	3	2	3	3	3	3	3	1	3	3	5	2	4	3	5	5	5	5	2	5	5	5	6	3	2
P04080	P04080	8	8	8	Cystatin-B	CSTB	sp|P04080|CYTB_HUMAN Cystatin-B OS=Homo sapiens OX=9606 GN=CSTB PE=1 SV=2	1	8	8	8	5	4	3	5	6	6	6	6	2	4	4	6	4	4	2	4	4	5	5	3	0	5	5	5	4	3	5	6	6	6	6	2	4	4	6	4	4	2
P20618	P20618	10	10	10	Proteasome subunit beta type-1	PSMB1	sp|P20618|PSB1_HUMAN Proteasome subunit beta type-1 OS=Homo sapiens OX=9606 GN=PSMB1 PE=1 SV=2	1	10	10	10	7	4	3	7	5	6	4	5	3	6	7	7	7	8	4	7	5	5	6	4	0	7	6	7	4	3	7	5	6	4	5	3	6	7	7	7	8	4
P62277	P62277	10	10	10	40S ribosomal protein S13	RPS13	sp|P62277|RS13_HUMAN 40S ribosomal protein S13 OS=Homo sapiens OX=9606 GN=RPS13 PE=1 SV=2	1	10	10	10	4	2	2	4	3	3	5	4	2	4	3	5	7	5	2	3	4	7	5	4	1	5	5	4	2	2	4	3	3	5	4	2	4	3	5	7	5	2
Q15717;P26378	Q15717	13;1	13;1	12;0	ELAV-like protein 1	ELAVL1	sp|Q15717|ELAV1_HUMAN ELAV-like protein 1 OS=Homo sapiens OX=9606 GN=ELAVL1 PE=1 SV=2	2	13	13	12	3	4	2	9	7	6	11	7	2	5	5	7	5	6	3	10	8	10	5	6	1	8	6	3	4	2	9	7	6	11	7	2	5	5	7	5	6	3
Q9UNZ2	Q9UNZ2	18	18	18	NSFL1 cofactor p47	NSFL1C	sp|Q9UNZ2|NSF1C_HUMAN NSFL1 cofactor p47 OS=Homo sapiens OX=9606 GN=NSFL1C PE=1 SV=2	1	18	18	18	8	4	3	5	8	4	8	8	3	6	4	11	7	5	5	7	7	4	6	2	3	9	7	8	4	3	5	8	4	8	8	3	6	4	11	7	5	5
P62826	P62826	12	12	12	GTP-binding nuclear protein Ran	RAN	sp|P62826|RAN_HUMAN GTP-binding nuclear protein Ran OS=Homo sapiens OX=9606 GN=RAN PE=1 SV=3	1	12	12	12	5	2	3	7	9	6	7	5	3	6	6	8	6	5	3	7	7	3	4	4	1	7	6	5	2	3	7	9	6	7	5	3	6	6	8	6	5	3
Q96C19	Q96C19	12	12	11	EF-hand domain-containing protein D2	EFHD2	sp|Q96C19|EFHD2_HUMAN EF-hand domain-containing protein D2 OS=Homo sapiens OX=9606 GN=EFHD2 PE=1 SV=1	1	12	12	11	4	3	3	4	5	5	4	8	3	4	10	7	11	5	2	5	7	7	6	6	0	7	4	4	3	3	4	5	5	4	8	3	4	10	7	11	5	2
P28070	P28070	7	7	7	Proteasome subunit beta type-4	PSMB4	sp|P28070|PSB4_HUMAN Proteasome subunit beta type-4 OS=Homo sapiens OX=9606 GN=PSMB4 PE=1 SV=4	1	7	7	7	3	2	2	3	3	2	2	3	2	2	4	3	2	3	2	5	2	3	3	2	2	1	2	3	2	2	3	3	2	2	3	2	2	4	3	2	3	2
P26447	P26447	8	8	8	Protein S100-A4	S100A4	sp|P26447|S10A4_HUMAN Protein S100-A4 OS=Homo sapiens OX=9606 GN=S100A4 PE=1 SV=1	1	8	8	8	3	4	5	1	3	6	7	3	3	2	4	3	3	3	2	2	4	3	3	4	2	3	1	3	4	5	1	3	6	7	3	3	2	4	3	3	3	2
P62318	P62318	4	4	4	Small nuclear ribonucleoprotein Sm D3	SNRPD3	sp|P62318|SMD3_HUMAN Small nuclear ribonucleoprotein Sm D3 OS=Homo sapiens OX=9606 GN=SNRPD3 PE=1 SV=1	1	4	4	4	3	2	2	3	3	3	3	3	1	3	2	2	3	4	2	4	2	3	2	3	2	4	3	3	2	2	3	3	3	3	3	1	3	2	2	3	4	2
P53999	P53999	8	8	8	Activated RNA polymerase II transcriptional coactivator p15	SUB1	sp|P53999|TCP4_HUMAN Activated RNA polymerase II transcriptional coactivator p15 OS=Homo sapiens OX=9606 GN=SUB1 PE=1 SV=3	1	8	8	8	7	3	0	6	5	4	4	4	2	6	3	3	5	6	3	4	4	4	5	3	1	3	3	7	3	0	6	5	4	4	4	2	6	3	3	5	6	3
P62280	P62280	14	14	14	40S ribosomal protein S11	RPS11	sp|P62280|RS11_HUMAN 40S ribosomal protein S11 OS=Homo sapiens OX=9606 GN=RPS11 PE=1 SV=3	1	14	14	14	4	3	0	6	4	4	5	3	0	6	4	7	7	6	3	8	5	6	7	3	1	6	4	4	3	0	6	4	4	5	3	0	6	4	7	7	6	3
P02765	P02765	6	6	6	Alpha-2-HS-glycoprotein;Alpha-2-HS-glycoprotein chain A;Alpha-2-HS-glycoprotein chain B	AHSG	sp|P02765|FETUA_HUMAN Alpha-2-HS-glycoprotein OS=Homo sapiens OX=9606 GN=AHSG PE=1 SV=2	1	6	6	6	3	6	4	1	0	0	0	3	4	0	3	2	4	1	3	2	4	2	3	3	4	3	3	3	6	4	1	0	0	0	3	4	0	3	2	4	1	3
P21281	P21281	15	15	10	V-type proton ATPase subunit B, brain isoform	ATP6V1B2	sp|P21281|VATB2_HUMAN V-type proton ATPase subunit B, brain isoform OS=Homo sapiens OX=9606 GN=ATP6V1B2 PE=1 SV=3	1	15	15	10	5	2	2	1	2	2	3	4	1	5	6	4	3	7	4	3	3	2	6	10	1	6	4	5	2	2	1	2	2	3	4	1	5	6	4	3	7	4
P01008;CON__P41361	P01008	14;4	14;4	14;4	Antithrombin-III	SERPINC1	sp|P01008|ANT3_HUMAN Antithrombin-III OS=Homo sapiens OX=9606 GN=SERPINC1 PE=1 SV=1	2	14	14	14	5	5	5	2	0	0	1	4	0	1	5	3	6	1	11	3	12	3	7	2	13	9	8	5	5	5	2	0	0	1	4	0	1	5	3	6	1	11
Q9UBM7	Q9UBM7	3	3	3	7-dehydrocholesterol reductase	DHCR7	sp|Q9UBM7|DHCR7_HUMAN 7-dehydrocholesterol reductase OS=Homo sapiens OX=9606 GN=DHCR7 PE=1 SV=1	1	3	3	3	0	0	0	2	0	0	0	1	0	0	1	0	0	1	0	2	0	1	1	2	0	2	2	0	0	0	2	0	0	0	1	0	0	1	0	0	1	0
Q06828	Q06828	5	5	5	Fibromodulin	FMOD	sp|Q06828|FMOD_HUMAN Fibromodulin OS=Homo sapiens OX=9606 GN=FMOD PE=1 SV=2	1	5	5	5	0	1	0	0	0	0	0	1	0	1	1	1	1	2	1	0	1	0	2	2	1	4	3	0	1	0	0	0	0	0	1	0	1	1	1	1	2	1
P52790	P52790	9	7	7	Hexokinase-3	HK3	sp|P52790|HXK3_HUMAN Hexokinase-3 OS=Homo sapiens OX=9606 GN=HK3 PE=1 SV=2	1	9	7	7	0	0	0	0	0	0	0	0	0	0	0	2	1	7	2	1	1	2	2	7	0	2	3	0	0	0	0	0	0	0	0	0	0	0	1	0	6	1
Q15418	Q15418	5	4	4	Ribosomal protein S6 kinase alpha-1	RPS6KA1	sp|Q15418|KS6A1_HUMAN Ribosomal protein S6 kinase alpha-1 OS=Homo sapiens OX=9606 GN=RPS6KA1 PE=1 SV=2	1	5	4	4	0	0	0	0	0	0	0	0	0	0	0	0	0	5	0	2	0	1	0	0	0	3	3	0	0	0	0	0	0	0	0	0	0	0	0	0	4	0
P26022	P26022	7	7	7	Pentraxin-related protein PTX3	PTX3	sp|P26022|PTX3_HUMAN Pentraxin-related protein PTX3 OS=Homo sapiens OX=9606 GN=PTX3 PE=1 SV=3	1	7	7	7	0	0	1	0	0	0	0	0	0	0	0	2	1	5	0	0	0	0	0	0	0	5	4	0	0	1	0	0	0	0	0	0	0	0	2	1	5	0
Q9NVP1	Q9NVP1	3	3	3	ATP-dependent RNA helicase DDX18	DDX18	sp|Q9NVP1|DDX18_HUMAN ATP-dependent RNA helicase DDX18 OS=Homo sapiens OX=9606 GN=DDX18 PE=1 SV=2	1	3	3	3	0	0	0	0	0	0	0	0	0	0	0	0	0	3	0	1	0	0	0	0	0	2	2	0	0	0	0	0	0	0	0	0	0	0	0	0	3	0
P36543;Q96A05	P36543	4;1	4;1	4;1	V-type proton ATPase subunit E 1	ATP6V1E1	sp|P36543|VATE1_HUMAN V-type proton ATPase subunit E 1 OS=Homo sapiens OX=9606 GN=ATP6V1E1 PE=1 SV=1	2	4	4	4	1	0	1	0	1	0	0	0	0	1	1	2	1	3	1	1	1	1	1	3	2	2	2	1	0	1	0	1	0	0	0	0	1	1	2	1	3	1
Q16222	Q16222	5	5	5	UDP-N-acetylhexosamine pyrophosphorylase;UDP-N-acetylgalactosamine pyrophosphorylase;UDP-N-acetylglucosamine pyrophosphorylase	UAP1	sp|Q16222|UAP1_HUMAN UDP-N-acetylhexosamine pyrophosphorylase OS=Homo sapiens OX=9606 GN=UAP1 PE=1 SV=3	1	5	5	5	1	0	0	1	0	0	0	0	0	0	0	1	2	3	0	1	0	0	1	0	0	2	3	1	0	0	1	0	0	0	0	0	0	0	1	2	3	0
Q96LD4	Q96LD4	5	5	5	Tripartite motif-containing protein 47	TRIM47	sp|Q96LD4|TRI47_HUMAN E3 ubiquitin-protein ligase TRIM47 OS=Homo sapiens OX=9606 GN=TRIM47 PE=1 SV=2	1	5	5	5	0	0	0	0	0	0	0	0	0	0	0	0	0	3	0	0	0	0	0	5	0	0	2	0	0	0	0	0	0	0	0	0	0	0	0	0	3	0
Q9UDY4	Q9UDY4	7	6	6	DnaJ homolog subfamily B member 4	DNAJB4	sp|Q9UDY4|DNJB4_HUMAN DnaJ homolog subfamily B member 4 OS=Homo sapiens OX=9606 GN=DNAJB4 PE=1 SV=1	1	7	6	6	0	0	0	0	0	0	0	0	0	0	0	0	1	3	3	1	2	1	1	5	7	2	1	0	0	0	0	0	0	0	0	0	0	0	0	0	2	2
P04181	P04181	8	8	8	Ornithine aminotransferase, mitochondrial;Ornithine aminotransferase, hepatic form;Ornithine aminotransferase, renal form	OAT	sp|P04181|OAT_HUMAN Ornithine aminotransferase, mitochondrial OS=Homo sapiens OX=9606 GN=OAT PE=1 SV=1	1	8	8	8	0	0	0	0	0	0	0	0	0	1	1	0	2	0	0	0	0	0	1	5	0	2	4	0	0	0	0	0	0	0	0	0	1	1	0	2	0	0
Q12884	Q12884	2	2	2	Prolyl endopeptidase FAP;Antiplasmin-cleaving enzyme FAP, soluble form	FAP	sp|Q12884|SEPR_HUMAN Prolyl endopeptidase FAP OS=Homo sapiens OX=9606 GN=FAP PE=1 SV=5	1	2	2	2	0	0	0	0	0	0	0	0	0	0	0	0	0	1	0	0	0	0	0	2	0	2	2	0	0	0	0	0	0	0	0	0	0	0	0	0	1	0
Q9Y6M1;Q9NZI8	Q9Y6M1	13;1	13;1	12;0	Insulin-like growth factor 2 mRNA-binding protein 2	IGF2BP2	sp|Q9Y6M1|IF2B2_HUMAN Insulin-like growth factor 2 mRNA-binding protein 2 OS=Homo sapiens OX=9606 GN=IGF2BP2 PE=1 SV=2	2	13	13	12	0	0	0	0	0	0	0	0	0	0	0	0	4	6	0	0	0	0	1	0	0	2	10	0	0	0	0	0	0	0	0	0	0	0	0	4	6	0
P32322	P32322	7	7	6	Pyrroline-5-carboxylate reductase 1, mitochondrial	PYCR1	sp|P32322|P5CR1_HUMAN Pyrroline-5-carboxylate reductase 1, mitochondrial OS=Homo sapiens OX=9606 GN=PYCR1 PE=1 SV=2	1	7	7	6	0	0	0	0	0	0	0	1	0	0	0	0	0	6	0	0	0	2	1	2	0	3	0	0	0	0	0	0	0	0	1	0	0	0	0	0	6	0
Q14574	Q14574	9	9	8	Desmocollin-3	DSC3	sp|Q14574|DSC3_HUMAN Desmocollin-3 OS=Homo sapiens OX=9606 GN=DSC3 PE=1 SV=3	1	9	9	8	0	0	0	0	0	0	0	0	0	4	0	3	0	5	0	0	0	0	0	0	0	3	4	0	0	0	0	0	0	0	0	0	4	0	3	0	5	0
P09936	P09936	6	6	6	Ubiquitin carboxyl-terminal hydrolase isozyme L1	UCHL1	sp|P09936|UCHL1_HUMAN Ubiquitin carboxyl-terminal hydrolase isozyme L1 OS=Homo sapiens OX=9606 GN=UCHL1 PE=1 SV=2	1	6	6	6	1	2	0	0	0	0	0	1	1	0	2	1	0	0	2	0	0	0	0	5	5	4	0	1	2	0	0	0	0	0	1	1	0	2	1	0	0	2
P01033	P01033	7	7	7	Metalloproteinase inhibitor 1	TIMP1	sp|P01033|TIMP1_HUMAN Metalloproteinase inhibitor 1 OS=Homo sapiens OX=9606 GN=TIMP1 PE=1 SV=1	1	7	7	7	1	0	1	0	0	0	0	2	1	0	1	3	5	1	0	0	0	0	0	2	0	4	5	1	0	1	0	0	0	0	2	1	0	1	3	5	1	0
P16989	P16989	10	10	7	Y-box-binding protein 3	YBX3	sp|P16989|YBOX3_HUMAN Y-box-binding protein 3 OS=Homo sapiens OX=9606 GN=YBX3 PE=1 SV=4	1	10	10	7	2	1	0	2	6	4	4	4	2	4	4	9	6	4	0	1	0	0	2	0	1	5	2	2	1	0	2	6	4	4	4	2	4	4	9	6	4	0
P32455;Q9H0R5	P32455	16;4	16;4	14;3	Interferon-induced guanylate-binding protein 1	GBP1	sp|P32455|GBP1_HUMAN Guanylate-binding protein 1 OS=Homo sapiens OX=9606 GN=GBP1 PE=1 SV=2	2	16	16	14	1	0	0	0	0	1	0	0	0	0	0	0	0	16	0	0	0	1	6	10	0	2	0	1	0	0	0	0	1	0	0	0	0	0	0	0	16	0
Q04941	Q04941	2	2	2	Proteolipid protein 2	PLP2	sp|Q04941|PLP2_HUMAN Proteolipid protein 2 OS=Homo sapiens OX=9606 GN=PLP2 PE=1 SV=1	1	2	2	2	0	0	0	1	1	1	1	0	0	0	0	1	0	2	1	1	2	1	1	2	0	2	1	0	0	0	1	1	1	1	0	0	0	0	1	0	2	1
P35613	P35613	6	6	6	Basigin	BSG	sp|P35613|BASI_HUMAN Basigin OS=Homo sapiens OX=9606 GN=BSG PE=1 SV=2	1	6	6	6	0	0	0	1	0	0	0	0	0	0	0	0	1	2	0	0	1	3	1	1	0	2	4	0	0	0	1	0	0	0	0	0	0	0	0	1	2	0
Q9Y3A5	Q9Y3A5	10	10	10	Ribosome maturation protein SBDS	SBDS	sp|Q9Y3A5|SBDS_HUMAN Ribosome maturation protein SBDS OS=Homo sapiens OX=9606 GN=SBDS PE=1 SV=4	1	10	10	10	0	1	0	1	1	1	2	1	0	1	0	2	6	3	1	1	3	1	0	3	1	5	2	0	1	0	1	1	1	2	1	0	1	0	2	6	3	1
O95786	O95786	11	11	11	Probable ATP-dependent RNA helicase DDX58	DDX58	sp|O95786|DDX58_HUMAN Probable ATP-dependent RNA helicase DDX58 OS=Homo sapiens OX=9606 GN=DDX58 PE=1 SV=2	1	11	11	11	0	0	0	2	0	0	0	0	0	0	0	0	0	9	0	1	0	0	2	3	0	0	3	0	0	0	2	0	0	0	0	0	0	0	0	0	9	0
P36551	P36551	7	7	7	Oxygen-dependent coproporphyrinogen-III oxidase, mitochondrial	CPOX	sp|P36551|HEM6_HUMAN Oxygen-dependent coproporphyrinogen-III oxidase, mitochondrial OS=Homo sapiens OX=9606 GN=CPOX PE=1 SV=3	1	7	7	7	1	0	0	0	1	0	0	1	0	1	1	2	0	4	0	0	0	2	3	2	0	2	4	1	0	0	0	1	0	0	1	0	1	1	2	0	4	0
P46087	P46087	8	8	8	Probable 28S rRNA (cytosine(4447)-C(5))-methyltransferase	NOP2	sp|P46087|NOP2_HUMAN Probable 28S rRNA (cytosine(4447)-C(5))-methyltransferase OS=Homo sapiens OX=9606 GN=NOP2 PE=1 SV=2	1	8	8	8	0	0	0	1	0	0	0	0	0	0	0	1	0	5	0	1	1	3	1	2	0	5	5	0	0	0	1	0	0	0	0	0	0	0	1	0	5	0
Q70UQ0	Q70UQ0	6	6	6	Inhibitor of nuclear factor kappa-B kinase-interacting protein	IKBIP	sp|Q70UQ0|IKIP_HUMAN Inhibitor of nuclear factor kappa-B kinase-interacting protein OS=Homo sapiens OX=9606 GN=IKBIP PE=1 SV=1	1	6	6	6	0	0	0	0	0	0	0	0	0	0	0	0	0	4	2	0	1	2	1	2	1	2	2	0	0	0	0	0	0	0	0	0	0	0	0	0	4	2
Q9NTJ3	Q9NTJ3	9	9	9	Structural maintenance of chromosomes protein 4	SMC4	sp|Q9NTJ3|SMC4_HUMAN Structural maintenance of chromosomes protein 4 OS=Homo sapiens OX=9606 GN=SMC4 PE=1 SV=2	1	9	9	9	0	0	0	0	0	0	0	0	0	0	0	0	0	5	0	4	0	1	0	0	0	3	5	0	0	0	0	0	0	0	0	0	0	0	0	0	5	0
Q96KG9	Q96KG9	4	4	4	N-terminal kinase-like protein	SCYL1	sp|Q96KG9|SCYL1_HUMAN N-terminal kinase-like protein OS=Homo sapiens OX=9606 GN=SCYL1 PE=1 SV=1	1	4	4	4	0	0	0	0	0	0	0	0	0	0	0	0	0	4	1	1	1	2	1	2	0	0	2	0	0	0	0	0	0	0	0	0	0	0	0	0	4	1
Q8IWE2	Q8IWE2	4	4	4	Protein NOXP20	FAM114A1	sp|Q8IWE2|NXP20_HUMAN Protein NOXP20 OS=Homo sapiens OX=9606 GN=FAM114A1 PE=1 SV=2	1	4	4	4	0	0	0	1	0	0	0	0	0	0	0	0	0	2	0	1	2	0	1	2	1	3	4	0	0	0	1	0	0	0	0	0	0	0	0	0	2	0
Q01780	Q01780	5	5	5	Exosome component 10	EXOSC10	sp|Q01780|EXOSX_HUMAN Exosome component 10 OS=Homo sapiens OX=9606 GN=EXOSC10 PE=1 SV=2	1	5	5	5	0	0	0	1	0	0	0	0	0	0	0	0	0	3	0	3	0	1	0	0	0	3	3	0	0	0	1	0	0	0	0	0	0	0	0	0	3	0
O43294	O43294	14	14	14	Transforming growth factor beta-1-induced transcript 1 protein	TGFB1I1	sp|O43294|TGFI1_HUMAN Transforming growth factor beta-1-induced transcript 1 protein OS=Homo sapiens OX=9606 GN=TGFB1I1 PE=1 SV=2	1	14	14	14	0	2	2	0	0	0	0	2	1	0	2	1	1	1	8	1	1	1	0	7	10	2	1	0	2	2	0	0	0	0	2	1	0	2	1	1	1	8
P17213	P17213	4	4	4	Bactericidal permeability-increasing protein	BPI	sp|P17213|BPI_HUMAN Bactericidal permeability-increasing protein OS=Homo sapiens OX=9606 GN=BPI PE=1 SV=4	1	4	4	4	0	0	0	0	0	0	0	0	0	0	0	1	0	1	2	0	0	1	1	2	0	4	2	0	0	0	0	0	0	0	0	0	0	0	1	0	1	2
P46821	P46821	24	24	22	Microtubule-associated protein 1B;MAP1B heavy chain;MAP1 light chain LC1	MAP1B	sp|P46821|MAP1B_HUMAN Microtubule-associated protein 1B OS=Homo sapiens OX=9606 GN=MAP1B PE=1 SV=2	1	24	24	22	0	2	1	0	0	0	0	0	0	0	0	0	2	0	5	0	0	0	0	8	19	3	0	0	2	1	0	0	0	0	0	0	0	0	0	2	0	5
P49023	P49023	6	6	6	Paxillin	PXN	sp|P49023|PAXI_HUMAN Paxillin OS=Homo sapiens OX=9606 GN=PXN PE=1 SV=3	1	6	6	6	0	0	0	0	0	0	0	0	0	0	0	0	1	0	1	0	0	2	0	1	0	3	3	0	0	0	0	0	0	0	0	0	0	0	0	1	0	1
Q16647	Q16647	11	11	11	Prostacyclin synthase	PTGIS	sp|Q16647|PTGIS_HUMAN Prostacyclin synthase OS=Homo sapiens OX=9606 GN=PTGIS PE=1 SV=1	1	11	11	11	0	0	0	0	0	0	0	0	0	0	1	0	0	0	3	0	0	0	0	11	4	4	0	0	0	0	0	0	0	0	0	0	0	1	0	0	0	3
Q9H4G4	Q9H4G4	2	2	2	Golgi-associated plant pathogenesis-related protein 1	GLIPR2	sp|Q9H4G4|GAPR1_HUMAN Golgi-associated plant pathogenesis-related protein 1 OS=Homo sapiens OX=9606 GN=GLIPR2 PE=1 SV=3	1	2	2	2	0	1	1	1	0	0	0	1	1	1	0	0	0	1	2	1	1	0	1	2	2	2	1	0	1	1	1	0	0	0	1	1	1	0	0	0	1	2
P05161	P05161	8	8	8	Ubiquitin-like protein ISG15	ISG15	sp|P05161|ISG15_HUMAN Ubiquitin-like protein ISG15 OS=Homo sapiens OX=9606 GN=ISG15 PE=1 SV=5	1	8	8	8	1	1	1	0	1	0	2	1	0	0	1	2	2	8	0	0	2	6	0	2	0	2	0	1	1	1	0	1	0	2	1	0	0	1	2	2	8	0
P52788	P52788	7	7	7	Spermine synthase	SMS	sp|P52788|SPSY_HUMAN Spermine synthase OS=Homo sapiens OX=9606 GN=SMS PE=1 SV=2	1	7	7	7	3	0	0	4	0	1	2	0	0	1	0	0	1	5	0	4	0	1	1	2	1	1	3	3	0	0	4	0	1	2	0	0	1	0	0	1	5	0
P53004	P53004	9	9	9	Biliverdin reductase A	BLVRA	sp|P53004|BIEA_HUMAN Biliverdin reductase A OS=Homo sapiens OX=9606 GN=BLVRA PE=1 SV=2	1	9	9	9	2	0	0	2	0	0	0	1	0	1	0	0	1	7	3	1	1	0	1	6	1	0	5	2	0	0	2	0	0	0	1	0	1	0	0	1	7	3
P23141;Q9UKY3	P23141	10;1	10;1	10;1	Liver carboxylesterase 1	CES1	sp|P23141|EST1_HUMAN Liver carboxylesterase 1 OS=Homo sapiens OX=9606 GN=CES1 PE=1 SV=2	2	10	10	10	0	2	0	0	0	0	0	0	0	4	1	0	0	0	6	0	0	0	0	5	8	2	0	0	2	0	0	0	0	0	0	0	4	1	0	0	0	6
Q13753	Q13753	33	33	33	Laminin subunit gamma-2	LAMC2	sp|Q13753|LAMC2_HUMAN Laminin subunit gamma-2 OS=Homo sapiens OX=9606 GN=LAMC2 PE=1 SV=2	1	33	33	33	0	0	0	0	0	0	0	0	0	1	0	1	14	28	0	0	0	0	5	0	0	7	27	0	0	0	0	0	0	0	0	0	1	0	1	14	28	0
Q16787	Q16787	27	27	27	Laminin subunit alpha-3	LAMA3	sp|Q16787|LAMA3_HUMAN Laminin subunit alpha-3 OS=Homo sapiens OX=9606 GN=LAMA3 PE=1 SV=2	1	27	27	27	0	0	0	0	0	0	0	0	0	0	0	0	10	22	0	0	0	0	3	0	0	8	19	0	0	0	0	0	0	0	0	0	0	0	0	10	22	0
P29466	P29466	7	7	6	Caspase-1;Caspase-1 subunit p20;Caspase-1 subunit p10	CASP1	sp|P29466|CASP1_HUMAN Caspase-1 OS=Homo sapiens OX=9606 GN=CASP1 PE=1 SV=1	1	7	7	6	1	1	0	0	0	1	0	1	0	2	0	0	3	5	1	0	0	0	5	4	0	0	5	1	1	0	0	0	1	0	1	0	2	0	0	3	5	1
Q9HCY8	Q9HCY8	6	6	6	Protein S100-A14	S100A14	sp|Q9HCY8|S10AE_HUMAN Protein S100-A14 OS=Homo sapiens OX=9606 GN=S100A14 PE=1 SV=1	1	6	6	6	1	0	0	0	1	1	1	0	0	1	1	4	0	6	0	1	1	4	1	0	0	5	2	1	0	0	0	1	1	1	0	0	1	1	4	0	6	0
Q6UX06	Q6UX06	9	9	9	Olfactomedin-4	OLFM4	sp|Q6UX06|OLFM4_HUMAN Olfactomedin-4 OS=Homo sapiens OX=9606 GN=OLFM4 PE=1 SV=1	1	9	9	9	6	0	0	0	0	0	0	0	0	0	0	0	0	2	6	0	0	1	1	0	1	6	9	6	0	0	0	0	0	0	0	0	0	0	0	0	2	6
P60953;P17081;Q9H4E5	P60953	7;1;1	6;0;0	6;0;0	Cell division control protein 42 homolog	CDC42	sp|P60953|CDC42_HUMAN Cell division control protein 42 homolog OS=Homo sapiens OX=9606 GN=CDC42 PE=1 SV=2	3	7	6	6	0	0	0	2	0	0	0	1	0	0	0	1	2	2	2	2	1	3	2	3	1	4	5	0	0	0	2	0	0	0	1	0	0	0	1	2	1	2
Q92626	Q92626	8	8	8	Peroxidasin homolog	PXDN	sp|Q92626|PXDN_HUMAN Peroxidasin homolog OS=Homo sapiens OX=9606 GN=PXDN PE=1 SV=2	1	8	8	8	0	0	1	0	0	0	0	1	0	0	0	1	3	0	5	0	0	0	0	4	2	5	1	0	0	1	0	0	0	0	1	0	0	0	1	3	0	5
Q14BN4	Q14BN4	19	19	19	Sarcolemmal membrane-associated protein	SLMAP	sp|Q14BN4|SLMAP_HUMAN Sarcolemmal membrane-associated protein OS=Homo sapiens OX=9606 GN=SLMAP PE=1 SV=1	1	19	19	19	0	3	0	0	0	0	0	0	3	0	2	0	0	1	10	0	1	1	1	13	13	2	1	0	3	0	0	0	0	0	0	3	0	2	0	0	1	10
Q9H074	Q9H074	8	8	8	Polyadenylate-binding protein-interacting protein 1	PAIP1	sp|Q9H074|PAIP1_HUMAN Polyadenylate-binding protein-interacting protein 1 OS=Homo sapiens OX=9606 GN=PAIP1 PE=1 SV=1	1	8	8	8	2	0	0	3	1	1	1	2	0	1	1	1	1	6	1	6	1	3	3	1	2	1	3	2	0	0	3	1	1	1	2	0	1	1	1	1	6	1
P43487	P43487	4	4	4	Ran-specific GTPase-activating protein	RANBP1	sp|P43487|RANG_HUMAN Ran-specific GTPase-activating protein OS=Homo sapiens OX=9606 GN=RANBP1 PE=1 SV=1	1	4	4	4	1	0	0	2	1	1	2	0	0	0	0	3	2	3	0	2	1	1	0	1	0	3	2	1	0	0	2	1	1	2	0	0	0	0	3	2	3	0
P52292	P52292	12	12	12	Importin subunit alpha-1	KPNA2	sp|P52292|IMA1_HUMAN Importin subunit alpha-1 OS=Homo sapiens OX=9606 GN=KPNA2 PE=1 SV=1	1	12	12	12	0	0	0	1	0	1	0	0	0	0	0	8	2	4	0	5	0	0	0	0	0	7	2	0	0	0	1	0	1	0	0	0	0	0	8	2	4	0
P14780	P14780	16	16	16	Matrix metalloproteinase-9;67 kDa matrix metalloproteinase-9;82 kDa matrix metalloproteinase-9	MMP9	sp|P14780|MMP9_HUMAN Matrix metalloproteinase-9 OS=Homo sapiens OX=9606 GN=MMP9 PE=1 SV=3	1	16	16	16	0	4	10	0	0	0	0	0	0	0	1	6	4	4	11	0	0	0	0	1	0	6	8	0	4	10	0	0	0	0	0	0	0	1	6	4	4	11
P01700;P01699	P01700	3;1	3;1	3;1	Ig lambda chain V-I region HA		sp|P01700|LV147_HUMAN Immunoglobulin lambda variable 1-47 OS=Homo sapiens OX=9606 GN=IGLV1-47 PE=1 SV=2	2	3	3	3	2	3	2	0	0	0	0	2	1	1	1	1	0	2	2	1	1	1	1	1	2	2	1	2	3	2	0	0	0	0	2	1	1	1	1	0	2	2
P80188	P80188	7	7	7	Neutrophil gelatinase-associated lipocalin	LCN2	sp|P80188|NGAL_HUMAN Neutrophil gelatinase-associated lipocalin OS=Homo sapiens OX=9606 GN=LCN2 PE=1 SV=2	1	7	7	7	2	0	2	0	0	0	0	0	1	3	0	2	2	3	5	0	0	1	1	1	0	6	5	2	0	2	0	0	0	0	0	1	3	0	2	2	3	5
P10301	P10301	8	8	6	Ras-related protein R-Ras	RRAS	sp|P10301|RRAS_HUMAN Ras-related protein R-Ras OS=Homo sapiens OX=9606 GN=RRAS PE=1 SV=1	1	8	8	6	1	2	1	1	0	1	1	2	1	0	1	1	3	0	6	0	0	1	0	6	4	1	2	1	2	1	1	0	1	1	2	1	0	1	1	3	0	6
P02511	P02511	11	11	11	Alpha-crystallin B chain	CRYAB	sp|P02511|CRYAB_HUMAN Alpha-crystallin B chain OS=Homo sapiens OX=9606 GN=CRYAB PE=1 SV=2	1	11	11	11	1	7	2	0	0	0	0	7	6	8	5	0	4	0	4	0	1	1	0	3	3	2	0	1	7	2	0	0	0	0	7	6	8	5	0	4	0	4
P08246	P08246	3	3	3	Neutrophil elastase	ELANE	sp|P08246|ELNE_HUMAN Neutrophil elastase OS=Homo sapiens OX=9606 GN=ELANE PE=1 SV=1	1	3	3	3	2	2	3	0	0	0	1	0	0	0	2	3	1	2	2	0	0	0	0	0	0	3	2	2	2	3	0	0	0	1	0	0	0	2	3	1	2	2
Q8IVN8	Q8IVN8	10	10	10	Somatomedin-B and thrombospondin type-1 domain-containing protein	SBSPON	sp|Q8IVN8|SBSPO_HUMAN Somatomedin-B and thrombospondin type-1 domain-containing protein OS=Homo sapiens OX=9606 GN=SBSPON PE=1 SV=2	1	10	10	10	0	6	2	0	0	0	0	3	2	0	4	0	2	0	3	0	1	0	0	8	6	2	1	0	6	2	0	0	0	0	3	2	0	4	0	2	0	3
P08294	P08294	8	8	8	Extracellular superoxide dismutase [Cu-Zn]	SOD3	sp|P08294|SODE_HUMAN Extracellular superoxide dismutase [Cu-Zn] OS=Homo sapiens OX=9606 GN=SOD3 PE=1 SV=2	1	8	8	8	3	7	4	0	1	2	0	5	6	5	5	1	5	0	6	0	0	0	0	6	8	2	0	3	7	4	0	1	2	0	5	6	5	5	1	5	0	6
P20160	P20160	4	4	4	Azurocidin	AZU1	sp|P20160|CAP7_HUMAN Azurocidin OS=Homo sapiens OX=9606 GN=AZU1 PE=1 SV=3	1	4	4	4	3	3	3	0	0	1	3	1	1	0	2	4	3	2	3	0	0	1	1	0	0	4	3	3	3	3	0	0	1	3	1	1	0	2	4	3	2	3
Q9BVC6	Q9BVC6	3	3	3	Transmembrane protein 109	TMEM109	sp|Q9BVC6|TM109_HUMAN Transmembrane protein 109 OS=Homo sapiens OX=9606 GN=TMEM109 PE=1 SV=1	1	3	3	3	1	0	0	1	1	1	1	1	0	1	0	1	1	1	1	3	1	1	1	2	1	2	1	1	0	0	1	1	1	1	1	0	1	0	1	1	1	1
P60468	P60468	3	3	3	Protein transport protein Sec61 subunit beta	SEC61B	sp|P60468|SC61B_HUMAN Protein transport protein Sec61 subunit beta OS=Homo sapiens OX=9606 GN=SEC61B PE=1 SV=2	1	3	3	3	0	0	0	3	0	0	1	0	0	0	0	0	2	3	1	1	0	3	3	1	0	3	3	0	0	0	3	0	0	1	0	0	0	0	0	2	3	1
Q9HD20	Q9HD20	13	13	13	Manganese-transporting ATPase 13A1	ATP13A1	sp|Q9HD20|AT131_HUMAN Manganese-transporting ATPase 13A1 OS=Homo sapiens OX=9606 GN=ATP13A1 PE=1 SV=2	1	13	13	13	1	0	0	1	0	0	3	0	0	0	0	0	0	2	0	0	0	8	10	2	0	0	2	1	0	0	1	0	0	3	0	0	0	0	0	0	2	0
P11717	P11717	23	23	23	Cation-independent mannose-6-phosphate receptor	IGF2R	sp|P11717|MPRI_HUMAN Cation-independent mannose-6-phosphate receptor OS=Homo sapiens OX=9606 GN=IGF2R PE=1 SV=3	1	23	23	23	1	0	0	0	0	0	1	0	0	0	0	0	2	13	0	12	0	0	3	4	0	2	9	1	0	0	0	0	0	1	0	0	0	0	0	2	13	0
O15460	O15460	7	7	7	Prolyl 4-hydroxylase subunit alpha-2	P4HA2	sp|O15460|P4HA2_HUMAN Prolyl 4-hydroxylase subunit alpha-2 OS=Homo sapiens OX=9606 GN=P4HA2 PE=1 SV=1	1	7	7	7	0	0	0	0	0	0	0	0	0	0	0	0	1	5	0	0	0	3	3	1	1	3	6	0	0	0	0	0	0	0	0	0	0	0	0	1	5	0
Q9GZZ1	Q9GZZ1	7	7	7	N-alpha-acetyltransferase 50	NAA50	sp|Q9GZZ1|NAA50_HUMAN N-alpha-acetyltransferase 50 OS=Homo sapiens OX=9606 GN=NAA50 PE=1 SV=1	1	7	7	7	0	0	0	0	0	0	0	0	0	0	0	0	1	6	0	3	1	3	1	1	0	2	2	0	0	0	0	0	0	0	0	0	0	0	0	1	6	0
P06756	P06756	14	14	14	Integrin alpha-V;Integrin alpha-V heavy chain;Integrin alpha-V light chain	ITGAV	sp|P06756|ITAV_HUMAN Integrin alpha-V OS=Homo sapiens OX=9606 GN=ITGAV PE=1 SV=2	1	14	14	14	3	0	0	0	1	0	0	0	0	0	0	0	0	5	1	0	2	5	7	1	2	5	4	3	0	0	0	1	0	0	0	0	0	0	0	0	5	1
Q9Y305	Q9Y305	9	9	9	Acyl-coenzyme A thioesterase 9, mitochondrial	ACOT9	sp|Q9Y305|ACOT9_HUMAN Acyl-coenzyme A thioesterase 9, mitochondrial OS=Homo sapiens OX=9606 GN=ACOT9 PE=1 SV=2	1	9	9	9	0	0	0	1	0	0	0	0	0	0	0	0	1	6	1	5	1	2	1	5	1	2	7	0	0	0	1	0	0	0	0	0	0	0	0	1	6	1
Q14008	Q14008	12	12	12	Cytoskeleton-associated protein 5	CKAP5	sp|Q14008|CKAP5_HUMAN Cytoskeleton-associated protein 5 OS=Homo sapiens OX=9606 GN=CKAP5 PE=1 SV=3	1	12	12	12	0	0	0	0	0	0	0	0	0	0	0	0	0	6	0	4	0	1	7	1	0	3	5	0	0	0	0	0	0	0	0	0	0	0	0	0	6	0
Q99436	Q99436	4	4	4	Proteasome subunit beta type-7	PSMB7	sp|Q99436|PSB7_HUMAN Proteasome subunit beta type-7 OS=Homo sapiens OX=9606 GN=PSMB7 PE=1 SV=1	1	4	4	4	0	0	0	2	1	0	1	0	0	2	0	1	0	2	1	2	1	2	1	1	1	2	2	0	0	0	2	1	0	1	0	0	2	0	1	0	2	1
Q9BWM7	Q9BWM7	7	7	7	Sideroflexin-3	SFXN3	sp|Q9BWM7|SFXN3_HUMAN Sideroflexin-3 OS=Homo sapiens OX=9606 GN=SFXN3 PE=1 SV=3	1	7	7	7	0	0	0	1	0	0	1	0	0	0	0	0	0	3	2	0	2	5	2	1	1	4	4	0	0	0	1	0	0	1	0	0	0	0	0	0	3	2
Q12965	Q12965	10	10	7	Unconventional myosin-Ie	MYO1E	sp|Q12965|MYO1E_HUMAN Unconventional myosin-Ie OS=Homo sapiens OX=9606 GN=MYO1E PE=1 SV=2	1	10	10	7	0	0	0	0	0	0	0	0	0	0	0	0	1	3	0	1	0	4	2	2	0	2	8	0	0	0	0	0	0	0	0	0	0	0	0	1	3	0
Q03591;P36980;Q9BXR6	Q03591	8;2;1	5;2;1	5;2;1	Complement factor H-related protein 1	CFHR1	sp|Q03591|FHR1_HUMAN Complement factor H-related protein 1 OS=Homo sapiens OX=9606 GN=CFHR1 PE=1 SV=2	3	8	5	5	1	1	3	1	1	1	1	1	1	0	0	1	1	4	6	3	5	1	1	1	6	4	1	0	0	2	0	0	0	0	0	0	0	0	0	0	2	3
P62633	P62633	5	5	5	Cellular nucleic acid-binding protein	CNBP	sp|P62633|CNBP_HUMAN Cellular nucleic acid-binding protein OS=Homo sapiens OX=9606 GN=CNBP PE=1 SV=1	1	5	5	5	1	1	0	1	0	0	1	1	0	0	0	1	1	2	1	4	0	2	2	2	1	3	1	1	1	0	1	0	0	1	1	0	0	0	1	1	2	1
Q86X55	Q86X55	5	5	5	Histone-arginine methyltransferase CARM1	CARM1	sp|Q86X55|CARM1_HUMAN Histone-arginine methyltransferase CARM1 OS=Homo sapiens OX=9606 GN=CARM1 PE=1 SV=3	1	5	5	5	0	0	0	0	0	0	1	0	0	0	0	0	0	3	0	1	1	2	3	2	0	2	1	0	0	0	0	0	0	1	0	0	0	0	0	0	3	0
Q9H2G2	Q9H2G2	14	14	13	STE20-like serine/threonine-protein kinase	SLK	sp|Q9H2G2|SLK_HUMAN STE20-like serine/threonine-protein kinase OS=Homo sapiens OX=9606 GN=SLK PE=1 SV=1	1	14	14	13	0	0	0	0	0	1	0	0	0	0	0	0	0	3	0	10	3	2	6	2	1	3	3	0	0	0	0	0	1	0	0	0	0	0	0	0	3	0
Q6PI48	Q6PI48	7	7	7	Aspartate--tRNA ligase, mitochondrial	DARS2	sp|Q6PI48|SYDM_HUMAN Aspartate--tRNA ligase, mitochondrial OS=Homo sapiens OX=9606 GN=DARS2 PE=1 SV=1	1	7	7	7	1	0	1	0	0	0	0	0	0	0	0	0	0	2	0	5	0	3	3	2	0	2	2	1	0	1	0	0	0	0	0	0	0	0	0	0	2	0
O00461	O00461	4	4	4	Golgi integral membrane protein 4	GOLIM4	sp|O00461|GOLI4_HUMAN Golgi integral membrane protein 4 OS=Homo sapiens OX=9606 GN=GOLIM4 PE=1 SV=1	1	4	4	4	0	0	0	1	0	0	0	0	0	0	0	0	0	3	0	2	0	2	0	0	0	2	2	0	0	0	1	0	0	0	0	0	0	0	0	0	3	0
Q7Z739;Q9BYJ9	Q7Z739;Q9BYJ9	6;4	3;2	3;2	YTH domain-containing family protein 3;YTH domain-containing family protein 1	YTHDF3;YTHDF1	sp|Q7Z739|YTHD3_HUMAN YTH domain-containing family protein 3 OS=Homo sapiens OX=9606 GN=YTHDF3 PE=1 SV=1;sp|Q9BYJ9|YTHD1_HUMAN YTH domain-containing family protein 1 OS=Homo sapiens OX=9606 GN=YTHDF1 PE=1 SV=1	2	6	3	3	0	0	0	0	0	0	0	0	0	0	0	0	1	4	1	4	1	3	1	1	0	3	3	0	0	0	0	0	0	0	0	0	0	0	0	0	2	1
P05997	P05997	4	4	4	Collagen alpha-2(V) chain	COL5A2	sp|P05997|CO5A2_HUMAN Collagen alpha-2(V) chain OS=Homo sapiens OX=9606 GN=COL5A2 PE=1 SV=3	1	4	4	4	2	1	1	0	0	0	0	0	0	1	1	0	2	1	2	1	3	1	1	3	2	2	1	2	1	1	0	0	0	0	0	0	1	1	0	2	1	2
Q13451	Q13451	9	9	9	Peptidyl-prolyl cis-trans isomerase FKBP5;Peptidyl-prolyl cis-trans isomerase FKBP5, N-terminally processed	FKBP5	sp|Q13451|FKBP5_HUMAN Peptidyl-prolyl cis-trans isomerase FKBP5 OS=Homo sapiens OX=9606 GN=FKBP5 PE=1 SV=2	1	9	9	9	0	0	0	1	0	0	0	0	0	0	0	0	1	2	2	2	0	0	1	4	0	6	3	0	0	0	1	0	0	0	0	0	0	0	0	1	2	2
Q16527	Q16527	6	6	6	Cysteine and glycine-rich protein 2	CSRP2	sp|Q16527|CSRP2_HUMAN Cysteine and glycine-rich protein 2 OS=Homo sapiens OX=9606 GN=CSRP2 PE=1 SV=3	1	6	6	6	1	1	2	1	0	0	0	0	1	0	1	0	1	1	4	0	3	0	0	0	4	5	2	1	1	2	1	0	0	0	0	1	0	1	0	1	1	4
Q15637	Q15637	6	6	6	Splicing factor 1	SF1	sp|Q15637|SF01_HUMAN Splicing factor 1 OS=Homo sapiens OX=9606 GN=SF1 PE=1 SV=4	1	6	6	6	1	0	0	3	2	1	2	1	0	1	1	1	4	2	0	3	1	4	1	1	1	2	2	1	0	0	3	2	1	2	1	0	1	1	1	4	2	0
P29508	P29508	13	13	7	Serpin B3	SERPINB3	sp|P29508|SPB3_HUMAN Serpin B3 OS=Homo sapiens OX=9606 GN=SERPINB3 PE=1 SV=2	1	13	13	7	0	0	0	0	5	0	0	0	0	5	7	0	0	8	0	0	7	0	9	8	0	0	5	0	0	0	0	5	0	0	0	0	5	7	0	0	8	0
Q86UX7	Q86UX7	13	13	13	Fermitin family homolog 3	FERMT3	sp|Q86UX7|URP2_HUMAN Fermitin family homolog 3 OS=Homo sapiens OX=9606 GN=FERMT3 PE=1 SV=1	1	13	13	13	1	1	5	0	0	1	1	1	0	0	3	1	1	5	3	0	0	1	2	9	1	2	1	1	1	5	0	0	1	1	1	0	0	3	1	1	5	3
P49589	P49589	9	9	9	Cysteine--tRNA ligase, cytoplasmic	CARS	sp|P49589|SYCC_HUMAN Cysteine--tRNA ligase, cytoplasmic OS=Homo sapiens OX=9606 GN=CARS PE=1 SV=3	1	9	9	9	0	0	0	3	0	1	1	0	0	0	0	1	3	4	1	8	0	1	5	3	0	3	4	0	0	0	3	0	1	1	0	0	0	0	1	3	4	1
Q53GS9	Q53GS9	3	3	3	U4/U6.U5 tri-snRNP-associated protein 2	USP39	sp|Q53GS9|SNUT2_HUMAN U4/U6.U5 tri-snRNP-associated protein 2 OS=Homo sapiens OX=9606 GN=USP39 PE=1 SV=2	1	3	3	3	0	0	0	2	0	0	1	0	0	0	0	1	2	2	0	3	0	3	1	2	0	2	2	0	0	0	2	0	0	1	0	0	0	0	1	2	2	0
Q07954	Q07954	25	25	25	Prolow-density lipoprotein receptor-related protein 1;Low-density lipoprotein receptor-related protein 1 85 kDa subunit;Low-density lipoprotein receptor-related protein 1 515 kDa subunit;Low-density lipoprotein receptor-related protein 1 intracellular domain	LRP1	sp|Q07954|LRP1_HUMAN Prolow-density lipoprotein receptor-related protein 1 OS=Homo sapiens OX=9606 GN=LRP1 PE=1 SV=2	1	25	25	25	0	0	3	0	1	0	0	2	1	0	2	1	3	0	8	1	7	6	4	9	4	3	1	0	0	3	0	1	0	0	2	1	0	2	1	3	0	8
Q13751	Q13751	38	38	38	Laminin subunit beta-3	LAMB3	sp|Q13751|LAMB3_HUMAN Laminin subunit beta-3 OS=Homo sapiens OX=9606 GN=LAMB3 PE=1 SV=1	1	38	38	38	0	0	0	0	0	0	1	0	0	1	0	1	13	33	0	0	0	3	8	0	0	6	24	0	0	0	0	0	0	1	0	0	1	0	1	13	33	0
O60568	O60568	11	11	11	Procollagen-lysine,2-oxoglutarate 5-dioxygenase 3	PLOD3	sp|O60568|PLOD3_HUMAN Multifunctional procollagen lysine hydroxylase and glycosyltransferase LH3 OS=Homo sapiens OX=9606 GN=PLOD3 PE=1 SV=1	1	11	11	11	1	0	0	0	0	0	2	1	0	0	0	0	3	9	0	2	0	8	2	1	0	2	9	1	0	0	0	0	0	2	1	0	0	0	0	3	9	0
Q92888	Q92888	13	13	13	Rho guanine nucleotide exchange factor 1	ARHGEF1	sp|Q92888|ARHG1_HUMAN Rho guanine nucleotide exchange factor 1 OS=Homo sapiens OX=9606 GN=ARHGEF1 PE=1 SV=2	1	13	13	13	3	0	0	0	0	0	1	1	0	0	2	1	4	4	0	1	0	4	5	4	0	1	5	3	0	0	0	0	0	1	1	0	0	2	1	4	4	0
Q9BS40	Q9BS40	3	3	3	Latexin	LXN	sp|Q9BS40|LXN_HUMAN Latexin OS=Homo sapiens OX=9606 GN=LXN PE=1 SV=2	1	3	3	3	1	1	1	1	0	0	0	2	0	0	2	0	0	0	2	1	2	0	1	2	2	2	1	1	1	1	1	0	0	0	2	0	0	2	0	0	0	2
P48556	P48556	4	4	4	26S proteasome non-ATPase regulatory subunit 8	PSMD8	sp|P48556|PSMD8_HUMAN 26S proteasome non-ATPase regulatory subunit 8 OS=Homo sapiens OX=9606 GN=PSMD8 PE=1 SV=2	1	4	4	4	3	0	0	2	3	1	2	3	0	0	1	1	1	3	1	4	1	2	2	0	1	2	2	3	0	0	2	3	1	2	3	0	0	1	1	1	3	1
P20591	P20591	23	23	20	Interferon-induced GTP-binding protein Mx1;Interferon-induced GTP-binding protein Mx1, N-terminally processed	MX1	sp|P20591|MX1_HUMAN Interferon-induced GTP-binding protein Mx1 OS=Homo sapiens OX=9606 GN=MX1 PE=1 SV=4	1	23	23	20	2	0	0	1	0	0	0	0	0	0	0	0	6	23	0	1	0	6	2	7	0	0	3	2	0	0	1	0	0	0	0	0	0	0	0	6	23	0
Q14126	Q14126	16	16	16	Desmoglein-2	DSG2	sp|Q14126|DSG2_HUMAN Desmoglein-2 OS=Homo sapiens OX=9606 GN=DSG2 PE=1 SV=2	1	16	16	16	3	0	0	4	0	0	0	0	0	1	0	3	2	13	0	9	1	2	8	1	0	9	10	3	0	0	4	0	0	0	0	0	1	0	3	2	13	0
Q15738	Q15738	5	5	5	Sterol-4-alpha-carboxylate 3-dehydrogenase, decarboxylating	NSDHL	sp|Q15738|NSDHL_HUMAN Sterol-4-alpha-carboxylate 3-dehydrogenase, decarboxylating OS=Homo sapiens OX=9606 GN=NSDHL PE=1 SV=2	1	5	5	5	2	0	0	3	0	0	1	0	0	1	0	2	1	3	0	4	0	1	3	2	0	1	3	2	0	0	3	0	0	1	0	0	1	0	2	1	3	0
P13727	P13727	6	6	6	Bone marrow proteoglycan;Eosinophil granule major basic protein	PRG2	sp|P13727|PRG2_HUMAN Bone marrow proteoglycan OS=Homo sapiens OX=9606 GN=PRG2 PE=1 SV=2	1	6	6	6	0	0	4	0	0	0	0	0	0	0	2	0	3	2	4	0	0	1	2	5	2	0	2	0	0	4	0	0	0	0	0	0	0	2	0	3	2	4
Q16630	Q16630	10	10	10	Cleavage and polyadenylation specificity factor subunit 6	CPSF6	sp|Q16630|CPSF6_HUMAN Cleavage and polyadenylation specificity factor subunit 6 OS=Homo sapiens OX=9606 GN=CPSF6 PE=1 SV=2	1	10	10	10	3	1	1	5	7	3	2	3	0	2	1	4	1	1	0	5	1	4	1	3	0	3	2	3	1	1	5	7	3	2	3	0	2	1	4	1	1	0
Q9Y446	Q9Y446	14	14	14	Plakophilin-3	PKP3	sp|Q9Y446|PKP3_HUMAN Plakophilin-3 OS=Homo sapiens OX=9606 GN=PKP3 PE=1 SV=1	1	14	14	14	2	0	0	1	0	4	3	0	0	6	1	3	4	6	0	1	0	2	7	0	0	6	11	2	0	0	1	0	4	3	0	0	6	1	3	4	6	0
Q96TA1	Q96TA1	8	8	8	Niban-like protein 1	FAM129B	sp|Q96TA1|NIBL1_HUMAN Niban-like protein 1 OS=Homo sapiens OX=9606 GN=FAM129B PE=1 SV=3	1	8	8	8	2	0	0	4	1	1	3	0	0	1	0	4	5	4	1	4	1	4	1	0	0	3	4	2	0	0	4	1	1	3	0	0	1	0	4	5	4	1
Q86Y82	Q86Y82	4	4	4	Syntaxin-12	STX12	sp|Q86Y82|STX12_HUMAN Syntaxin-12 OS=Homo sapiens OX=9606 GN=STX12 PE=1 SV=1	1	4	4	4	2	0	0	3	2	1	1	2	0	0	0	1	2	2	1	3	1	1	2	3	2	1	3	2	0	0	3	2	1	1	2	0	0	0	1	2	2	1
Q96FQ6	Q96FQ6	6	6	6	Protein S100-A16	S100A16	sp|Q96FQ6|S10AG_HUMAN Protein S100-A16 OS=Homo sapiens OX=9606 GN=S100A16 PE=1 SV=1	1	6	6	6	3	0	0	1	3	0	1	1	0	2	0	3	5	4	0	0	3	3	1	1	1	5	3	3	0	0	1	3	0	1	1	0	2	0	3	5	4	0
P50453	P50453	14	13	13	Serpin B9	SERPINB9	sp|P50453|SPB9_HUMAN Serpin B9 OS=Homo sapiens OX=9606 GN=SERPINB9 PE=1 SV=1	1	14	13	13	1	0	0	0	0	0	0	2	0	0	5	1	2	14	5	0	2	0	1	7	0	4	0	1	0	0	0	0	0	0	2	0	0	5	1	2	13	5
Q6P996;Q6P474	Q6P996	12;3	12;3	12;3	Pyridoxal-dependent decarboxylase domain-containing protein 1	PDXDC1	sp|Q6P996|PDXD1_HUMAN Pyridoxal-dependent decarboxylase domain-containing protein 1 OS=Homo sapiens OX=9606 GN=PDXDC1 PE=1 SV=2	2	12	12	12	5	0	0	3	0	0	0	4	0	0	1	2	0	3	0	6	1	2	1	2	0	3	1	5	0	0	3	0	0	0	4	0	0	1	2	0	3	0
Q99584	Q99584	5	5	5	Protein S100-A13	S100A13	sp|Q99584|S10AD_HUMAN Protein S100-A13 OS=Homo sapiens OX=9606 GN=S100A13 PE=1 SV=1	1	5	5	5	3	1	1	0	0	0	0	0	1	0	1	2	4	1	1	2	2	3	1	2	3	3	4	3	1	1	0	0	0	0	0	1	0	1	2	4	1	1
Q5TDH0;Q8WTU0	Q5TDH0	8;2	8;2	8;2	Protein DDI1 homolog 2	DDI2	sp|Q5TDH0|DDI2_HUMAN Protein DDI1 homolog 2 OS=Homo sapiens OX=9606 GN=DDI2 PE=1 SV=1	2	8	8	8	1	1	3	5	4	3	3	4	1	3	2	3	3	3	1	4	4	0	1	0	0	2	2	1	1	3	5	4	3	3	4	1	3	2	3	3	3	1
Q15435	Q15435	14	14	14	Protein phosphatase 1 regulatory subunit 7	PPP1R7	sp|Q15435|PP1R7_HUMAN Protein phosphatase 1 regulatory subunit 7 OS=Homo sapiens OX=9606 GN=PPP1R7 PE=1 SV=1	1	14	14	14	1	3	1	2	5	4	1	4	2	3	3	3	3	1	1	3	1	1	8	2	2	4	3	1	3	1	2	5	4	1	4	2	3	3	3	3	1	1
P23946	P23946	6	6	6	Chymase	CMA1	sp|P23946|CMA1_HUMAN Chymase OS=Homo sapiens OX=9606 GN=CMA1 PE=1 SV=1	1	6	6	6	0	6	4	0	0	0	0	5	3	4	3	0	4	0	5	0	6	0	0	6	5	1	3	0	6	4	0	0	0	0	5	3	4	3	0	4	0	5
P15088	P15088	11	11	11	Mast cell carboxypeptidase A	CPA3	sp|P15088|CBPA3_HUMAN Mast cell carboxypeptidase A OS=Homo sapiens OX=9606 GN=CPA3 PE=1 SV=2	1	11	11	11	0	4	7	0	0	0	0	5	4	5	3	0	6	0	6	0	3	1	2	6	6	0	3	0	4	7	0	0	0	0	5	4	5	3	0	6	0	6
P12277;P06732	P12277	18;2	18;2	18;2	Creatine kinase B-type	CKB	sp|P12277|KCRB_HUMAN Creatine kinase B-type OS=Homo sapiens OX=9606 GN=CKB PE=1 SV=1	2	18	18	18	0	14	7	0	0	1	0	9	10	9	10	9	12	0	7	2	1	1	0	11	9	7	0	0	14	7	0	0	1	0	9	10	9	10	9	12	0	7
P62942	P62942	7	7	7	Peptidyl-prolyl cis-trans isomerase FKBP1A	FKBP1A	sp|P62942|FKB1A_HUMAN Peptidyl-prolyl cis-trans isomerase FKBP1A OS=Homo sapiens OX=9606 GN=FKBP1A PE=1 SV=2	1	7	7	7	3	3	3	3	5	3	3	3	2	4	5	4	6	1	2	0	3	0	1	2	0	2	3	3	3	3	3	5	3	3	3	2	4	5	4	6	1	2
Q63HN8	Q63HN8	41	41	41	E3 ubiquitin-protein ligase RNF213	RNF213	sp|Q63HN8|RN213_HUMAN E3 ubiquitin-protein ligase RNF213 OS=Homo sapiens OX=9606 GN=RNF213 PE=1 SV=3	1	41	41	41	1	0	0	3	3	4	3	1	0	0	0	0	0	23	0	4	0	28	16	6	0	1	2	1	0	0	3	3	4	3	1	0	0	0	0	0	23	0
Q13547	Q13547	5	5	3	Histone deacetylase 1	HDAC1	sp|Q13547|HDAC1_HUMAN Histone deacetylase 1 OS=Homo sapiens OX=9606 GN=HDAC1 PE=1 SV=1	1	5	5	3	1	0	0	3	2	1	3	1	0	1	1	1	1	2	2	4	1	3	2	2	0	3	1	1	0	0	3	2	1	3	1	0	1	1	1	1	2	2
Q52LJ0	Q52LJ0	7	7	5	Protein FAM98B	FAM98B	sp|Q52LJ0|FA98B_HUMAN Protein FAM98B OS=Homo sapiens OX=9606 GN=FAM98B PE=1 SV=2	1	7	7	5	1	0	0	1	3	2	2	0	0	1	1	0	1	2	1	4	1	4	5	3	0	2	1	1	0	0	1	3	2	2	0	0	1	1	0	1	2	1
Q969V3	Q969V3	11	11	11	Nicalin	NCLN	sp|Q969V3|NCLN_HUMAN Nicalin OS=Homo sapiens OX=9606 GN=NCLN PE=1 SV=2	1	11	11	11	1	0	0	2	1	0	3	0	0	0	0	0	0	6	0	3	0	8	5	4	0	2	2	1	0	0	2	1	0	3	0	0	0	0	0	0	6	0
P49756	P49756	6	6	6	RNA-binding protein 25	RBM25	sp|P49756|RBM25_HUMAN RNA-binding protein 25 OS=Homo sapiens OX=9606 GN=RBM25 PE=1 SV=3	1	6	6	6	1	0	0	2	2	1	1	0	0	2	1	1	2	3	0	4	0	5	2	0	0	4	3	1	0	0	2	2	1	1	0	0	2	1	1	2	3	0
Q92878	Q92878	21	21	21	DNA repair protein RAD50	RAD50	sp|Q92878|RAD50_HUMAN DNA repair protein RAD50 OS=Homo sapiens OX=9606 GN=RAD50 PE=1 SV=1	1	21	21	21	0	0	0	6	1	0	1	0	0	1	0	0	1	7	1	17	1	10	10	1	1	5	7	0	0	0	6	1	0	1	0	0	1	0	0	1	7	1
Q96JB5	Q96JB5	7	7	7	CDK5 regulatory subunit-associated protein 3	CDK5RAP3	sp|Q96JB5|CK5P3_HUMAN CDK5 regulatory subunit-associated protein 3 OS=Homo sapiens OX=9606 GN=CDK5RAP3 PE=1 SV=2	1	7	7	7	0	0	0	2	3	1	0	0	0	0	0	0	0	3	0	6	1	2	5	2	0	0	2	0	0	0	2	3	1	0	0	0	0	0	0	0	3	0
P08240	P08240	8	8	8	Signal recognition particle receptor subunit alpha	SRPR	sp|P08240|SRPRA_HUMAN Signal recognition particle receptor subunit alpha OS=Homo sapiens OX=9606 GN=SRPRA PE=1 SV=2	1	8	8	8	2	0	0	2	2	2	1	0	0	0	0	1	1	3	2	2	0	6	4	1	0	3	2	2	0	0	2	2	2	1	0	0	0	0	1	1	3	2
Q92817	Q92817	24	24	24	Envoplakin	EVPL	sp|Q92817|EVPL_HUMAN Envoplakin OS=Homo sapiens OX=9606 GN=EVPL PE=1 SV=3	1	24	24	24	0	0	0	1	1	7	0	1	0	3	0	2	0	4	0	9	2	3	12	0	0	15	7	0	0	0	1	1	7	0	1	0	3	0	2	0	4	0
Q92621	Q92621	12	12	12	Nuclear pore complex protein Nup205	NUP205	sp|Q92621|NU205_HUMAN Nuclear pore complex protein Nup205 OS=Homo sapiens OX=9606 GN=NUP205 PE=1 SV=3	1	12	12	12	1	0	0	4	0	0	1	0	0	0	0	0	0	4	0	7	1	5	5	0	0	3	5	1	0	0	4	0	0	1	0	0	0	0	0	0	4	0
Q9Y6Q5	Q9Y6Q5	6	6	4	AP-1 complex subunit mu-2	AP1M2	sp|Q9Y6Q5|AP1M2_HUMAN AP-1 complex subunit mu-2 OS=Homo sapiens OX=9606 GN=AP1M2 PE=1 SV=4	1	6	6	4	1	0	0	2	0	0	2	1	0	0	0	1	0	3	0	4	0	2	4	2	0	2	3	1	0	0	2	0	0	2	1	0	0	0	1	0	3	0
Q8IXH7	Q8IXH7	4	4	4	Negative elongation factor C/D	NELFCD	sp|Q8IXH7|NELFD_HUMAN Negative elongation factor C/D OS=Homo sapiens OX=9606 GN=NELFCD PE=1 SV=2	1	4	4	4	0	0	0	2	0	0	0	0	0	0	0	1	0	3	0	3	0	2	2	1	0	2	2	0	0	0	2	0	0	0	0	0	0	0	1	0	3	0
P49821	P49821	7	7	7	NADH dehydrogenase [ubiquinone] flavoprotein 1, mitochondrial	NDUFV1	sp|P49821|NDUV1_HUMAN NADH dehydrogenase [ubiquinone] flavoprotein 1, mitochondrial OS=Homo sapiens OX=9606 GN=NDUFV1 PE=1 SV=4	1	7	7	7	0	1	0	0	3	1	0	1	0	2	0	0	1	1	2	3	0	5	2	4	2	0	2	0	1	0	0	3	1	0	1	0	2	0	0	1	1	2
P63092;Q5JWF2;P38405	P63092;Q5JWF2	7;7;2	6;6;1	6;6;1	Guanine nucleotide-binding protein G(s) subunit alpha isoforms short;Guanine nucleotide-binding protein G(s) subunit alpha isoforms XLas	GNAS	sp|P63092|GNAS2_HUMAN Guanine nucleotide-binding protein G(s) subunit alpha isoforms short OS=Homo sapiens OX=9606 GN=GNAS PE=1 SV=1;sp|Q5JWF2|GNAS1_HUMAN Guanine nucleotide-binding protein G(s) subunit alpha isoforms XLas OS=Homo sapiens OX=9606 GN=GNAS P	3	7	6	6	1	1	1	4	2	2	1	3	1	1	1	1	2	2	3	5	3	6	5	4	1	4	4	0	0	0	3	1	1	0	2	0	0	0	0	1	1	2
P54709	P54709	10	10	10	Sodium/potassium-transporting ATPase subunit beta-3	ATP1B3	sp|P54709|AT1B3_HUMAN Sodium/potassium-transporting ATPase subunit beta-3 OS=Homo sapiens OX=9606 GN=ATP1B3 PE=1 SV=1	1	10	10	10	1	0	0	0	0	1	1	1	0	0	1	0	1	9	0	0	2	6	5	6	1	0	3	1	0	0	0	0	1	1	1	0	0	1	0	1	9	0
P52815	P52815	4	4	4	39S ribosomal protein L12, mitochondrial	MRPL12	sp|P52815|RM12_HUMAN 39S ribosomal protein L12, mitochondrial OS=Homo sapiens OX=9606 GN=MRPL12 PE=1 SV=2	1	4	4	4	0	0	0	0	0	0	0	1	0	0	0	0	0	2	1	4	1	4	2	2	1	3	1	0	0	0	0	0	0	0	1	0	0	0	0	0	2	1
O15371	O15371	8	8	8	Eukaryotic translation initiation factor 3 subunit D	EIF3D	sp|O15371|EIF3D_HUMAN Eukaryotic translation initiation factor 3 subunit D OS=Homo sapiens OX=9606 GN=EIF3D PE=1 SV=1	1	8	8	8	0	0	0	1	1	0	1	1	0	0	0	0	2	3	1	5	3	1	4	3	0	4	2	0	0	0	1	1	0	1	1	0	0	0	0	2	3	1
Q9Y3A6	Q9Y3A6	5	5	5	Transmembrane emp24 domain-containing protein 5	TMED5	sp|Q9Y3A6|TMED5_HUMAN Transmembrane emp24 domain-containing protein 5 OS=Homo sapiens OX=9606 GN=TMED5 PE=1 SV=1	1	5	5	5	0	0	0	2	0	0	1	0	0	0	0	1	0	4	1	3	1	3	3	3	0	1	2	0	0	0	2	0	0	1	0	0	0	0	1	0	4	1
P40222	P40222	8	8	8	Alpha-taxilin	TXLNA	sp|P40222|TXLNA_HUMAN Alpha-taxilin OS=Homo sapiens OX=9606 GN=TXLNA PE=1 SV=3	1	8	8	8	0	0	0	1	1	0	0	0	0	0	1	0	0	7	1	4	0	4	4	2	0	0	4	0	0	0	1	1	0	0	0	0	0	1	0	0	7	1
P53007	P53007	6	6	6	Tricarboxylate transport protein, mitochondrial	SLC25A1	sp|P53007|TXTP_HUMAN Tricarboxylate transport protein, mitochondrial OS=Homo sapiens OX=9606 GN=SLC25A1 PE=1 SV=2	1	6	6	6	0	0	0	0	0	0	0	0	0	0	0	0	0	3	1	5	1	5	3	4	1	1	3	0	0	0	0	0	0	0	0	0	0	0	0	0	3	1
O15427	O15427	5	5	5	Monocarboxylate transporter 4	SLC16A3	sp|O15427|MOT4_HUMAN Monocarboxylate transporter 4 OS=Homo sapiens OX=9606 GN=SLC16A3 PE=1 SV=1	1	5	5	5	1	0	0	0	0	0	2	0	0	0	0	1	2	4	0	2	0	2	2	1	0	2	4	1	0	0	0	0	0	2	0	0	0	0	1	2	4	0
O14617	O14617	11	11	11	AP-3 complex subunit delta-1	AP3D1	sp|O14617|AP3D1_HUMAN AP-3 complex subunit delta-1 OS=Homo sapiens OX=9606 GN=AP3D1 PE=1 SV=1	1	11	11	11	0	0	0	0	0	0	0	0	0	0	0	0	0	5	0	3	0	8	5	2	1	2	4	0	0	0	0	0	0	0	0	0	0	0	0	0	5	0
P51665	P51665	5	5	5	26S proteasome non-ATPase regulatory subunit 7	PSMD7	sp|P51665|PSMD7_HUMAN 26S proteasome non-ATPase regulatory subunit 7 OS=Homo sapiens OX=9606 GN=PSMD7 PE=1 SV=2	1	5	5	5	1	0	0	2	1	1	1	0	0	0	0	1	0	3	0	3	0	2	2	2	0	4	3	1	0	0	2	1	1	1	0	0	0	0	1	0	3	0
P61758	P61758	4	4	4	Prefoldin subunit 3	VBP1	sp|P61758|PFD3_HUMAN Prefoldin subunit 3 OS=Homo sapiens OX=9606 GN=VBP1 PE=1 SV=4	1	4	4	4	2	0	0	2	1	1	1	0	0	0	0	1	0	3	0	2	2	2	1	1	1	2	2	2	0	0	2	1	1	1	0	0	0	0	1	0	3	0
Q9NVJ2;Q96BM9	Q9NVJ2	5;2	5;2	5;2	ADP-ribosylation factor-like protein 8B	ARL8B	sp|Q9NVJ2|ARL8B_HUMAN ADP-ribosylation factor-like protein 8B OS=Homo sapiens OX=9606 GN=ARL8B PE=1 SV=1	2	5	5	5	1	1	1	1	2	1	3	2	1	0	1	1	3	3	1	0	2	4	3	3	2	3	2	1	1	1	1	2	1	3	2	1	0	1	1	3	3	1
Q92879	Q92879	7	7	6	CUGBP Elav-like family member 1	CELF1	sp|Q92879|CELF1_HUMAN CUGBP Elav-like family member 1 OS=Homo sapiens OX=9606 GN=CELF1 PE=1 SV=2	1	7	7	6	1	0	0	1	1	1	1	1	0	0	1	2	2	3	1	5	0	3	2	1	0	2	4	1	0	0	1	1	1	1	1	0	0	1	2	2	3	1
Q9H2M9	Q9H2M9	9	9	9	Rab3 GTPase-activating protein non-catalytic subunit	RAB3GAP2	sp|Q9H2M9|RBGPR_HUMAN Rab3 GTPase-activating protein non-catalytic subunit OS=Homo sapiens OX=9606 GN=RAB3GAP2 PE=1 SV=1	1	9	9	9	0	0	0	1	1	0	1	0	0	0	0	1	1	6	0	2	1	5	6	1	0	3	4	0	0	0	1	1	0	1	0	0	0	0	1	1	6	0
O75964	O75964	4	4	4	ATP synthase subunit g, mitochondrial	ATP5L	sp|O75964|ATP5L_HUMAN ATP synthase subunit g, mitochondrial OS=Homo sapiens OX=9606 GN=ATP5MG PE=1 SV=3	1	4	4	4	0	0	0	0	0	0	1	0	0	1	0	0	0	2	1	4	0	2	3	3	0	1	2	0	0	0	0	0	0	1	0	0	1	0	0	0	2	1
Q9Y6D6	Q9Y6D6	17	17	10	Brefeldin A-inhibited guanine nucleotide-exchange protein 1	ARFGEF1	sp|Q9Y6D6|BIG1_HUMAN Brefeldin A-inhibited guanine nucleotide-exchange protein 1 OS=Homo sapiens OX=9606 GN=ARFGEF1 PE=1 SV=2	1	17	17	10	1	0	0	3	0	0	2	0	0	0	0	0	0	2	0	4	1	9	8	7	0	1	6	1	0	0	3	0	0	2	0	0	0	0	0	0	2	0
Q96HS1	Q96HS1	7	7	7	Serine/threonine-protein phosphatase PGAM5, mitochondrial	PGAM5	sp|Q96HS1|PGAM5_HUMAN Serine/threonine-protein phosphatase PGAM5, mitochondrial OS=Homo sapiens OX=9606 GN=PGAM5 PE=1 SV=2	1	7	7	7	1	0	0	0	0	0	0	0	0	0	0	0	0	5	0	3	0	3	4	0	0	3	2	1	0	0	0	0	0	0	0	0	0	0	0	0	5	0
Q96DI7	Q96DI7	6	6	6	U5 small nuclear ribonucleoprotein 40 kDa protein	SNRNP40	sp|Q96DI7|SNR40_HUMAN U5 small nuclear ribonucleoprotein 40 kDa protein OS=Homo sapiens OX=9606 GN=SNRNP40 PE=1 SV=1	1	6	6	6	0	0	0	1	1	0	1	0	0	1	0	0	0	2	0	5	1	3	3	2	0	4	1	0	0	0	1	1	0	1	0	0	1	0	0	0	2	0
Q13564	Q13564	6	6	6	NEDD8-activating enzyme E1 regulatory subunit	NAE1	sp|Q13564|ULA1_HUMAN NEDD8-activating enzyme E1 regulatory subunit OS=Homo sapiens OX=9606 GN=NAE1 PE=1 SV=1	1	6	6	6	1	0	0	1	1	0	0	0	0	1	0	1	0	4	1	4	2	2	4	1	1	3	4	1	0	0	1	1	0	0	0	0	1	0	1	0	4	1
Q9Y6E2	Q9Y6E2	6	5	5	Basic leucine zipper and W2 domain-containing protein 2	BZW2	sp|Q9Y6E2|BZW2_HUMAN Basic leucine zipper and W2 domain-containing protein 2 OS=Homo sapiens OX=9606 GN=BZW2 PE=1 SV=1	1	6	5	5	1	0	0	1	0	0	0	1	0	0	0	2	0	2	0	2	0	2	3	2	2	4	4	1	0	0	1	0	0	0	1	0	0	0	2	0	2	0
P09417	P09417	5	5	5	Dihydropteridine reductase	QDPR	sp|P09417|DHPR_HUMAN Dihydropteridine reductase OS=Homo sapiens OX=9606 GN=QDPR PE=1 SV=2	1	5	5	5	1	0	1	1	1	1	1	1	1	1	1	1	1	3	0	2	3	2	3	0	3	0	2	1	0	1	1	1	1	1	1	1	1	1	1	1	3	0
A0FGR8	A0FGR8	7	7	7	Extended synaptotagmin-2	ESYT2	sp|A0FGR8|ESYT2_HUMAN Extended synaptotagmin-2 OS=Homo sapiens OX=9606 GN=ESYT2 PE=1 SV=1	1	7	7	7	0	0	0	2	0	0	0	0	0	0	1	0	0	3	1	2	0	2	2	0	1	3	4	0	0	0	2	0	0	0	0	0	0	1	0	0	3	1
Q9H8S9;Q7L9L4	Q9H8S9;Q7L9L4	2;2	2;2	2;2	MOB kinase activator 1A;MOB kinase activator 1B	MOB1A;MOB1B	sp|Q9H8S9|MOB1A_HUMAN MOB kinase activator 1A OS=Homo sapiens OX=9606 GN=MOB1A PE=1 SV=4;sp|Q7L9L4|MOB1B_HUMAN MOB kinase activator 1B OS=Homo sapiens OX=9606 GN=MOB1B PE=1 SV=3	2	2	2	2	0	0	0	0	0	0	1	1	0	1	0	0	1	2	1	2	1	2	2	2	0	1	2	0	0	0	0	0	0	1	1	0	1	0	0	1	2	1
P35658	P35658	9	9	9	Nuclear pore complex protein Nup214	NUP214	sp|P35658|NU214_HUMAN Nuclear pore complex protein Nup214 OS=Homo sapiens OX=9606 GN=NUP214 PE=1 SV=2	1	9	9	9	0	0	0	0	0	0	0	0	0	0	0	0	0	4	0	5	0	3	5	0	0	3	4	0	0	0	0	0	0	0	0	0	0	0	0	0	4	0
Q9UBB4	Q9UBB4	7	7	7	Ataxin-10	ATXN10	sp|Q9UBB4|ATX10_HUMAN Ataxin-10 OS=Homo sapiens OX=9606 GN=ATXN10 PE=1 SV=1	1	7	7	7	0	0	0	0	0	0	1	0	0	0	0	1	1	4	0	3	0	3	4	1	0	3	2	0	0	0	0	0	0	1	0	0	0	0	1	1	4	0
Q9UGP8	Q9UGP8	6	6	6	Translocation protein SEC63 homolog	SEC63	sp|Q9UGP8|SEC63_HUMAN Translocation protein SEC63 homolog OS=Homo sapiens OX=9606 GN=SEC63 PE=1 SV=2	1	6	6	6	0	0	0	0	0	0	0	0	0	0	0	0	0	3	1	2	1	4	3	2	1	1	2	0	0	0	0	0	0	0	0	0	0	0	0	0	3	1
O75534	O75534	15	15	15	Cold shock domain-containing protein E1	CSDE1	sp|O75534|CSDE1_HUMAN Cold shock domain-containing protein E1 OS=Homo sapiens OX=9606 GN=CSDE1 PE=1 SV=2	1	15	15	15	3	0	0	4	0	1	4	0	0	1	1	0	1	3	0	5	0	3	4	3	0	3	3	3	0	0	4	0	1	4	0	0	1	1	0	1	3	0
Q7Z3B4	Q7Z3B4	6	6	6	Nucleoporin p54	NUP54	sp|Q7Z3B4|NUP54_HUMAN Nucleoporin p54 OS=Homo sapiens OX=9606 GN=NUP54 PE=1 SV=2	1	6	6	6	0	0	0	0	0	0	0	0	0	0	0	0	0	4	0	4	0	3	2	0	0	3	4	0	0	0	0	0	0	0	0	0	0	0	0	0	4	0
Q9Y282	Q9Y282	4	4	4	Endoplasmic reticulum-Golgi intermediate compartment protein 3	ERGIC3	sp|Q9Y282|ERGI3_HUMAN Endoplasmic reticulum-Golgi intermediate compartment protein 3 OS=Homo sapiens OX=9606 GN=ERGIC3 PE=1 SV=1	1	4	4	4	0	0	0	0	0	0	0	0	0	0	0	0	0	3	1	3	0	3	3	0	0	4	2	0	0	0	0	0	0	0	0	0	0	0	0	0	3	1
P21926	P21926	3	3	3	CD9 antigen	CD9	sp|P21926|CD9_HUMAN CD9 antigen OS=Homo sapiens OX=9606 GN=CD9 PE=1 SV=4	1	3	3	3	1	0	0	0	0	0	1	0	0	0	0	0	0	0	1	3	1	3	2	1	2	2	2	1	0	0	0	0	0	1	0	0	0	0	0	0	0	1
Q9NWV4	Q9NWV4	6	6	6	UPF0587 protein C1orf123	C1orf123	sp|Q9NWV4|CZIB_HUMAN CXXC motif containing zinc binding protein OS=Homo sapiens OX=9606 GN=CZIB PE=1 SV=1	1	6	6	6	1	1	0	1	0	1	1	0	0	0	0	0	0	1	3	5	1	2	2	4	5	1	2	1	1	0	1	0	1	1	0	0	0	0	0	0	1	3
O14744	O14744	8	8	8	Protein arginine N-methyltransferase 5;Protein arginine N-methyltransferase 5, N-terminally processed	PRMT5	sp|O14744|ANM5_HUMAN Protein arginine N-methyltransferase 5 OS=Homo sapiens OX=9606 GN=PRMT5 PE=1 SV=4	1	8	8	8	1	0	0	3	4	2	3	1	0	1	0	3	2	5	0	3	1	5	5	1	0	3	4	1	0	0	3	4	2	3	1	0	1	0	3	2	5	0
O94776	O94776	15	15	14	Metastasis-associated protein MTA2	MTA2	sp|O94776|MTA2_HUMAN Metastasis-associated protein MTA2 OS=Homo sapiens OX=9606 GN=MTA2 PE=1 SV=1	1	15	15	14	1	0	0	5	4	3	6	1	0	3	1	4	2	2	0	9	1	11	8	1	0	4	6	1	0	0	5	4	3	6	1	0	3	1	4	2	2	0
Q9BUQ8	Q9BUQ8	17	17	17	Probable ATP-dependent RNA helicase DDX23	DDX23	sp|Q9BUQ8|DDX23_HUMAN Probable ATP-dependent RNA helicase DDX23 OS=Homo sapiens OX=9606 GN=DDX23 PE=1 SV=3	1	17	17	17	2	0	0	6	2	2	5	0	0	1	0	1	1	4	0	9	0	9	3	0	0	4	4	2	0	0	6	2	2	5	0	0	1	0	1	1	4	0
P61803	P61803	4	4	4	Dolichyl-diphosphooligosaccharide--protein glycosyltransferase subunit DAD1	DAD1	sp|P61803|DAD1_HUMAN Dolichyl-diphosphooligosaccharide--protein glycosyltransferase subunit DAD1 OS=Homo sapiens OX=9606 GN=DAD1 PE=1 SV=3	1	4	4	4	1	0	1	1	2	1	1	1	1	0	1	1	1	1	1	2	2	2	4	3	0	2	2	1	0	1	1	2	1	1	1	1	0	1	1	1	1	1
O95232	O95232	4	4	4	Luc7-like protein 3	LUC7L3	sp|O95232|LC7L3_HUMAN Luc7-like protein 3 OS=Homo sapiens OX=9606 GN=LUC7L3 PE=1 SV=2	1	4	4	4	0	0	0	3	2	1	2	1	0	2	0	2	1	2	0	2	1	2	2	2	0	2	2	0	0	0	3	2	1	2	1	0	2	0	2	1	2	0
Q5T4S7	Q5T4S7	26	26	26	E3 ubiquitin-protein ligase UBR4	UBR4	sp|Q5T4S7|UBR4_HUMAN E3 ubiquitin-protein ligase UBR4 OS=Homo sapiens OX=9606 GN=UBR4 PE=1 SV=1	1	26	26	26	1	0	0	8	0	0	10	0	0	0	0	2	1	6	0	12	0	7	7	2	0	5	7	1	0	0	8	0	0	10	0	0	0	0	2	1	6	0
P48729;Q8N752	P48729;Q8N752	4;2	4;2	4;2	Casein kinase I isoform alpha;Casein kinase I isoform alpha-like	CSNK1A1;CSNK1A1L	sp|P48729|KC1A_HUMAN Casein kinase I isoform alpha OS=Homo sapiens OX=9606 GN=CSNK1A1 PE=1 SV=2;sp|Q8N752|KC1AL_HUMAN Casein kinase I isoform alpha-like OS=Homo sapiens OX=9606 GN=CSNK1A1L PE=2 SV=2	2	4	4	4	0	0	0	2	1	0	2	0	0	0	0	1	2	2	0	2	0	3	2	1	0	2	4	0	0	0	2	1	0	2	0	0	0	0	1	2	2	0
P61619;Q9H9S3	P61619	7;3	7;3	7;3	Protein transport protein Sec61 subunit alpha isoform 1	SEC61A1	sp|P61619|S61A1_HUMAN Protein transport protein Sec61 subunit alpha isoform 1 OS=Homo sapiens OX=9606 GN=SEC61A1 PE=1 SV=2	2	7	7	7	2	0	0	2	1	0	1	0	0	0	0	0	2	6	1	5	1	6	5	3	1	4	4	2	0	0	2	1	0	1	0	0	0	0	0	2	6	1
P26583	P26583	10	7	7	High mobility group protein B2	HMGB2	sp|P26583|HMGB2_HUMAN High mobility group protein B2 OS=Homo sapiens OX=9606 GN=HMGB2 PE=1 SV=2	1	10	7	7	2	1	1	7	2	1	2	2	0	2	2	6	2	5	4	7	2	2	1	2	0	4	0	0	0	0	5	0	0	0	1	0	0	0	4	0	4	3
Q99615	Q99615	11	11	11	DnaJ homolog subfamily C member 7	DNAJC7	sp|Q99615|DNJC7_HUMAN DnaJ homolog subfamily C member 7 OS=Homo sapiens OX=9606 GN=DNAJC7 PE=1 SV=2	1	11	11	11	1	0	0	3	1	0	1	3	0	0	0	1	1	10	0	6	0	3	4	1	0	2	3	1	0	0	3	1	0	1	3	0	0	0	1	1	10	0
P18031	P18031	8	8	8	Tyrosine-protein phosphatase non-receptor type 1	PTPN1	sp|P18031|PTN1_HUMAN Tyrosine-protein phosphatase non-receptor type 1 OS=Homo sapiens OX=9606 GN=PTPN1 PE=1 SV=1	1	8	8	8	2	0	0	1	2	1	2	1	0	0	0	0	1	6	0	3	0	6	5	1	0	3	6	2	0	0	1	2	1	2	1	0	0	0	0	1	6	0
P53990	P53990	6	6	6	IST1 homolog	IST1	sp|P53990|IST1_HUMAN IST1 homolog OS=Homo sapiens OX=9606 GN=IST1 PE=1 SV=1	1	6	6	6	3	0	0	1	1	1	2	0	0	1	0	0	1	2	1	5	1	5	5	4	1	1	3	3	0	0	1	1	1	2	0	0	1	0	0	1	2	1
Q9BQE3	Q9BQE3	25	2	2	Tubulin alpha-1C chain	TUBA1C	sp|Q9BQE3|TBA1C_HUMAN Tubulin alpha-1C chain OS=Homo sapiens OX=9606 GN=TUBA1C PE=1 SV=1	1	25	2	2	15	12	11	20	17	18	19	17	9	12	17	20	22	18	13	21	15	18	14	18	13	17	17	1	0	0	1	1	1	1	1	0	0	1	1	1	2	0
Q92896	Q92896	21	21	21	Golgi apparatus protein 1	GLG1	sp|Q92896|GSLG1_HUMAN Golgi apparatus protein 1 OS=Homo sapiens OX=9606 GN=GLG1 PE=1 SV=2	1	21	21	21	7	0	0	0	0	0	0	0	0	0	0	0	0	17	1	2	1	3	11	6	0	1	7	7	0	0	0	0	0	0	0	0	0	0	0	0	17	1
P17301	P17301	17	17	17	Integrin alpha-2	ITGA2	sp|P17301|ITA2_HUMAN Integrin alpha-2 OS=Homo sapiens OX=9606 GN=ITGA2 PE=1 SV=1	1	17	17	17	0	0	0	0	0	0	1	0	0	0	0	0	4	7	0	1	2	13	5	0	1	3	16	0	0	0	0	0	0	1	0	0	0	0	0	4	7	0
P55263	P55263	9	9	9	Adenosine kinase	ADK	sp|P55263|ADK_HUMAN Adenosine kinase OS=Homo sapiens OX=9606 GN=ADK PE=1 SV=2	1	9	9	9	1	0	0	1	1	1	1	1	1	1	0	1	2	5	1	0	5	3	6	3	0	1	8	1	0	0	1	1	1	1	1	1	1	0	1	2	5	1
O43865	O43865	9	9	4	Putative adenosylhomocysteinase 2	AHCYL1	sp|O43865|SAHH2_HUMAN S-adenosylhomocysteine hydrolase-like protein 1 OS=Homo sapiens OX=9606 GN=AHCYL1 PE=1 SV=2	1	9	9	4	0	0	0	2	2	2	2	2	0	1	2	1	0	4	1	7	1	4	4	4	0	1	2	0	0	0	2	2	2	2	2	0	1	2	1	0	4	1
P35659	P35659	9	9	8	Protein DEK	DEK	sp|P35659|DEK_HUMAN Protein DEK OS=Homo sapiens OX=9606 GN=DEK PE=1 SV=1	1	9	9	8	1	0	1	2	2	1	2	0	0	1	1	2	2	5	1	7	1	4	2	1	0	6	2	1	0	1	2	2	1	2	0	0	1	1	2	2	5	1
Q9Y3L3;Q6ZT62	Q9Y3L3;Q6ZT62	12;11	12;11	12;11	SH3 domain-binding protein 1	SH3BP1	sp|Q9Y3L3|3BP1_HUMAN SH3 domain-binding protein 1 OS=Homo sapiens OX=9606 GN=SH3BP1 PE=1 SV=3;sp|Q6ZT62|BGIN_HUMAN Bargin OS=Homo sapiens OX=9606 GN=BARGIN PE=1 SV=2	2	12	12	12	0	0	0	0	4	6	4	0	0	1	3	2	4	3	2	1	2	2	7	2	0	0	4	0	0	0	0	4	6	4	0	0	1	3	2	4	3	2
P23193;Q15560	P23193	8;2	8;2	8;2	Transcription elongation factor A protein 1	TCEA1	sp|P23193|TCEA1_HUMAN Transcription elongation factor A protein 1 OS=Homo sapiens OX=9606 GN=TCEA1 PE=1 SV=2	2	8	8	8	3	0	0	2	2	0	4	0	0	1	1	2	2	3	1	5	1	3	2	1	0	2	2	3	0	0	2	2	0	4	0	0	1	1	2	2	3	1
Q7Z2W4	Q7Z2W4	11	11	11	Zinc finger CCCH-type antiviral protein 1	ZC3HAV1	sp|Q7Z2W4|ZCCHV_HUMAN Zinc finger CCCH-type antiviral protein 1 OS=Homo sapiens OX=9606 GN=ZC3HAV1 PE=1 SV=3	1	11	11	11	1	0	1	3	1	2	2	1	0	2	0	3	3	6	1	3	1	3	5	2	0	3	4	1	0	1	3	1	2	2	1	0	2	0	3	3	6	1
Q9Y6K5	Q9Y6K5	18	18	18	2-5-oligoadenylate synthase 3	OAS3	sp|Q9Y6K5|OAS3_HUMAN 2-5-oligoadenylate synthase 3 OS=Homo sapiens OX=9606 GN=OAS3 PE=1 SV=3	1	18	18	18	2	0	0	5	0	0	1	0	0	0	0	1	2	16	0	6	0	8	3	4	0	1	4	2	0	0	5	0	0	1	0	0	0	0	1	2	16	0
Q14566	Q14566	19	19	19	DNA replication licensing factor MCM6	MCM6	sp|Q14566|MCM6_HUMAN DNA replication licensing factor MCM6 OS=Homo sapiens OX=9606 GN=MCM6 PE=1 SV=1	1	19	19	19	2	0	0	14	0	0	3	0	0	0	1	6	1	4	0	12	0	4	2	1	0	7	2	2	0	0	14	0	0	3	0	0	0	1	6	1	4	0
P11234	P11234	5	5	2	Ras-related protein Ral-B	RALB	sp|P11234|RALB_HUMAN Ras-related protein Ral-B OS=Homo sapiens OX=9606 GN=RALB PE=1 SV=1	1	5	5	2	2	0	0	2	0	1	0	0	0	0	0	0	3	2	0	2	2	2	0	0	0	4	2	2	0	0	2	0	1	0	0	0	0	0	0	3	2	0
Q8IZ83	Q8IZ83	9	9	9	Aldehyde dehydrogenase family 16 member A1	ALDH16A1	sp|Q8IZ83|A16A1_HUMAN Aldehyde dehydrogenase family 16 member A1 OS=Homo sapiens OX=9606 GN=ALDH16A1 PE=1 SV=2	1	9	9	9	3	1	0	2	2	3	1	1	0	1	2	0	0	3	0	4	1	2	4	3	0	0	2	3	1	0	2	2	3	1	1	0	1	2	0	0	3	0
P00736;Q9NZP8	P00736	13;1	13;1	13;1	Complement C1r subcomponent;Complement C1r subcomponent heavy chain;Complement C1r subcomponent light chain	C1R	sp|P00736|C1R_HUMAN Complement C1r subcomponent OS=Homo sapiens OX=9606 GN=C1R PE=1 SV=2	2	13	13	13	1	2	2	0	1	1	1	2	1	1	2	1	1	1	10	0	8	3	0	3	6	7	2	1	2	2	0	1	1	1	2	1	1	2	1	1	1	10
P08697;CON__P28800	P08697	5;1	5;1	5;1	Alpha-2-antiplasmin	SERPINF2	sp|P08697|A2AP_HUMAN Alpha-2-antiplasmin OS=Homo sapiens OX=9606 GN=SERPINF2 PE=1 SV=3	2	5	5	5	0	2	1	1	0	0	1	2	1	0	1	1	1	2	5	2	3	1	1	2	4	2	2	0	2	1	1	0	0	1	2	1	0	1	1	1	2	5
P07360	P07360	5	5	5	Complement component C8 gamma chain	C8G	sp|P07360|CO8G_HUMAN Complement component C8 gamma chain OS=Homo sapiens OX=9606 GN=C8G PE=1 SV=3	1	5	5	5	0	3	1	0	0	0	0	1	0	2	1	2	1	0	4	0	5	2	0	3	4	3	1	0	3	1	0	0	0	0	1	0	2	1	2	1	0	4
P55769	P55769	5	5	5	NHP2-like protein 1;NHP2-like protein 1, N-terminally processed	NHP2L1	sp|P55769|NH2L1_HUMAN NHP2-like protein 1 OS=Homo sapiens OX=9606 GN=SNU13 PE=1 SV=3	1	5	5	5	1	0	1	1	2	1	1	1	1	2	1	2	2	2	1	3	1	3	3	2	2	1	2	1	0	1	1	2	1	1	1	1	2	1	2	2	2	1
Q9Y394	Q9Y394	6	6	6	Dehydrogenase/reductase SDR family member 7	DHRS7	sp|Q9Y394|DHRS7_HUMAN Dehydrogenase/reductase SDR family member 7 OS=Homo sapiens OX=9606 GN=DHRS7 PE=1 SV=1	1	6	6	6	2	0	0	1	0	0	0	0	0	0	0	0	2	6	1	6	0	2	3	1	0	4	4	2	0	0	1	0	0	0	0	0	0	0	0	2	6	1
Q7Z6Z7;A5YM72	Q7Z6Z7	37;1	37;1	37;1	E3 ubiquitin-protein ligase HUWE1	HUWE1	sp|Q7Z6Z7|HUWE1_HUMAN E3 ubiquitin-protein ligase HUWE1 OS=Homo sapiens OX=9606 GN=HUWE1 PE=1 SV=3	2	37	37	37	5	0	0	19	3	3	5	6	0	2	1	4	2	6	1	28	1	3	7	7	1	2	4	5	0	0	19	3	3	5	6	0	2	1	4	2	6	1
P51532	P51532	15	15	7	Transcription activator BRG1	SMARCA4	sp|P51532|SMCA4_HUMAN Transcription activator BRG1 OS=Homo sapiens OX=9606 GN=SMARCA4 PE=1 SV=2	1	15	15	7	3	0	0	9	7	3	7	0	0	0	0	4	2	3	1	10	1	7	4	2	0	2	3	3	0	0	9	7	3	7	0	0	0	0	4	2	3	1
Q16822	Q16822	12	12	11	Phosphoenolpyruvate carboxykinase [GTP], mitochondrial	PCK2	sp|Q16822|PCKGM_HUMAN Phosphoenolpyruvate carboxykinase [GTP], mitochondrial OS=Homo sapiens OX=9606 GN=PCK2 PE=1 SV=4	1	12	12	11	2	0	0	4	1	2	2	2	0	2	2	1	1	9	1	11	1	4	9	7	0	1	2	2	0	0	4	1	2	2	2	0	2	2	1	1	9	1
P35237	P35237	11	11	10	Serpin B6	SERPINB6	sp|P35237|SPB6_HUMAN Serpin B6 OS=Homo sapiens OX=9606 GN=SERPINB6 PE=1 SV=3	1	11	11	10	3	0	1	2	3	3	0	2	0	3	1	2	5	5	2	2	2	0	0	1	5	1	8	3	0	1	2	3	3	0	2	0	3	1	2	5	5	2
Q9NQG5	Q9NQG5	7	7	7	Regulation of nuclear pre-mRNA domain-containing protein 1B	RPRD1B	sp|Q9NQG5|RPR1B_HUMAN Regulation of nuclear pre-mRNA domain-containing protein 1B OS=Homo sapiens OX=9606 GN=RPRD1B PE=1 SV=1	1	7	7	7	2	1	0	4	5	2	4	1	0	2	1	3	3	2	0	7	1	6	4	0	0	4	5	2	1	0	4	5	2	4	1	0	2	1	3	3	2	0
Q9C0E8	Q9C0E8	4	4	4	Protein lunapark	LNP	sp|Q9C0E8|LNP_HUMAN Endoplasmic reticulum junction formation protein lunapark OS=Homo sapiens OX=9606 GN=LNPK PE=1 SV=2	1	4	4	4	1	0	0	2	2	2	2	2	0	0	2	2	0	1	1	3	1	3	4	2	0	3	2	1	0	0	2	2	2	2	2	0	0	2	2	0	1	1
P12429	P12429	22	22	22	Annexin A3	ANXA3	sp|P12429|ANXA3_HUMAN Annexin A3 OS=Homo sapiens OX=9606 GN=ANXA3 PE=1 SV=3	1	22	22	22	7	0	3	6	0	0	0	1	0	4	0	10	15	11	4	9	1	0	3	0	0	11	16	7	0	3	6	0	0	0	1	0	4	0	10	15	11	4
P55209	P55209	5	4	4	Nucleosome assembly protein 1-like 1	NAP1L1	sp|P55209|NP1L1_HUMAN Nucleosome assembly protein 1-like 1 OS=Homo sapiens OX=9606 GN=NAP1L1 PE=1 SV=1	1	5	4	4	2	2	1	2	2	2	2	2	0	2	1	2	2	5	1	4	3	4	2	4	2	4	2	1	1	1	1	1	1	1	1	0	1	1	1	1	4	0
O95793	O95793	17	17	15	Double-stranded RNA-binding protein Staufen homolog 1	STAU1	sp|O95793|STAU1_HUMAN Double-stranded RNA-binding protein Staufen homolog 1 OS=Homo sapiens OX=9606 GN=STAU1 PE=1 SV=2	1	17	17	15	2	0	0	5	2	2	6	3	0	1	0	1	3	4	0	9	1	13	3	1	0	4	4	2	0	0	5	2	2	6	3	0	1	0	1	3	4	0
P29966	P29966	5	5	5	Myristoylated alanine-rich C-kinase substrate	MARCKS	sp|P29966|MARCS_HUMAN Myristoylated alanine-rich C-kinase substrate OS=Homo sapiens OX=9606 GN=MARCKS PE=1 SV=4	1	5	5	5	2	0	0	2	2	1	0	3	1	0	2	3	0	4	0	4	4	1	4	0	0	4	4	2	0	0	2	2	1	0	3	1	0	2	3	0	4	0
Q04837	Q04837	6	6	6	Single-stranded DNA-binding protein, mitochondrial	SSBP1	sp|Q04837|SSBP_HUMAN Single-stranded DNA-binding protein, mitochondrial OS=Homo sapiens OX=9606 GN=SSBP1 PE=1 SV=1	1	6	6	6	2	1	0	3	2	2	2	2	1	2	1	3	4	3	0	4	0	4	4	2	1	3	3	2	1	0	3	2	2	2	2	1	2	1	3	4	3	0
Q9BWF3;Q9BQ04	Q9BWF3;Q9BQ04	13;10	13;10	13;10	RNA-binding protein 4;RNA-binding protein 4B	RBM4;RBM4B	sp|Q9BWF3|RBM4_HUMAN RNA-binding protein 4 OS=Homo sapiens OX=9606 GN=RBM4 PE=1 SV=1;sp|Q9BQ04|RBM4B_HUMAN RNA-binding protein 4B OS=Homo sapiens OX=9606 GN=RBM4B PE=1 SV=1	2	13	13	13	3	0	0	6	6	3	4	3	0	4	2	2	0	4	0	7	1	6	7	0	0	3	4	3	0	0	6	6	3	4	3	0	4	2	2	0	4	0
O14745	O14745	8	8	8	Na(+)/H(+) exchange regulatory cofactor NHE-RF1	SLC9A3R1	sp|O14745|NHRF1_HUMAN Na(+)/H(+) exchange regulatory cofactor NHE-RF1 OS=Homo sapiens OX=9606 GN=SLC9A3R1 PE=1 SV=4	1	8	8	8	6	1	1	4	2	2	3	2	1	5	4	6	1	2	1	4	2	2	2	3	0	3	1	6	1	1	4	2	2	3	2	1	5	4	6	1	2	1
P28072	P28072	6	6	6	Proteasome subunit beta type-6	PSMB6	sp|P28072|PSB6_HUMAN Proteasome subunit beta type-6 OS=Homo sapiens OX=9606 GN=PSMB6 PE=1 SV=4	1	6	6	6	2	1	1	3	3	2	3	4	1	3	3	4	4	0	1	4	1	3	3	2	1	3	3	2	1	1	3	3	2	3	4	1	3	3	4	4	0	1
P29373;P29762	P29373	10;1	10;1	10;1	Cellular retinoic acid-binding protein 2	CRABP2	sp|P29373|RABP2_HUMAN Cellular retinoic acid-binding protein 2 OS=Homo sapiens OX=9606 GN=CRABP2 PE=1 SV=2	2	10	10	10	5	0	0	8	2	4	1	2	0	5	1	3	2	0	1	6	5	1	5	2	0	3	2	5	0	0	8	2	4	1	2	0	5	1	3	2	0	1
P62140	P62140	11	3	3	Serine/threonine-protein phosphatase PP1-beta catalytic subunit	PPP1CB	sp|P62140|PP1B_HUMAN Serine/threonine-protein phosphatase PP1-beta catalytic subunit OS=Homo sapiens OX=9606 GN=PPP1CB PE=1 SV=3	1	11	3	3	4	4	4	6	6	4	5	5	3	4	6	5	8	8	3	6	5	7	5	8	4	5	5	2	2	2	3	3	2	3	2	1	2	3	2	1	2	1
Q9ULA0	Q9ULA0	10	10	10	Aspartyl aminopeptidase	DNPEP	sp|Q9ULA0|DNPEP_HUMAN Aspartyl aminopeptidase OS=Homo sapiens OX=9606 GN=DNPEP PE=1 SV=1	1	10	10	10	3	2	1	3	6	5	1	2	2	3	3	2	1	3	1	1	3	3	5	5	0	1	4	3	2	1	3	6	5	1	2	2	3	3	2	1	3	1
P17174	P17174	13	13	13	Aspartate aminotransferase, cytoplasmic	GOT1	sp|P17174|AATC_HUMAN Aspartate aminotransferase, cytoplasmic OS=Homo sapiens OX=9606 GN=GOT1 PE=1 SV=3	1	13	13	13	2	1	1	3	3	3	4	3	1	11	2	3	2	2	0	2	2	2	4	5	0	1	5	2	1	1	3	3	3	4	3	1	11	2	3	2	2	0
P13760	P13760	8	8	3	HLA class II histocompatibility antigen, DRB1-4 beta chain	HLA-DRB1	sp|P13760|2B14_HUMAN HLA class II histocompatibility antigen, DRB1-4 beta chain OS=Homo sapiens OX=9606 GN=HLA-DRB1 PE=1 SV=1	1	8	8	3	8	2	2	0	0	3	0	3	3	3	1	3	2	5	4	1	0	3	4	3	1	2	1	8	2	2	0	0	3	0	3	3	3	1	3	2	5	4
Q5IS74;O14773	Q5IS74;O14773	6;6	6;6	6;6	Tripeptidyl-peptidase 1	TPP1	sp|Q5IS74|TPP1_PANTR Tripeptidyl-peptidase 1 OS=Pan troglodytes OX=9598 GN=TPP1 PE=2 SV=1;sp|O14773|TPP1_HUMAN Tripeptidyl-peptidase 1 OS=Homo sapiens OX=9606 GN=TPP1 PE=1 SV=2	2	6	6	6	3	1	1	3	3	2	1	3	1	2	1	3	5	3	2	3	1	2	1	4	1	3	1	3	1	1	3	3	2	1	3	1	2	1	3	5	3	2
P13473	P13473	3	3	3	Lysosome-associated membrane glycoprotein 2	LAMP2	sp|P13473|LAMP2_HUMAN Lysosome-associated membrane glycoprotein 2 OS=Homo sapiens OX=9606 GN=LAMP2 PE=1 SV=2	1	3	3	3	2	1	0	1	2	2	2	2	1	1	2	2	2	3	1	2	1	3	2	2	1	1	2	2	1	0	1	2	2	2	2	1	1	2	2	2	3	1
Q9H0D6	Q9H0D6	14	14	14	5-3 exoribonuclease 2	XRN2	sp|Q9H0D6|XRN2_HUMAN 5-3 exoribonuclease 2 OS=Homo sapiens OX=9606 GN=XRN2 PE=1 SV=1	1	14	14	14	2	0	0	6	8	1	7	3	0	3	2	4	3	2	0	6	1	4	3	0	0	3	4	2	0	0	6	8	1	7	3	0	3	2	4	3	2	0
O60493	O60493	9	9	7	Sorting nexin-3	SNX3	sp|O60493|SNX3_HUMAN Sorting nexin-3 OS=Homo sapiens OX=9606 GN=SNX3 PE=1 SV=3	1	9	9	7	4	2	0	1	1	1	2	2	0	2	2	2	4	1	1	4	2	5	3	2	1	2	3	4	2	0	1	1	1	2	2	0	2	2	2	4	1	1
P62857	P62857	5	5	5	40S ribosomal protein S28	RPS28	sp|P62857|RS28_HUMAN 40S ribosomal protein S28 OS=Homo sapiens OX=9606 GN=RPS28 PE=1 SV=1	1	5	5	5	2	2	2	2	2	2	3	2	2	2	3	3	3	2	0	2	1	2	2	2	1	2	2	2	2	2	2	2	2	3	2	2	2	3	3	3	2	0
Q86V81	Q86V81	7	7	7	THO complex subunit 4	ALYREF	sp|Q86V81|THOC4_HUMAN THO complex subunit 4 OS=Homo sapiens OX=9606 GN=ALYREF PE=1 SV=3	1	7	7	7	5	3	2	5	5	4	6	4	1	3	4	6	5	3	1	5	3	3	1	1	1	4	2	5	3	2	5	5	4	6	4	1	3	4	6	5	3	1
O95865	O95865	9	8	8	N(G),N(G)-dimethylarginine dimethylaminohydrolase 2	DDAH2	sp|O95865|DDAH2_HUMAN N(G),N(G)-dimethylarginine dimethylaminohydrolase 2 OS=Homo sapiens OX=9606 GN=DDAH2 PE=1 SV=1	1	9	8	8	4	5	5	5	1	2	4	3	6	6	6	7	3	1	5	6	6	2	1	4	5	3	0	4	5	5	4	1	2	4	3	5	5	5	6	3	1	4
P30046;A6NHG4	P30046;A6NHG4	7;5	7;5	7;5	D-dopachrome decarboxylase;D-dopachrome decarboxylase-like protein	DDT;DDTL	sp|P30046|DOPD_HUMAN D-dopachrome decarboxylase OS=Homo sapiens OX=9606 GN=DDT PE=1 SV=3;sp|A6NHG4|DDTL_HUMAN D-dopachrome decarboxylase-like protein OS=Homo sapiens OX=9606 GN=DDTL PE=2 SV=1	2	7	7	7	4	3	1	5	4	3	4	4	1	3	2	5	6	2	1	2	1	2	4	2	0	1	2	4	3	1	5	4	3	4	4	1	3	2	5	6	2	1
O95470	O95470	13	13	13	Sphingosine-1-phosphate lyase 1	SGPL1	sp|O95470|SGPL1_HUMAN Sphingosine-1-phosphate lyase 1 OS=Homo sapiens OX=9606 GN=SGPL1 PE=1 SV=3	1	13	13	13	0	0	0	6	0	0	2	0	0	0	0	0	0	5	1	12	3	10	7	3	0	0	5	0	0	0	6	0	0	2	0	0	0	0	0	0	5	1
P06730	P06730	5	5	5	Eukaryotic translation initiation factor 4E	EIF4E	sp|P06730|IF4E_HUMAN Eukaryotic translation initiation factor 4E OS=Homo sapiens OX=9606 GN=EIF4E PE=1 SV=2	1	5	5	5	0	0	0	1	2	2	3	1	0	2	1	1	1	3	1	4	3	4	3	2	0	3	4	0	0	0	1	2	2	3	1	0	2	1	1	1	3	1
P81605	P81605	2	2	2	Dermcidin;Survival-promoting peptide;DCD-1	DCD	sp|P81605|DCD_HUMAN Dermcidin OS=Homo sapiens OX=9606 GN=DCD PE=1 SV=2	1	2	2	2	1	2	2	1	1	1	2	1	1	1	1	1	1	0	2	2	2	2	1	1	2	2	2	1	2	2	1	1	1	2	1	1	1	1	1	1	0	2
Q9Y4W6	Q9Y4W6	13	13	12	AFG3-like protein 2	AFG3L2	sp|Q9Y4W6|AFG32_HUMAN AFG3-like protein 2 OS=Homo sapiens OX=9606 GN=AFG3L2 PE=1 SV=2	1	13	13	12	0	0	0	3	0	0	0	1	0	0	0	0	1	4	0	10	2	5	5	2	0	1	4	0	0	0	3	0	0	0	1	0	0	0	0	1	4	0
P55327	P55327	5	5	5	Tumor protein D52	TPD52	sp|P55327|TPD52_HUMAN Tumor protein D52 OS=Homo sapiens OX=9606 GN=TPD52 PE=1 SV=2	1	5	5	5	1	0	0	0	0	0	3	0	0	0	0	0	1	3	0	3	5	5	5	3	0	2	1	1	0	0	0	0	0	3	0	0	0	0	0	1	3	0
O75475	O75475	12	10	10	PC4 and SFRS1-interacting protein	PSIP1	sp|O75475|PSIP1_HUMAN PC4 and SFRS1-interacting protein OS=Homo sapiens OX=9606 GN=PSIP1 PE=1 SV=1	1	12	10	10	1	0	0	2	2	1	0	0	0	1	1	2	1	2	2	10	1	2	2	1	2	4	1	0	0	0	2	1	1	0	0	0	0	1	1	0	2	2
Q9Y2Z0	Q9Y2Z0	6	6	6	Suppressor of G2 allele of SKP1 homolog	SUGT1	sp|Q9Y2Z0|SGT1_HUMAN Protein SGT1 homolog OS=Homo sapiens OX=9606 GN=SUGT1 PE=1 SV=3	1	6	6	6	0	0	0	0	2	0	0	1	0	0	0	0	0	3	0	4	2	2	4	2	1	4	6	0	0	0	0	2	0	0	1	0	0	0	0	0	3	0
P22307	P22307	12	12	12	Non-specific lipid-transfer protein	SCP2	sp|P22307|NLTP_HUMAN Non-specific lipid-transfer protein OS=Homo sapiens OX=9606 GN=SCP2 PE=1 SV=2	1	12	12	12	2	0	0	1	0	0	0	0	0	0	0	0	0	4	0	7	4	8	5	1	0	3	2	2	0	0	1	0	0	0	0	0	0	0	0	0	4	0
Q9UJZ1	Q9UJZ1	8	8	8	Stomatin-like protein 2, mitochondrial	STOML2	sp|Q9UJZ1|STML2_HUMAN Stomatin-like protein 2, mitochondrial OS=Homo sapiens OX=9606 GN=STOML2 PE=1 SV=1	1	8	8	8	0	0	0	3	0	0	0	0	0	0	0	0	0	4	0	5	2	4	4	1	2	4	2	0	0	0	3	0	0	0	0	0	0	0	0	0	4	0
P68036;A0A1B0GUS4	P68036;A0A1B0GUS4	6;5	6;5	6;5	Ubiquitin-conjugating enzyme E2 L3	UBE2L3	sp|P68036|UB2L3_HUMAN Ubiquitin-conjugating enzyme E2 L3 OS=Homo sapiens OX=9606 GN=UBE2L3 PE=1 SV=1;sp|A0A1B0GUS4|UB2L5_HUMAN Ubiquitin-conjugating enzyme E2 L5 OS=Homo sapiens OX=9606 GN=UBE2L5 PE=2 SV=1	2	6	6	6	0	2	1	1	0	1	1	0	1	0	1	1	3	2	0	2	3	3	2	2	2	1	3	0	2	1	1	0	1	1	0	1	0	1	1	3	2	0
P61009	P61009	5	5	5	Signal peptidase complex subunit 3	SPCS3	sp|P61009|SPCS3_HUMAN Signal peptidase complex subunit 3 OS=Homo sapiens OX=9606 GN=SPCS3 PE=1 SV=1	1	5	5	5	0	0	0	2	0	0	0	1	0	0	0	0	1	2	3	2	1	2	2	3	0	2	2	0	0	0	2	0	0	0	1	0	0	0	0	1	2	3
Q08431	Q08431	6	6	6	Lactadherin;Lactadherin short form;Medin	MFGE8	sp|Q08431|MFGM_HUMAN Lactadherin OS=Homo sapiens OX=9606 GN=MFGE8 PE=1 SV=3	1	6	6	6	0	0	0	0	0	1	0	0	0	0	0	0	0	2	2	0	3	4	4	4	1	4	0	0	0	0	0	0	1	0	0	0	0	0	0	0	2	2
Q9Y371	Q9Y371	9	8	8	Endophilin-B1	SH3GLB1	sp|Q9Y371|SHLB1_HUMAN Endophilin-B1 OS=Homo sapiens OX=9606 GN=SH3GLB1 PE=1 SV=1	1	9	8	8	1	0	2	4	2	1	1	2	1	0	1	1	3	4	1	5	5	3	2	4	2	1	4	0	0	1	3	2	1	1	1	0	0	1	0	3	3	1
P41240	P41240	8	8	8	Tyrosine-protein kinase CSK	CSK	sp|P41240|CSK_HUMAN Tyrosine-protein kinase CSK OS=Homo sapiens OX=9606 GN=CSK PE=1 SV=1	1	8	8	8	0	0	0	0	0	0	1	0	0	0	1	0	0	3	2	1	2	5	6	4	0	0	5	0	0	0	0	0	0	1	0	0	0	1	0	0	3	2
O43765	O43765	4	4	4	Small glutamine-rich tetratricopeptide repeat-containing protein alpha	SGTA	sp|O43765|SGTA_HUMAN Small glutamine-rich tetratricopeptide repeat-containing protein alpha OS=Homo sapiens OX=9606 GN=SGTA PE=1 SV=1	1	4	4	4	0	0	0	0	1	0	1	1	0	0	0	0	1	4	0	4	2	3	3	1	0	2	3	0	0	0	0	1	0	1	1	0	0	0	0	1	4	0
P50148;P29992;O95837;P19086;Q03113	P50148;P29992	8;4;2;1;1	8;4;2;1;1	7;3;1;0;0	Guanine nucleotide-binding protein G(q) subunit alpha;Guanine nucleotide-binding protein subunit alpha-11	GNAQ;GNA11	sp|P50148|GNAQ_HUMAN Guanine nucleotide-binding protein G(q) subunit alpha OS=Homo sapiens OX=9606 GN=GNAQ PE=1 SV=4;sp|P29992|GNA11_HUMAN Guanine nucleotide-binding protein subunit alpha-11 OS=Homo sapiens OX=9606 GN=GNA11 PE=1 SV=2	5	8	8	7	1	0	1	1	1	1	1	1	1	1	1	2	1	1	2	7	1	4	3	2	5	1	4	1	0	1	1	1	1	1	1	1	1	1	2	1	1	2
P12931;P08631;Q9H3Y6;P42685;P06239;P08581	P12931	15;2;1;1;1;1	15;2;1;1;1;1	8;0;0;0;0;0	Proto-oncogene tyrosine-protein kinase Src	SRC	sp|P12931|SRC_HUMAN Proto-oncogene tyrosine-protein kinase Src OS=Homo sapiens OX=9606 GN=SRC PE=1 SV=3	6	15	15	8	1	0	1	5	6	2	8	1	0	0	0	1	2	3	1	5	6	11	8	4	1	0	3	1	0	1	5	6	2	8	1	0	0	0	1	2	3	1
Q9UDY2	Q9UDY2	23	23	23	Tight junction protein ZO-2	TJP2	sp|Q9UDY2|ZO2_HUMAN Tight junction protein ZO-2 OS=Homo sapiens OX=9606 GN=TJP2 PE=1 SV=2	1	23	23	23	1	0	0	12	3	3	3	1	0	0	0	1	3	3	0	17	2	6	9	1	0	3	10	1	0	0	12	3	3	3	1	0	0	0	1	3	3	0
Q9HC38	Q9HC38	9	9	8	Glyoxalase domain-containing protein 4	GLOD4	sp|Q9HC38|GLOD4_HUMAN Glyoxalase domain-containing protein 4 OS=Homo sapiens OX=9606 GN=GLOD4 PE=1 SV=1	1	9	9	8	0	0	0	5	2	2	1	1	0	2	1	5	1	2	4	5	7	1	5	5	2	5	2	0	0	0	5	2	2	1	1	0	2	1	5	1	2	4
Q93009	Q93009	20	20	20	Ubiquitin carboxyl-terminal hydrolase 7	USP7	sp|Q93009|UBP7_HUMAN Ubiquitin carboxyl-terminal hydrolase 7 OS=Homo sapiens OX=9606 GN=USP7 PE=1 SV=2	1	20	20	20	0	0	0	2	3	1	3	0	0	0	0	3	1	4	1	17	2	7	10	2	0	1	2	0	0	0	2	3	1	3	0	0	0	0	3	1	4	1
P05546	P05546	10	10	10	Heparin cofactor 2	SERPIND1	sp|P05546|HEP2_HUMAN Heparin cofactor 2 OS=Homo sapiens OX=9606 GN=SERPIND1 PE=1 SV=3	1	10	10	10	0	3	2	0	0	0	0	0	0	0	1	0	1	1	5	2	6	3	0	3	8	3	1	0	3	2	0	0	0	0	0	0	0	1	0	1	1	5
Q9HB71	Q9HB71	11	11	11	Calcyclin-binding protein	CACYBP	sp|Q9HB71|CYBP_HUMAN Calcyclin-binding protein OS=Homo sapiens OX=9606 GN=CACYBP PE=1 SV=2	1	11	11	11	1	0	1	3	0	0	1	2	0	0	1	1	1	6	2	11	3	4	7	1	1	4	4	1	0	1	3	0	0	1	2	0	0	1	1	1	6	2
Q9Y6W5	Q9Y6W5	3	3	3	Wiskott-Aldrich syndrome protein family member 2	WASF2	sp|Q9Y6W5|WASF2_HUMAN Wiskott-Aldrich syndrome protein family member 2 OS=Homo sapiens OX=9606 GN=WASF2 PE=1 SV=3	1	3	3	3	1	0	1	1	2	1	1	2	0	1	0	0	1	1	1	3	2	3	3	2	0	2	2	1	0	1	1	2	1	1	2	0	1	0	0	1	1	1
P20042	P20042	11	11	11	Eukaryotic translation initiation factor 2 subunit 2	EIF2S2	sp|P20042|IF2B_HUMAN Eukaryotic translation initiation factor 2 subunit 2 OS=Homo sapiens OX=9606 GN=EIF2S2 PE=1 SV=2	1	11	11	11	1	1	1	1	1	1	1	1	1	1	1	1	2	10	1	5	3	6	6	2	2	7	4	1	1	1	1	1	1	1	1	1	1	1	1	2	10	1
Q9NZ08	Q9NZ08	13	13	13	Endoplasmic reticulum aminopeptidase 1	ERAP1	sp|Q9NZ08|ERAP1_HUMAN Endoplasmic reticulum aminopeptidase 1 OS=Homo sapiens OX=9606 GN=ERAP1 PE=1 SV=3	1	13	13	13	1	0	1	1	1	1	1	1	1	0	2	1	1	7	1	4	4	8	12	3	0	1	3	1	0	1	1	1	1	1	1	1	0	2	1	1	7	1
P10620	P10620	3	3	3	Microsomal glutathione S-transferase 1	MGST1	sp|P10620|MGST1_HUMAN Microsomal glutathione S-transferase 1 OS=Homo sapiens OX=9606 GN=MGST1 PE=1 SV=1	1	3	3	3	1	0	0	3	2	2	2	2	0	0	0	2	0	2	1	3	2	2	2	2	1	3	1	1	0	0	3	2	2	2	2	0	0	0	2	0	2	1
P61289	P61289	6	6	6	Proteasome activator complex subunit 3	PSME3	sp|P61289|PSME3_HUMAN Proteasome activator complex subunit 3 OS=Homo sapiens OX=9606 GN=PSME3 PE=1 SV=1	1	6	6	6	1	0	0	1	1	1	1	3	0	1	1	1	3	4	0	4	2	4	2	3	0	1	3	1	0	0	1	1	1	1	3	0	1	1	1	3	4	0
Q9NTZ6	Q9NTZ6	12	12	12	RNA-binding protein 12	RBM12	sp|Q9NTZ6|RBM12_HUMAN RNA-binding protein 12 OS=Homo sapiens OX=9606 GN=RBM12 PE=1 SV=1	1	12	12	12	1	0	0	3	8	2	7	1	0	0	1	2	3	2	1	4	2	7	3	2	0	1	3	1	0	0	3	8	2	7	1	0	0	1	2	3	2	1
Q8TE77	Q8TE77	16	16	16	Protein phosphatase Slingshot homolog 3	SSH3	sp|Q8TE77|SSH3_HUMAN Protein phosphatase Slingshot homolog 3 OS=Homo sapiens OX=9606 GN=SSH3 PE=1 SV=2	1	16	16	16	2	0	0	5	11	12	7	1	0	1	0	0	5	0	0	8	7	10	10	4	2	0	4	2	0	0	5	11	12	7	1	0	1	0	0	5	0	0
Q12792	Q12792	11	11	10	Twinfilin-1	TWF1	sp|Q12792|TWF1_HUMAN Twinfilin-1 OS=Homo sapiens OX=9606 GN=TWF1 PE=1 SV=3	1	11	11	10	2	0	0	1	2	2	5	1	0	2	1	1	5	5	1	5	4	5	5	2	2	1	6	2	0	0	1	2	2	5	1	0	2	1	1	5	5	1
P01892	P01892	17	9	1	HLA class I histocompatibility antigen, A-2 alpha chain	HLA-A	sp|P01892|1A02_HUMAN HLA class I histocompatibility antigen, A-2 alpha chain OS=Homo sapiens OX=9606 GN=HLA-A PE=1 SV=1	1	17	9	1	8	2	3	5	3	6	1	3	3	2	4	2	3	8	4	5	4	6	14	7	3	5	5	3	0	1	2	2	4	0	1	1	1	2	1	0	2	1
P84085	P84085	7	5	4	ADP-ribosylation factor 5	ARF5	sp|P84085|ARF5_HUMAN ADP-ribosylation factor 5 OS=Homo sapiens OX=9606 GN=ARF5 PE=1 SV=2	1	7	5	4	2	0	1	3	2	3	2	2	1	2	1	2	2	3	4	6	2	3	3	3	1	6	2	1	0	0	2	2	2	1	1	1	2	0	2	2	2	2
Q9BQA1	Q9BQA1	6	6	6	Methylosome protein 50	WDR77	sp|Q9BQA1|MEP50_HUMAN Methylosome protein 50 OS=Homo sapiens OX=9606 GN=WDR77 PE=1 SV=1	1	6	6	6	1	0	0	1	5	2	0	2	0	2	0	2	0	5	1	4	3	3	4	1	1	4	5	1	0	0	1	5	2	0	2	0	2	0	2	0	5	1
O75351;Q6PIW4	O75351	9;1	9;1	7;0	Vacuolar protein sorting-associated protein 4B	VPS4B	sp|O75351|VPS4B_HUMAN Vacuolar protein sorting-associated protein 4B OS=Homo sapiens OX=9606 GN=VPS4B PE=1 SV=2	2	9	9	7	1	0	0	2	1	2	2	1	0	2	1	2	4	1	1	7	3	4	4	4	2	4	5	1	0	0	2	1	2	2	1	0	2	1	2	4	1	1
O60437	O60437	33	33	33	Periplakin	PPL	sp|O60437|PEPL_HUMAN Periplakin OS=Homo sapiens OX=9606 GN=PPL PE=1 SV=4	1	33	33	33	11	0	0	2	0	6	1	0	0	5	0	5	0	3	0	10	3	7	15	1	0	15	6	11	0	0	2	0	6	1	0	0	5	0	5	0	3	0
P48681	P48681	19	19	19	Nestin	NES	sp|P48681|NEST_HUMAN Nestin OS=Homo sapiens OX=9606 GN=NES PE=1 SV=2	1	19	19	19	0	0	3	1	0	0	1	0	1	0	3	0	3	0	9	3	3	6	0	2	15	1	3	0	0	3	1	0	0	1	0	1	0	3	0	3	0	9
P62847	P62847	4	4	4	40S ribosomal protein S24	RPS24	sp|P62847|RS24_HUMAN 40S ribosomal protein S24 OS=Homo sapiens OX=9606 GN=RPS24 PE=1 SV=1	1	4	4	4	1	1	0	1	1	1	1	1	0	2	0	2	4	1	1	2	2	2	2	2	0	2	2	1	1	0	1	1	1	1	1	0	2	0	2	4	1	1
Q15417	Q15417	9	9	8	Calponin-3	CNN3	sp|Q15417|CNN3_HUMAN Calponin-3 OS=Homo sapiens OX=9606 GN=CNN3 PE=1 SV=1	1	9	9	8	2	0	1	0	0	0	0	1	0	1	1	3	4	1	4	4	5	3	1	2	4	8	4	2	0	1	0	0	0	0	1	0	1	1	3	4	1	4
P58107	P58107	65	59	59	Epiplakin	EPPK1	sp|P58107|EPIPL_HUMAN Epiplakin OS=Homo sapiens OX=9606 GN=EPPK1 PE=1 SV=3	1	65	59	59	6	0	1	8	12	18	15	6	1	32	2	9	4	46	4	3	9	22	47	9	3	12	6	4	0	0	5	7	13	10	4	1	28	0	5	0	40	0
P62316	P62316	6	6	6	Small nuclear ribonucleoprotein Sm D2	SNRPD2	sp|P62316|SMD2_HUMAN Small nuclear ribonucleoprotein Sm D2 OS=Homo sapiens OX=9606 GN=SNRPD2 PE=1 SV=1	1	6	6	6	2	1	2	3	3	1	2	1	1	3	2	4	1	6	1	6	3	6	5	1	1	5	4	2	1	2	3	3	1	2	1	1	3	2	4	1	6	1
Q00688	Q00688	6	6	6	Peptidyl-prolyl cis-trans isomerase FKBP3	FKBP3	sp|Q00688|FKBP3_HUMAN Peptidyl-prolyl cis-trans isomerase FKBP3 OS=Homo sapiens OX=9606 GN=FKBP3 PE=1 SV=1	1	6	6	6	2	1	0	3	3	3	2	4	1	4	1	2	3	3	1	4	2	5	4	2	0	2	1	2	1	0	3	3	3	2	4	1	4	1	2	3	3	1
P43121	P43121	10	10	10	Cell surface glycoprotein MUC18	MCAM	sp|P43121|MUC18_HUMAN Cell surface glycoprotein MUC18 OS=Homo sapiens OX=9606 GN=MCAM PE=1 SV=2	1	10	10	10	1	2	1	1	1	1	1	3	1	3	1	1	2	2	7	2	4	4	0	6	8	1	0	1	2	1	1	1	1	1	3	1	3	1	1	2	2	7
O95994;Q8TD06	O95994	8;1	8;1	8;1	Anterior gradient protein 2 homolog	AGR2	sp|O95994|AGR2_HUMAN Anterior gradient protein 2 homolog OS=Homo sapiens OX=9606 GN=AGR2 PE=1 SV=1	2	8	8	8	5	0	2	2	3	5	3	1	1	0	5	3	2	1	1	5	4	4	5	3	1	3	2	5	0	2	2	3	5	3	1	1	0	5	3	2	1	1
Q9P258	Q9P258	18	18	18	Protein RCC2	RCC2	sp|Q9P258|RCC2_HUMAN Protein RCC2 OS=Homo sapiens OX=9606 GN=RCC2 PE=1 SV=2	1	18	18	18	4	0	1	11	10	4	4	1	0	4	2	13	3	8	1	13	7	10	6	7	0	12	1	4	0	1	11	10	4	4	1	0	4	2	13	3	8	1
Q9Y2W1	Q9Y2W1	11	11	11	Thyroid hormone receptor-associated protein 3	THRAP3	sp|Q9Y2W1|TR150_HUMAN Thyroid hormone receptor-associated protein 3 OS=Homo sapiens OX=9606 GN=THRAP3 PE=1 SV=2	1	11	11	11	2	0	0	7	4	2	4	3	0	3	2	5	4	5	1	6	2	5	2	1	0	3	3	2	0	0	7	4	2	4	3	0	3	2	5	4	5	1
Q9UBX5	Q9UBX5	11	11	11	Fibulin-5	FBLN5	sp|Q9UBX5|FBLN5_HUMAN Fibulin-5 OS=Homo sapiens OX=9606 GN=FBLN5 PE=1 SV=1	1	11	11	11	2	5	5	1	2	1	2	6	5	3	4	1	1	1	7	1	9	6	8	6	7	5	3	2	5	5	1	2	1	2	6	5	3	4	1	1	1	7
P01903;P01906	P01903	4;1	4;1	4;1	HLA class II histocompatibility antigen, DR alpha chain	HLA-DRA	sp|P01903|DRA_HUMAN HLA class II histocompatibility antigen, DR alpha chain OS=Homo sapiens OX=9606 GN=HLA-DRA PE=1 SV=1	2	4	4	4	2	1	2	0	0	2	0	2	0	0	2	0	2	4	3	1	2	2	2	4	1	2	1	2	1	2	0	0	2	0	2	0	0	2	0	2	4	3
Q13242	Q13242	12	12	12	Serine/arginine-rich splicing factor 9	SRSF9	sp|Q13242|SRSF9_HUMAN Serine/arginine-rich splicing factor 9 OS=Homo sapiens OX=9606 GN=SRSF9 PE=1 SV=1	1	12	12	12	10	2	5	9	10	5	10	5	4	7	7	12	6	3	0	2	2	3	2	1	0	4	2	10	2	5	9	10	5	10	5	4	7	7	12	6	3	0
P09429;B2RPK0	P09429;B2RPK0	11;6	11;6	7;3	High mobility group protein B1;Putative high mobility group protein B1-like 1	HMGB1;HMGB1P1	sp|P09429|HMGB1_HUMAN High mobility group protein B1 OS=Homo sapiens OX=9606 GN=HMGB1 PE=1 SV=3;sp|B2RPK0|HGB1A_HUMAN Putative high mobility group protein B1-like 1 OS=Homo sapiens OX=9606 GN=HMGB1P1 PE=5 SV=1	2	11	11	7	5	1	2	6	6	5	5	3	0	4	4	5	5	5	3	8	4	0	2	3	1	7	1	5	1	2	6	6	5	5	3	0	4	4	5	5	5	3
Q08380	Q08380	11	11	11	Galectin-3-binding protein	LGALS3BP	sp|Q08380|LG3BP_HUMAN Galectin-3-binding protein OS=Homo sapiens OX=9606 GN=LGALS3BP PE=1 SV=1	1	11	11	11	8	1	5	6	6	7	8	4	1	5	3	2	4	7	1	10	6	10	6	5	1	2	3	8	1	5	6	6	7	8	4	1	5	3	2	4	7	1
Q02818	Q02818	14	14	14	Nucleobindin-1	NUCB1	sp|Q02818|NUCB1_HUMAN Nucleobindin-1 OS=Homo sapiens OX=9606 GN=NUCB1 PE=1 SV=4	1	14	14	14	8	1	4	5	8	5	7	6	1	4	5	8	5	2	1	6	4	7	7	4	0	4	4	8	1	4	5	8	5	7	6	1	4	5	8	5	2	1
O95336	O95336	9	9	9	6-phosphogluconolactonase	PGLS	sp|O95336|6PGL_HUMAN 6-phosphogluconolactonase OS=Homo sapiens OX=9606 GN=PGLS PE=1 SV=2	1	9	9	9	3	1	2	6	5	6	6	6	1	6	3	4	5	2	0	2	2	3	6	5	1	2	4	3	1	2	6	5	6	6	6	1	6	3	4	5	2	0
P04196	P04196	9	9	9	Histidine-rich glycoprotein	HRG	sp|P04196|HRG_HUMAN Histidine-rich glycoprotein OS=Homo sapiens OX=9606 GN=HRG PE=1 SV=1	1	9	9	9	1	3	4	1	0	1	1	3	1	0	2	2	3	1	6	2	5	4	0	4	7	3	0	1	3	4	1	0	1	1	3	1	0	2	2	3	1	6
P0DP25;P0DP24;P0DP23;P02585	P0DP25;P0DP24;P0DP23	10;10;10;1	8;8;8;0	8;8;8;0			sp|P0DP25|CALM3_HUMAN Calmodulin-3 OS=Homo sapiens OX=9606 GN=CALM3 PE=1 SV=1;sp|P0DP24|CALM2_HUMAN Calmodulin-2 OS=Homo sapiens OX=9606 GN=CALM2 PE=1 SV=1;sp|P0DP23|CALM1_HUMAN Calmodulin-1 OS=Homo sapiens OX=9606 GN=CALM1 PE=1 SV=1	4	10	8	8	8	9	7	6	8	8	7	8	8	8	8	8	9	1	4	3	4	4	4	5	3	4	4	6	7	5	4	6	6	5	6	6	6	6	6	7	0	2
P61224;A6NIZ1	P61224;A6NIZ1	9;7	9;7	2;2	Ras-related protein Rap-1b;Ras-related protein Rap-1b-like protein	RAP1B	sp|P61224|RAP1B_HUMAN Ras-related protein Rap-1b OS=Homo sapiens OX=9606 GN=RAP1B PE=1 SV=1;sp|A6NIZ1|RP1BL_HUMAN Ras-related protein Rap-1b-like protein OS=Homo sapiens OX=9606 PE=2 SV=1	2	9	9	2	4	2	4	2	3	3	4	3	3	1	3	2	3	2	2	2	2	4	1	3	1	3	2	4	2	4	2	3	3	4	3	3	1	3	2	3	2	2
Q15907;P62491	Q15907;P62491	13;12	13;12	12;11	Ras-related protein Rab-11B;Ras-related protein Rab-11A	RAB11B;RAB11A	sp|Q15907|RB11B_HUMAN Ras-related protein Rab-11B OS=Homo sapiens OX=9606 GN=RAB11B PE=1 SV=4;sp|P62491|RB11A_HUMAN Ras-related protein Rab-11A OS=Homo sapiens OX=9606 GN=RAB11A PE=1 SV=3	2	13	13	12	6	3	5	6	7	3	9	9	1	3	5	6	6	1	3	1	3	6	2	5	0	6	7	6	3	5	6	7	3	9	9	1	3	5	6	6	1	3
Q96C86	Q96C86	6	6	6	m7GpppX diphosphatase	DCPS	sp|Q96C86|DCPS_HUMAN m7GpppX diphosphatase OS=Homo sapiens OX=9606 GN=DCPS PE=1 SV=2	1	6	6	6	3	3	1	3	4	4	3	3	1	4	3	3	3	2	2	2	1	2	4	3	1	2	1	3	3	1	3	4	4	3	3	1	4	3	3	3	2	2
Q16698	Q16698	9	9	9	2,4-dienoyl-CoA reductase, mitochondrial	DECR1	sp|Q16698|DECR_HUMAN 2,4-dienoyl-CoA reductase, mitochondrial OS=Homo sapiens OX=9606 GN=DECR1 PE=1 SV=1	1	9	9	9	0	0	1	4	3	0	1	1	0	2	0	1	1	3	3	7	4	3	5	4	1	1	3	0	0	1	4	3	0	1	1	0	2	0	1	1	3	3
P04275	P04275	28	28	28	von Willebrand factor;von Willebrand antigen 2	VWF	sp|P04275|VWF_HUMAN von Willebrand factor OS=Homo sapiens OX=9606 GN=VWF PE=1 SV=4	1	28	28	28	0	1	4	0	0	1	2	1	0	1	1	0	0	0	17	2	21	9	6	4	8	4	2	0	1	4	0	0	1	2	1	0	1	1	0	0	0	17
P42167	P42167	15	9	9	Lamina-associated polypeptide 2, isoforms beta/gamma;Thymopoietin;Thymopentin	TMPO	sp|P42167|LAP2B_HUMAN Lamina-associated polypeptide 2, isoforms beta/gamma OS=Homo sapiens OX=9606 GN=TMPO PE=1 SV=2	1	15	9	9	1	0	1	11	4	2	2	1	0	1	0	6	2	5	5	14	5	7	9	4	3	9	4	0	0	0	6	0	0	0	0	0	0	0	1	1	3	2
Q14683	Q14683	26	26	26	Structural maintenance of chromosomes protein 1A	SMC1A	sp|Q14683|SMC1A_HUMAN Structural maintenance of chromosomes protein 1A OS=Homo sapiens OX=9606 GN=SMC1A PE=1 SV=2	1	26	26	26	0	0	0	4	0	0	2	0	0	2	0	1	0	4	4	22	2	8	9	5	0	6	0	0	0	0	4	0	0	2	0	0	2	0	1	0	4	4
P99999;CON__P62894	P99999	5;1	5;1	5;1	Cytochrome c	CYCS	sp|P99999|CYC_HUMAN Cytochrome c OS=Homo sapiens OX=9606 GN=CYCS PE=1 SV=2	2	5	5	5	2	0	0	2	1	1	1	1	1	3	1	1	1	5	3	4	3	4	4	3	1	3	1	2	0	0	2	1	1	1	1	1	3	1	1	1	5	3
Q14258	Q14258	11	11	11	E3 ubiquitin/ISG15 ligase TRIM25	TRIM25	sp|Q14258|TRI25_HUMAN E3 ubiquitin/ISG15 ligase TRIM25 OS=Homo sapiens OX=9606 GN=TRIM25 PE=1 SV=2	1	11	11	11	1	0	0	1	1	1	1	0	0	0	0	0	0	8	2	6	2	5	7	5	0	3	2	1	0	0	1	1	1	1	0	0	0	0	0	0	8	2
P12235	P12235	13	4	4	ADP/ATP translocase 1	SLC25A4	sp|P12235|ADT1_HUMAN ADP/ATP translocase 1 OS=Homo sapiens OX=9606 GN=SLC25A4 PE=1 SV=4	1	13	4	4	2	0	0	1	0	0	2	0	0	1	0	0	0	8	9	12	7	10	9	9	9	4	8	0	0	0	0	0	0	0	0	0	0	0	0	0	2	2
O96000	O96000	6	6	6	NADH dehydrogenase [ubiquinone] 1 beta subcomplex subunit 10	NDUFB10	sp|O96000|NDUBA_HUMAN NADH dehydrogenase [ubiquinone] 1 beta subcomplex subunit 10 OS=Homo sapiens OX=9606 GN=NDUFB10 PE=1 SV=3	1	6	6	6	0	0	0	1	0	0	0	0	0	0	0	1	0	3	2	6	2	4	5	3	0	1	2	0	0	0	1	0	0	0	0	0	0	0	1	0	3	2
P27694	P27694	19	19	18	Replication protein A 70 kDa DNA-binding subunit;Replication protein A 70 kDa DNA-binding subunit, N-terminally processed	RPA1	sp|P27694|RFA1_HUMAN Replication protein A 70 kDa DNA-binding subunit OS=Homo sapiens OX=9606 GN=RPA1 PE=1 SV=2	1	19	19	18	1	0	0	5	1	0	0	0	0	1	0	3	0	7	2	17	2	7	6	5	1	8	1	1	0	0	5	1	0	0	0	0	1	0	3	0	7	2
Q15257	Q15257	4	4	4	Serine/threonine-protein phosphatase 2A activator	PPP2R4	sp|Q15257|PTPA_HUMAN Serine/threonine-protein phosphatase 2A activator OS=Homo sapiens OX=9606 GN=PTPA PE=1 SV=3	1	4	4	4	2	1	0	4	1	0	0	1	0	2	1	1	1	1	3	3	3	2	2	3	3	2	2	2	1	0	4	1	0	0	1	0	2	1	1	1	1	3
Q9H8H3	Q9H8H3	5	5	5	Methyltransferase-like protein 7A	METTL7A	sp|Q9H8H3|MET7A_HUMAN Methyltransferase-like protein 7A OS=Homo sapiens OX=9606 GN=METTL7A PE=1 SV=1	1	5	5	5	2	0	2	4	2	3	4	0	0	1	1	2	0	2	4	5	4	5	5	4	3	1	2	2	0	2	4	2	3	4	0	0	1	1	2	0	2	4
Q96N66	Q96N66	8	8	8	Lysophospholipid acyltransferase 7	MBOAT7	sp|Q96N66|MBOA7_HUMAN Lysophospholipid acyltransferase 7 OS=Homo sapiens OX=9606 GN=MBOAT7 PE=1 SV=2	1	8	8	8	7	0	0	2	6	6	8	3	0	0	0	0	1	5	2	5	5	5	6	4	1	1	5	7	0	0	2	6	6	8	3	0	0	0	0	1	5	2
P10606	P10606	5	5	5	Cytochrome c oxidase subunit 5B, mitochondrial	COX5B	sp|P10606|COX5B_HUMAN Cytochrome c oxidase subunit 5B, mitochondrial OS=Homo sapiens OX=9606 GN=COX5B PE=1 SV=2	1	5	5	5	2	1	2	2	2	1	2	1	1	4	1	3	2	0	3	3	3	4	2	2	1	2	3	2	1	2	2	2	1	2	1	1	4	1	3	2	0	3
P21397	P21397	15	15	13	Amine oxidase [flavin-containing] A	MAOA	sp|P21397|AOFA_HUMAN Amine oxidase [flavin-containing] A OS=Homo sapiens OX=9606 GN=MAOA PE=1 SV=1	1	15	15	13	2	0	3	8	4	4	4	3	0	0	4	0	0	1	3	14	8	14	10	6	3	0	3	2	0	3	8	4	4	4	3	0	0	4	0	0	1	3
Q9P035	Q9P035	6	6	6	Very-long-chain (3R)-3-hydroxyacyl-CoA dehydratase 3	HACD3	sp|Q9P035|HACD3_HUMAN Very-long-chain (3R)-3-hydroxyacyl-CoA dehydratase 3 OS=Homo sapiens OX=9606 GN=HACD3 PE=1 SV=2	1	6	6	6	2	0	1	4	3	4	3	3	0	0	1	1	2	2	2	5	2	3	3	0	0	2	2	2	0	1	4	3	4	3	3	0	0	1	1	2	2	2
P02730	P02730	21	21	21	Band 3 anion transport protein	SLC4A1	sp|P02730|B3AT_HUMAN Band 3 anion transport protein OS=Homo sapiens OX=9606 GN=SLC4A1 PE=1 SV=3	1	21	21	21	2	0	12	3	1	2	8	1	1	1	1	11	3	1	16	17	12	13	5	2	6	4	1	2	0	12	3	1	2	8	1	1	1	1	11	3	1	16
P62854;Q5JNZ5	P62854;Q5JNZ5	3;2	3;2	3;2	40S ribosomal protein S26;Putative 40S ribosomal protein S26-like 1	RPS26;RPS26P11	sp|P62854|RS26_HUMAN 40S ribosomal protein S26 OS=Homo sapiens OX=9606 GN=RPS26 PE=1 SV=3;sp|Q5JNZ5|RS26L_HUMAN Putative 40S ribosomal protein S26-like 1 OS=Homo sapiens OX=9606 GN=RPS26P11 PE=5 SV=1	2	3	3	3	2	1	1	2	2	2	2	2	1	1	1	2	2	3	2	3	3	3	2	3	1	3	2	2	1	1	2	2	2	2	2	1	1	1	2	2	3	2
Q07666;O75525;Q5VWX1	Q07666	8;1;1	8;1;1	8;1;1	KH domain-containing, RNA-binding, signal transduction-associated protein 1	KHDRBS1	sp|Q07666|KHDR1_HUMAN KH domain-containing, RNA-binding, signal transduction-associated protein 1 OS=Homo sapiens OX=9606 GN=KHDRBS1 PE=1 SV=1	3	8	8	8	2	1	1	2	2	2	1	2	1	2	0	2	3	5	3	7	3	4	4	1	1	3	4	2	1	1	2	2	2	1	2	1	2	0	2	3	5	3
Q13185	Q13185	8	8	6	Chromobox protein homolog 3	CBX3	sp|Q13185|CBX3_HUMAN Chromobox protein homolog 3 OS=Homo sapiens OX=9606 GN=CBX3 PE=1 SV=4	1	8	8	6	2	1	1	7	4	3	4	3	1	3	1	4	4	2	2	6	2	5	2	2	0	5	1	2	1	1	7	4	3	4	3	1	3	1	4	4	2	2
Q8N163	Q8N163	19	19	19	Cell cycle and apoptosis regulator protein 2	CCAR2	sp|Q8N163|CCAR2_HUMAN Cell cycle and apoptosis regulator protein 2 OS=Homo sapiens OX=9606 GN=CCAR2 PE=1 SV=2	1	19	19	19	4	0	2	7	12	7	3	4	2	5	3	10	4	4	3	11	5	8	8	2	1	8	8	4	0	2	7	12	7	3	4	2	5	3	10	4	4	3
Q04828	Q04828	15	15	0	Aldo-keto reductase family 1 member C1	AKR1C1	sp|Q04828|AK1C1_HUMAN Aldo-keto reductase family 1 member C1 OS=Homo sapiens OX=9606 GN=AKR1C1 PE=1 SV=1	1	15	15	0	2	2	5	7	12	8	6	3	1	1	3	2	1	1	4	4	12	6	5	5	4	1	4	2	2	5	7	12	8	6	3	1	1	3	2	1	1	4
P18077	P18077	6	6	6	60S ribosomal protein L35a	RPL35A	sp|P18077|RL35A_HUMAN 60S ribosomal protein L35a OS=Homo sapiens OX=9606 GN=RPL35A PE=1 SV=2	1	6	6	6	3	1	1	4	4	4	4	3	0	4	3	3	3	3	2	3	2	3	3	2	1	1	3	3	1	1	4	4	4	4	3	0	4	3	3	3	3	2
P55265	P55265	15	15	15	Double-stranded RNA-specific adenosine deaminase	ADAR	sp|P55265|DSRAD_HUMAN Double-stranded RNA-specific adenosine deaminase OS=Homo sapiens OX=9606 GN=ADAR PE=1 SV=4	1	15	15	15	3	0	0	3	3	2	4	2	0	2	3	2	3	5	2	8	3	6	7	1	2	6	4	3	0	0	3	3	2	4	2	0	2	3	2	3	5	2
Q9Y2B0	Q9Y2B0	9	9	9	Protein canopy homolog 2	CNPY2	sp|Q9Y2B0|CNPY2_HUMAN Protein canopy homolog 2 OS=Homo sapiens OX=9606 GN=CNPY2 PE=1 SV=1	1	9	9	9	5	3	1	2	2	1	3	3	1	2	2	3	6	3	2	5	2	3	2	0	1	2	3	5	3	1	2	2	1	3	3	1	2	2	3	6	3	2
Q96I24	Q96I24	9	7	7	Far upstream element-binding protein 3	FUBP3	sp|Q96I24|FUBP3_HUMAN Far upstream element-binding protein 3 OS=Homo sapiens OX=9606 GN=FUBP3 PE=1 SV=2	1	9	7	7	1	0	1	2	3	1	3	1	0	2	2	1	3	2	0	1	1	1	0	0	0	1	3	1	0	0	1	3	1	2	1	0	2	2	0	2	2	0
P43307	P43307	4	4	4	Translocon-associated protein subunit alpha	SSR1	sp|P43307|SSRA_HUMAN Translocon-associated protein subunit alpha OS=Homo sapiens OX=9606 GN=SSR1 PE=1 SV=3	1	4	4	4	1	0	0	0	0	0	0	0	0	0	0	1	1	3	1	1	0	1	1	1	1	2	1	1	0	0	0	0	0	0	0	0	0	0	1	1	3	1
Q92520	Q92520	7	7	7	Protein FAM3C	FAM3C	sp|Q92520|FAM3C_HUMAN Protein FAM3C OS=Homo sapiens OX=9606 GN=FAM3C PE=1 SV=1	1	7	7	7	1	0	0	1	0	0	0	0	0	0	0	0	1	4	0	1	1	1	1	1	0	1	3	1	0	0	1	0	0	0	0	0	0	0	0	1	4	0
Q9HAV7	Q9HAV7	6	6	6	GrpE protein homolog 1, mitochondrial	GRPEL1	sp|Q9HAV7|GRPE1_HUMAN GrpE protein homolog 1, mitochondrial OS=Homo sapiens OX=9606 GN=GRPEL1 PE=1 SV=2	1	6	6	6	0	0	0	0	0	0	0	0	0	0	0	0	0	4	0	1	1	1	1	1	0	1	4	0	0	0	0	0	0	0	0	0	0	0	0	0	4	0
Q03001	Q03001	13	13	13	Dystonin	DST	sp|Q03001|DYST_HUMAN Dystonin OS=Homo sapiens OX=9606 GN=DST PE=1 SV=4	1	13	13	13	0	0	1	0	0	0	0	0	0	0	0	0	0	6	0	0	1	0	1	1	0	0	9	0	0	1	0	0	0	0	0	0	0	0	0	0	6	0
P10316	P10316	16	3	0	HLA class I histocompatibility antigen, A-69 alpha chain	HLA-A	sp|P10316|1A69_HUMAN HLA class I histocompatibility antigen, A-69 alpha chain OS=Homo sapiens OX=9606 GN=HLA-A PE=1 SV=2	1	16	3	0	7	3	4	4	3	6	1	4	3	3	5	2	4	9	5	6	5	7	14	9	3	6	6	1	1	1	0	0	1	0	1	0	1	1	0	1	2	1
Q01650;Q9UM01;Q92536	Q01650	4;1;1	4;1;1	4;1;1	Large neutral amino acids transporter small subunit 1	SLC7A5	sp|Q01650|LAT1_HUMAN Large neutral amino acids transporter small subunit 1 OS=Homo sapiens OX=9606 GN=SLC7A5 PE=1 SV=2	3	4	4	4	1	0	0	0	0	0	0	0	0	1	0	0	1	3	0	0	0	0	0	0	0	2	1	1	0	0	0	0	0	0	0	0	1	0	0	1	3	0
P21589	P21589	5	5	5	5-nucleotidase	NT5E	sp|P21589|5NTD_HUMAN 5-nucleotidase OS=Homo sapiens OX=9606 GN=NT5E PE=1 SV=1	1	5	5	5	0	0	0	0	0	0	0	0	0	0	0	0	0	5	0	0	0	0	2	0	0	0	5	0	0	0	0	0	0	0	0	0	0	0	0	0	5	0
Q9NR99	Q9NR99	13	13	13	Matrix-remodeling-associated protein 5	MXRA5	sp|Q9NR99|MXRA5_HUMAN Matrix-remodeling-associated protein 5 OS=Homo sapiens OX=9606 GN=MXRA5 PE=1 SV=3	1	13	13	13	1	0	0	0	0	0	0	0	0	0	0	0	0	5	0	0	0	1	0	0	0	8	0	1	0	0	0	0	0	0	0	0	0	0	0	0	5	0
Q9H2H9	Q9H2H9	2	2	2	Sodium-coupled neutral amino acid transporter 1	SLC38A1	sp|Q9H2H9|S38A1_HUMAN Sodium-coupled neutral amino acid transporter 1 OS=Homo sapiens OX=9606 GN=SLC38A1 PE=1 SV=1	1	2	2	2	0	0	0	0	0	0	0	0	0	0	0	0	0	2	0	0	0	0	0	0	0	0	2	0	0	0	0	0	0	0	0	0	0	0	0	0	2	0
Q9NX40	Q9NX40	4	4	4	OCIA domain-containing protein 1	OCIAD1	sp|Q9NX40|OCAD1_HUMAN OCIA domain-containing protein 1 OS=Homo sapiens OX=9606 GN=OCIAD1 PE=1 SV=1	1	4	4	4	1	0	0	1	1	0	0	0	0	0	0	0	0	2	1	1	0	2	1	2	0	2	1	1	0	0	1	1	0	0	0	0	0	0	0	0	2	1
P32456	P32456	9	7	7	Interferon-induced guanylate-binding protein 2	GBP2	sp|P32456|GBP2_HUMAN Guanylate-binding protein 2 OS=Homo sapiens OX=9606 GN=GBP2 PE=1 SV=3	1	9	7	7	0	0	0	0	0	1	0	0	0	0	0	0	0	6	0	2	2	1	4	5	0	1	0	0	0	0	0	0	0	0	0	0	0	0	0	0	4	0
Q96QD8	Q96QD8	3	3	3	Sodium-coupled neutral amino acid transporter 2	SLC38A2	sp|Q96QD8|S38A2_HUMAN Sodium-coupled neutral amino acid transporter 2 OS=Homo sapiens OX=9606 GN=SLC38A2 PE=1 SV=2	1	3	3	3	0	0	0	0	0	0	0	0	0	0	0	0	0	3	0	0	0	0	0	0	0	0	2	0	0	0	0	0	0	0	0	0	0	0	0	0	3	0
Q9Y4E8;P51784	Q9Y4E8	6;1	6;1	5;0	Ubiquitin carboxyl-terminal hydrolase 15	USP15	sp|Q9Y4E8|UBP15_HUMAN Ubiquitin carboxyl-terminal hydrolase 15 OS=Homo sapiens OX=9606 GN=USP15 PE=1 SV=3	2	6	6	5	1	0	0	0	0	0	0	0	0	0	0	0	0	5	2	1	1	0	1	1	0	2	2	1	0	0	0	0	0	0	0	0	0	0	0	0	5	2
Q9NX58	Q9NX58	5	5	5	Cell growth-regulating nucleolar protein	LYAR	sp|Q9NX58|LYAR_HUMAN Cell growth-regulating nucleolar protein OS=Homo sapiens OX=9606 GN=LYAR PE=1 SV=2	1	5	5	5	0	0	0	0	0	0	0	0	0	0	0	0	0	5	0	0	0	0	0	0	0	0	2	0	0	0	0	0	0	0	0	0	0	0	0	0	5	0
P29558;Q15434;Q6XE24	P29558;Q15434	3;2;1	3;2;1	3;2;1	RNA-binding motif, single-stranded-interacting protein 1;RNA-binding motif, single-stranded-interacting protein 2	RBMS1;RBMS2	sp|P29558|RBMS1_HUMAN RNA-binding motif, single-stranded-interacting protein 1 OS=Homo sapiens OX=9606 GN=RBMS1 PE=1 SV=3;sp|Q15434|RBMS2_HUMAN RNA-binding motif, single-stranded-interacting protein 2 OS=Homo sapiens OX=9606 GN=RBMS2 PE=1 SV=1	3	3	3	3	0	0	0	0	0	0	0	0	0	0	0	0	0	2	0	0	2	1	1	0	0	3	1	0	0	0	0	0	0	0	0	0	0	0	0	0	2	0
Q9H5V8	Q9H5V8	5	5	5	CUB domain-containing protein 1	CDCP1	sp|Q9H5V8|CDCP1_HUMAN CUB domain-containing protein 1 OS=Homo sapiens OX=9606 GN=CDCP1 PE=1 SV=3	1	5	5	5	1	0	0	0	0	0	0	0	0	0	0	0	1	3	0	0	0	0	0	0	0	0	2	1	0	0	0	0	0	0	0	0	0	0	0	1	3	0
Q92820	Q92820	5	5	5	Gamma-glutamyl hydrolase	GGH	sp|Q92820|GGH_HUMAN Gamma-glutamyl hydrolase OS=Homo sapiens OX=9606 GN=GGH PE=1 SV=2	1	5	5	5	2	0	0	2	0	0	0	0	0	0	0	1	0	2	0	0	0	0	0	0	0	3	0	2	0	0	2	0	0	0	0	0	0	0	1	0	2	0
Q9UI12	Q9UI12	3	3	3	V-type proton ATPase subunit H	ATP6V1H	sp|Q9UI12|VATH_HUMAN V-type proton ATPase subunit H OS=Homo sapiens OX=9606 GN=ATP6V1H PE=1 SV=1	1	3	3	3	0	0	0	0	0	0	0	0	0	1	0	1	0	3	0	0	0	0	1	1	0	2	2	0	0	0	0	0	0	0	0	0	1	0	1	0	3	0
Q92743	Q92743	3	3	3	Serine protease HTRA1	HTRA1	sp|Q92743|HTRA1_HUMAN Serine protease HTRA1 OS=Homo sapiens OX=9606 GN=HTRA1 PE=1 SV=1	1	3	3	3	0	0	0	0	0	0	0	0	0	1	1	0	1	2	1	0	1	0	0	1	0	3	0	0	0	0	0	0	0	0	0	0	1	1	0	1	2	1
Q9UHQ4	Q9UHQ4	3	3	3	B-cell receptor-associated protein 29	BCAP29	sp|Q9UHQ4|BAP29_HUMAN B-cell receptor-associated protein 29 OS=Homo sapiens OX=9606 GN=BCAP29 PE=1 SV=2	1	3	3	3	0	0	0	0	0	0	0	0	0	0	0	0	0	2	0	0	0	0	0	0	0	0	3	0	0	0	0	0	0	0	0	0	0	0	0	0	2	0
P55058	P55058	3	3	3	Phospholipid transfer protein	PLTP	sp|P55058|PLTP_HUMAN Phospholipid transfer protein OS=Homo sapiens OX=9606 GN=PLTP PE=1 SV=1	1	3	3	3	1	0	0	0	0	0	0	0	1	0	0	0	0	3	0	0	0	0	0	1	2	1	0	1	0	0	0	0	0	0	0	1	0	0	0	0	3	0
O60711	O60711	2	2	2	Leupaxin	LPXN	sp|O60711|LPXN_HUMAN Leupaxin OS=Homo sapiens OX=9606 GN=LPXN PE=1 SV=1	1	2	2	2	0	0	0	0	0	0	0	0	0	0	0	0	0	0	0	0	0	0	0	2	0	0	2	0	0	0	0	0	0	0	0	0	0	0	0	0	0	0
O75521	O75521	3	3	3	Enoyl-CoA delta isomerase 2, mitochondrial	ECI2	sp|O75521|ECI2_HUMAN Enoyl-CoA delta isomerase 2, mitochondrial OS=Homo sapiens OX=9606 GN=ECI2 PE=1 SV=4	1	3	3	3	0	0	0	0	0	0	0	0	0	0	0	0	0	2	0	1	0	2	1	0	2	0	3	0	0	0	0	0	0	0	0	0	0	0	0	0	2	0
P00813	P00813	3	3	3	Adenosine deaminase	ADA	sp|P00813|ADA_HUMAN Adenosine deaminase OS=Homo sapiens OX=9606 GN=ADA PE=1 SV=3	1	3	3	3	0	0	0	0	0	0	0	0	0	0	0	0	0	1	1	0	0	1	0	3	0	2	2	0	0	0	0	0	0	0	0	0	0	0	0	0	1	1
P24043	P24043	9	9	9	Laminin subunit alpha-2	LAMA2	sp|P24043|LAMA2_HUMAN Laminin subunit alpha-2 OS=Homo sapiens OX=9606 GN=LAMA2 PE=1 SV=4	1	9	9	9	0	0	0	0	0	0	0	0	0	0	0	0	0	0	0	0	0	0	0	7	5	0	0	0	0	0	0	0	0	0	0	0	0	0	0	0	0	0
P30481	P30481	9	2	1	HLA class I histocompatibility antigen, B-44 alpha chain	HLA-B	sp|P30481|1B44_HUMAN HLA class I histocompatibility antigen, B-44 alpha chain OS=Homo sapiens OX=9606 GN=HLA-B PE=1 SV=1	1	9	2	1	4	2	3	1	1	5	1	4	0	2	4	2	4	4	4	3	2	4	6	7	1	7	6	0	0	1	0	0	1	0	0	0	0	1	1	1	0	1
P42566	P42566	7	7	7	Epidermal growth factor receptor substrate 15	EPS15	sp|P42566|EPS15_HUMAN Epidermal growth factor receptor substrate 15 OS=Homo sapiens OX=9606 GN=EPS15 PE=1 SV=2	1	7	7	7	1	0	0	1	0	0	0	0	0	0	0	0	0	2	0	3	0	1	0	2	0	3	2	1	0	0	1	0	0	0	0	0	0	0	0	0	2	0
P48960	P48960	4	4	4	CD97 antigen;CD97 antigen subunit alpha;CD97 antigen subunit beta	CD97	sp|P48960|CD97_HUMAN CD97 antigen OS=Homo sapiens OX=9606 GN=CD97 PE=1 SV=4	1	4	4	4	0	1	0	0	0	0	0	0	0	0	0	0	0	1	0	0	0	0	0	2	0	2	1	0	1	0	0	0	0	0	0	0	0	0	0	0	1	0
P52594	P52594	3	3	3	Arf-GAP domain and FG repeat-containing protein 1	AGFG1	sp|P52594|AGFG1_HUMAN Arf-GAP domain and FG repeat-containing protein 1 OS=Homo sapiens OX=9606 GN=AGFG1 PE=1 SV=2	1	3	3	3	0	0	0	0	0	0	0	0	0	0	0	0	0	0	0	2	0	1	1	0	0	2	3	0	0	0	0	0	0	0	0	0	0	0	0	0	0	0
Q02952	Q02952	7	7	7	A-kinase anchor protein 12	AKAP12	sp|Q02952|AKA12_HUMAN A-kinase anchor protein 12 OS=Homo sapiens OX=9606 GN=AKAP12 PE=1 SV=4	1	7	7	7	0	0	0	0	0	0	0	1	1	0	0	0	1	0	0	0	0	0	0	0	3	0	5	0	0	0	0	0	0	0	1	1	0	0	0	1	0	0
Q0ZGT2	Q0ZGT2	10	10	10	Nexilin	NEXN	sp|Q0ZGT2|NEXN_HUMAN Nexilin OS=Homo sapiens OX=9606 GN=NEXN PE=1 SV=1	1	10	10	10	0	0	0	0	0	0	0	0	0	0	0	0	0	0	2	0	2	1	0	4	9	0	1	0	0	0	0	0	0	0	0	0	0	0	0	0	0	2
Q13683	Q13683	6	6	6	Integrin alpha-7;Integrin alpha-7 heavy chain;Integrin alpha-7 light chain;Integrin alpha-7 70 kDa form	ITGA7	sp|Q13683|ITA7_HUMAN Integrin alpha-7 OS=Homo sapiens OX=9606 GN=ITGA7 PE=1 SV=3	1	6	6	6	0	2	0	0	0	0	0	0	0	0	1	0	0	0	2	0	0	0	0	3	4	0	0	0	2	0	0	0	0	0	0	0	0	1	0	0	0	2
Q14141	Q14141	7	2	2	Septin-6	2006-09-01	sp|Q14141|SEPT6_HUMAN Septin-6 OS=Homo sapiens OX=9606 GN=SEPTIN6 PE=1 SV=4	1	7	2	2	0	0	0	1	0	0	0	1	0	0	0	2	0	4	6	4	5	4	4	7	4	7	4	0	0	0	0	0	0	0	0	0	0	0	0	0	0	1
Q3SY69	Q3SY69	7	4	4	Mitochondrial 10-formyltetrahydrofolate dehydrogenase	ALDH1L2	sp|Q3SY69|AL1L2_HUMAN Mitochondrial 10-formyltetrahydrofolate dehydrogenase OS=Homo sapiens OX=9606 GN=ALDH1L2 PE=1 SV=2	1	7	4	4	0	0	0	0	0	1	0	0	0	0	0	0	0	0	0	0	0	1	3	4	3	0	0	0	0	0	0	0	0	0	0	0	0	0	0	0	0	0
Q4L180	Q4L180	7	7	7	Filamin A-interacting protein 1-like	FILIP1L	sp|Q4L180|FIL1L_HUMAN Filamin A-interacting protein 1-like OS=Homo sapiens OX=9606 GN=FILIP1L PE=1 SV=2	1	7	7	7	0	0	0	0	0	0	0	0	0	0	0	0	0	0	0	0	0	0	0	5	6	0	1	0	0	0	0	0	0	0	0	0	0	0	0	0	0	0
Q7Z5L7	Q7Z5L7	4	4	4	Podocan	PODN	sp|Q7Z5L7|PODN_HUMAN Podocan OS=Homo sapiens OX=9606 GN=PODN PE=1 SV=2	1	4	4	4	0	0	0	0	0	0	0	0	0	0	0	0	0	0	1	0	3	0	0	3	3	0	0	0	0	0	0	0	0	0	0	0	0	0	0	0	0	1
Q8N3F8;Q8IY33	Q8N3F8	3;1	3;1	3;1	MICAL-like protein 1	MICALL1	sp|Q8N3F8|MILK1_HUMAN MICAL-like protein 1 OS=Homo sapiens OX=9606 GN=MICALL1 PE=1 SV=2	2	3	3	3	0	0	0	0	0	0	1	0	0	0	0	2	0	1	0	0	1	1	0	0	1	2	2	0	0	0	0	0	0	1	0	0	0	0	2	0	1	0
Q9BV86	Q9BV86	3	3	3	N-terminal Xaa-Pro-Lys N-methyltransferase 1;N-terminal Xaa-Pro-Lys N-methyltransferase 1, N-terminally processed	NTMT1	sp|Q9BV86|NTM1A_HUMAN N-terminal Xaa-Pro-Lys N-methyltransferase 1 OS=Homo sapiens OX=9606 GN=NTMT1 PE=1 SV=3	1	3	3	3	0	0	0	1	0	0	0	2	0	0	1	1	1	1	0	1	0	1	0	1	0	2	2	0	0	0	1	0	0	0	2	0	0	1	1	1	1	0
Q9ULC3	Q9ULC3	5	5	5	Ras-related protein Rab-23	RAB23	sp|Q9ULC3|RAB23_HUMAN Ras-related protein Rab-23 OS=Homo sapiens OX=9606 GN=RAB23 PE=1 SV=1	1	5	5	5	0	0	0	0	0	0	0	0	0	0	1	0	0	0	1	0	0	0	0	4	4	0	0	0	0	0	0	0	0	0	0	0	0	1	0	0	0	1
P35249	P35249	5	5	5	Replication factor C subunit 4	RFC4	sp|P35249|RFC4_HUMAN Replication factor C subunit 4 OS=Homo sapiens OX=9606 GN=RFC4 PE=1 SV=2	1	5	5	5	2	0	0	3	1	0	2	0	0	0	1	1	1	3	0	1	0	1	0	0	0	2	1	2	0	0	3	1	0	2	0	0	0	1	1	1	3	0
Q29963	Q29963	15	3	0	HLA class I histocompatibility antigen, Cw-6 alpha chain	HLA-C	sp|Q29963|1C06_HUMAN HLA class I histocompatibility antigen, Cw-6 alpha chain OS=Homo sapiens OX=9606 GN=HLA-C PE=1 SV=2	1	15	3	0	9	4	3	3	4	4	3	3	1	4	4	4	3	13	3	5	3	5	7	6	0	5	4	1	1	1	1	1	0	1	0	0	1	1	1	1	3	1
P29034	P29034	5	5	5	Protein S100-A2	S100A2	sp|P29034|S10A2_HUMAN Protein S100-A2 OS=Homo sapiens OX=9606 GN=S100A2 PE=1 SV=3	1	5	5	5	0	0	0	0	0	0	0	0	0	2	0	0	5	3	0	0	0	1	1	0	0	0	3	0	0	0	0	0	0	0	0	0	2	0	0	5	3	0
P05120	P05120	10	10	10	Plasminogen activator inhibitor 2	SERPINB2	sp|P05120|PAI2_HUMAN Plasminogen activator inhibitor 2 OS=Homo sapiens OX=9606 GN=SERPINB2 PE=1 SV=2	1	10	10	10	0	0	0	0	0	0	0	0	0	0	0	2	1	10	0	0	0	0	0	0	0	0	7	0	0	0	0	0	0	0	0	0	0	0	2	1	10	0
P22528	P22528	7	7	3	Cornifin-B	SPRR1B	sp|P22528|SPR1B_HUMAN Cornifin-B OS=Homo sapiens OX=9606 GN=SPRR1B PE=1 SV=2	1	7	7	3	0	0	0	0	0	0	0	1	0	1	0	6	0	4	0	0	0	0	0	1	0	3	0	0	0	0	0	0	0	0	1	0	1	0	6	0	4	0
P35556	P35556	26	22	22	Fibrillin-2	FBN2	sp|P35556|FBN2_HUMAN Fibrillin-2 OS=Homo sapiens OX=9606 GN=FBN2 PE=1 SV=3	1	26	22	22	0	2	2	0	0	0	0	1	2	1	1	10	2	7	4	0	1	5	4	2	4	19	1	0	0	0	0	0	0	0	0	0	0	0	8	0	6	1
P52789	P52789	13	9	9	Hexokinase-2	HK2	sp|P52789|HXK2_HUMAN Hexokinase-2 OS=Homo sapiens OX=9606 GN=HK2 PE=1 SV=2	1	13	9	9	0	0	0	1	1	1	0	0	0	0	0	5	1	11	3	4	3	4	4	4	1	3	8	0	0	0	0	0	0	0	0	0	0	0	2	0	8	0
P01920	P01920	2	2	2	HLA class II histocompatibility antigen, DQ beta 1 chain	HLA-DQB1	sp|P01920|DQB1_HUMAN HLA class II histocompatibility antigen, DQ beta 1 chain OS=Homo sapiens OX=9606 GN=HLA-DQB1 PE=1 SV=2	1	2	2	2	2	0	0	0	0	1	0	1	0	1	1	0	0	2	1	0	0	1	0	2	0	0	0	2	0	0	0	0	1	0	1	0	1	1	0	0	2	1
P22223	P22223	5	5	5	Cadherin-3	CDH3	sp|P22223|CADH3_HUMAN Cadherin-3 OS=Homo sapiens OX=9606 GN=CDH3 PE=1 SV=2	1	5	5	5	1	0	0	0	0	0	0	0	0	0	0	0	4	2	0	0	0	0	0	0	0	0	4	1	0	0	0	0	0	0	0	0	0	0	0	4	2	0
P52926	P52926	5	5	5	High mobility group protein HMGI-C	HMGA2	sp|P52926|HMGA2_HUMAN High mobility group protein HMGI-C OS=Homo sapiens OX=9606 GN=HMGA2 PE=1 SV=1	1	5	5	5	0	0	0	0	0	0	0	0	0	0	0	0	5	4	0	0	0	0	0	0	0	0	4	0	0	0	0	0	0	0	0	0	0	0	0	5	4	0
P42025	P42025	6	1	1	Beta-centractin	ACTR1B	sp|P42025|ACTY_HUMAN Beta-centractin OS=Homo sapiens OX=9606 GN=ACTR1B PE=1 SV=1	1	6	1	1	1	1	0	2	0	0	1	1	0	0	0	1	1	4	2	2	1	2	2	3	0	3	1	1	1	0	1	0	0	1	1	0	0	0	1	1	1	1
P11169;Q8TDB8	P11169;Q8TDB8	6;4	6;4	6;4	Solute carrier family 2, facilitated glucose transporter member 3;Solute carrier family 2, facilitated glucose transporter member 14	SLC2A3;SLC2A14	sp|P11169|GTR3_HUMAN Solute carrier family 2, facilitated glucose transporter member 3 OS=Homo sapiens OX=9606 GN=SLC2A3 PE=1 SV=1;sp|Q8TDB8|GTR14_HUMAN Solute carrier family 2, facilitated glucose transporter member 14 OS=Homo sapiens OX=9606 GN=SLC2A14 P	2	6	6	6	0	0	0	0	0	0	0	0	0	0	0	4	0	0	0	0	0	0	0	0	0	6	2	0	0	0	0	0	0	0	0	0	0	0	4	0	0	0
P32320	P32320	4	4	4	Cytidine deaminase	CDA	sp|P32320|CDD_HUMAN Cytidine deaminase OS=Homo sapiens OX=9606 GN=CDA PE=1 SV=2	1	4	4	4	0	0	0	0	0	0	0	0	0	0	0	3	1	1	1	0	0	0	0	0	0	4	2	0	0	0	0	0	0	0	0	0	0	0	3	1	1	1
Q6UX71	Q6UX71	4	4	4	Plexin domain-containing protein 2	PLXDC2	sp|Q6UX71|PXDC2_HUMAN Plexin domain-containing protein 2 OS=Homo sapiens OX=9606 GN=PLXDC2 PE=1 SV=1	1	4	4	4	0	0	0	0	0	0	0	3	0	0	1	0	0	0	2	0	1	0	1	3	2	1	0	0	0	0	0	0	0	0	3	0	0	1	0	0	0	2
Q9H3G5	Q9H3G5	6	6	6	Probable serine carboxypeptidase CPVL	CPVL	sp|Q9H3G5|CPVL_HUMAN Probable serine carboxypeptidase CPVL OS=Homo sapiens OX=9606 GN=CPVL PE=1 SV=2	1	6	6	6	2	1	2	0	0	0	0	2	1	0	4	1	2	1	1	0	1	2	0	3	1	0	2	2	1	2	0	0	0	0	2	1	0	4	1	2	1	1
Q8WUF5	Q8WUF5	9	9	9	RelA-associated inhibitor	PPP1R13L	sp|Q8WUF5|IASPP_HUMAN RelA-associated inhibitor OS=Homo sapiens OX=9606 GN=PPP1R13L PE=1 SV=4	1	9	9	9	2	0	0	3	3	2	4	0	0	5	0	3	3	1	0	0	1	0	1	0	0	2	6	2	0	0	3	3	2	4	0	0	5	0	3	3	1	0
Q9UL25	Q9UL25	5	5	5	Ras-related protein Rab-21	RAB21	sp|Q9UL25|RAB21_HUMAN Ras-related protein Rab-21 OS=Homo sapiens OX=9606 GN=RAB21 PE=1 SV=3	1	5	5	5	2	1	0	2	2	2	2	1	0	1	1	2	2	2	1	3	2	1	0	2	0	1	2	2	1	0	2	2	2	2	1	0	1	1	2	2	2	1
P12273	P12273	5	5	5	Prolactin-inducible protein	PIP	sp|P12273|PIP_HUMAN Prolactin-inducible protein OS=Homo sapiens OX=9606 GN=PIP PE=1 SV=1	1	5	5	5	5	0	1	0	2	0	0	0	0	1	0	0	4	1	1	0	1	2	2	1	1	3	3	5	0	1	0	2	0	0	0	0	1	0	0	4	1	1
Q9UMD9	Q9UMD9	11	11	11	Collagen alpha-1(XVII) chain;120 kDa linear IgA disease antigen;97 kDa linear IgA disease antigen	COL17A1	sp|Q9UMD9|COHA1_HUMAN Collagen alpha-1(XVII) chain OS=Homo sapiens OX=9606 GN=COL17A1 PE=1 SV=3	1	11	11	11	0	0	0	0	1	1	1	0	0	3	0	3	2	9	0	0	0	1	1	0	0	6	4	0	0	0	0	1	1	1	0	0	3	0	3	2	9	0
P00533	P00533	9	8	8	Epidermal growth factor receptor	EGFR	sp|P00533|EGFR_HUMAN Epidermal growth factor receptor OS=Homo sapiens OX=9606 GN=EGFR PE=1 SV=2	1	9	8	8	2	0	0	0	0	0	1	0	0	3	1	2	1	7	0	0	0	2	2	0	0	2	3	2	0	0	0	0	0	1	0	0	3	1	2	1	6	0
A8K2U0	A8K2U0	13	13	13	Alpha-2-macroglobulin-like protein 1	A2ML1	sp|A8K2U0|A2ML1_HUMAN Alpha-2-macroglobulin-like protein 1 OS=Homo sapiens OX=9606 GN=A2ML1 PE=1 SV=3	1	13	13	13	1	0	0	1	0	0	0	2	0	1	1	3	0	0	0	0	0	0	0	4	0	12	0	1	0	0	1	0	0	0	2	0	1	1	3	0	0	0
P47929	P47929	9	9	9	Galectin-7	LGALS7	sp|P47929|LEG7_HUMAN Galectin-7 OS=Homo sapiens OX=9606 GN=LGALS7 PE=1 SV=2	1	9	9	9	0	0	0	0	0	0	0	0	0	8	4	8	0	0	0	0	0	0	1	3	0	3	0	0	0	0	0	0	0	0	0	0	8	4	8	0	0	0
P23919	P23919	7	7	7	Thymidylate kinase	DTYMK	sp|P23919|KTHY_HUMAN Thymidylate kinase OS=Homo sapiens OX=9606 GN=DTYMK PE=1 SV=4	1	7	7	7	1	1	2	2	2	1	2	1	0	1	2	2	3	5	0	1	0	2	1	0	0	4	1	1	1	2	2	2	1	2	1	0	1	2	2	3	5	0
O00487	O00487	5	5	5	26S proteasome non-ATPase regulatory subunit 14	PSMD14	sp|O00487|PSDE_HUMAN 26S proteasome non-ATPase regulatory subunit 14 OS=Homo sapiens OX=9606 GN=PSMD14 PE=1 SV=1	1	5	5	5	1	0	0	2	2	2	2	1	1	1	1	1	1	3	0	2	1	1	2	2	0	2	1	1	0	0	2	2	2	2	1	1	1	1	1	1	3	0
P23497;Q9H930	P23497	6;1	5;1	5;1	Nuclear autoantigen Sp-100	SP100	sp|P23497|SP100_HUMAN Nuclear autoantigen Sp-100 OS=Homo sapiens OX=9606 GN=SP100 PE=1 SV=3	2	6	5	5	0	0	0	0	1	2	1	1	0	1	0	0	2	3	0	1	0	2	0	1	0	0	3	0	0	0	0	1	2	1	1	0	1	0	0	2	3	0
Q93008;O00507	Q93008	10;4	10;4	10;4	Probable ubiquitin carboxyl-terminal hydrolase FAF-X	USP9X	sp|Q93008|USP9X_HUMAN Probable ubiquitin carboxyl-terminal hydrolase FAF-X OS=Homo sapiens OX=9606 GN=USP9X PE=1 SV=3	2	10	10	10	1	0	0	2	1	1	1	0	0	0	0	0	0	3	0	2	1	2	4	2	1	0	4	1	0	0	2	1	1	1	0	0	0	0	0	0	3	0
Q01581	Q01581	11	9	9	Hydroxymethylglutaryl-CoA synthase, cytoplasmic	HMGCS1	sp|Q01581|HMCS1_HUMAN Hydroxymethylglutaryl-CoA synthase, cytoplasmic OS=Homo sapiens OX=9606 GN=HMGCS1 PE=1 SV=2	1	11	9	9	1	0	1	1	1	1	1	0	1	5	0	0	0	10	1	5	1	1	1	2	0	1	0	1	0	0	0	0	0	0	0	0	4	0	0	0	9	0
Q9BTT0	Q9BTT0	3	3	3	Acidic leucine-rich nuclear phosphoprotein 32 family member E	ANP32E	sp|Q9BTT0|AN32E_HUMAN Acidic leucine-rich nuclear phosphoprotein 32 family member E OS=Homo sapiens OX=9606 GN=ANP32E PE=1 SV=1	1	3	3	3	1	0	0	1	0	0	0	0	1	0	0	1	0	2	1	1	1	1	2	1	1	2	1	1	0	0	1	0	0	0	0	1	0	0	1	0	2	1
O95881	O95881	3	3	3	Thioredoxin domain-containing protein 12	TXNDC12	sp|O95881|TXD12_HUMAN Thioredoxin domain-containing protein 12 OS=Homo sapiens OX=9606 GN=TXNDC12 PE=1 SV=1	1	3	3	3	1	0	1	0	0	0	0	1	1	1	1	1	2	2	1	0	1	1	2	2	1	1	1	1	0	1	0	0	0	0	1	1	1	1	1	2	2	1
Q16563	Q16563	2	2	2	Synaptophysin-like protein 1	SYPL1	sp|Q16563|SYPL1_HUMAN Synaptophysin-like protein 1 OS=Homo sapiens OX=9606 GN=SYPL1 PE=1 SV=1	1	2	2	2	1	0	0	0	1	1	1	1	0	1	0	1	0	2	1	1	1	1	2	1	0	2	0	1	0	0	0	1	1	1	1	0	1	0	1	0	2	1
Q9NRP0	Q9NRP0	2	2	2	Oligosaccharyltransferase complex subunit OSTC	OSTC	sp|Q9NRP0|OSTC_HUMAN Oligosaccharyltransferase complex subunit OSTC OS=Homo sapiens OX=9606 GN=OSTC PE=1 SV=1	1	2	2	2	1	0	0	1	0	0	0	0	0	0	0	0	1	2	1	1	1	2	1	1	1	1	2	1	0	0	1	0	0	0	0	0	0	0	0	1	2	1
Q8IXQ6	Q8IXQ6	7	7	7	Poly [ADP-ribose] polymerase 9	PARP9	sp|Q8IXQ6|PARP9_HUMAN Protein mono-ADP-ribosyltransferase PARP9 OS=Homo sapiens OX=9606 GN=PARP9 PE=1 SV=2	1	7	7	7	0	0	0	0	1	0	0	0	0	0	0	0	0	5	0	1	0	1	2	4	1	0	1	0	0	0	0	1	0	0	0	0	0	0	0	0	5	0
O95832	O95832	4	4	4	Claudin-1	CLDN1	sp|O95832|CLD1_HUMAN Claudin-1 OS=Homo sapiens OX=9606 GN=CLDN1 PE=1 SV=1	1	4	4	4	1	0	0	0	0	0	0	0	0	0	1	0	0	4	0	0	0	0	2	2	0	0	0	1	0	0	0	0	0	0	0	0	0	1	0	0	4	0
P61421	P61421	4	4	4	V-type proton ATPase subunit d 1	ATP6V0D1	sp|P61421|VA0D1_HUMAN V-type proton ATPase subunit d 1 OS=Homo sapiens OX=9606 GN=ATP6V0D1 PE=1 SV=1	1	4	4	4	1	0	0	0	0	0	0	0	0	1	0	1	2	3	0	1	0	1	3	0	0	0	3	1	0	0	0	0	0	0	0	0	1	0	1	2	3	0
Q9BUL8	Q9BUL8	3	3	3	Programmed cell death protein 10	PDCD10	sp|Q9BUL8|PDC10_HUMAN Programmed cell death protein 10 OS=Homo sapiens OX=9606 GN=PDCD10 PE=1 SV=1	1	3	3	3	1	0	1	1	1	1	0	1	0	1	1	1	1	3	0	1	0	2	0	2	0	0	0	1	0	1	1	1	1	0	1	0	1	1	1	1	3	0
P45877	P45877	2	2	2	Peptidyl-prolyl cis-trans isomerase C	PPIC	sp|P45877|PPIC_HUMAN Peptidyl-prolyl cis-trans isomerase C OS=Homo sapiens OX=9606 GN=PPIC PE=1 SV=1	1	2	2	2	0	0	0	0	0	0	0	1	0	0	0	0	0	2	0	1	1	1	2	2	1	0	1	0	0	0	0	0	0	0	1	0	0	0	0	0	2	0
A0A0B4J1V0	A0A0B4J1V0	4	4	2		IGHV3-15	sp|A0A0B4J1V0|HV315_HUMAN Immunoglobulin heavy variable 3-15 OS=Homo sapiens OX=9606 GN=IGHV3-15 PE=3 SV=1	1	4	4	2	2	1	1	0	0	0	0	1	1	0	1	0	1	2	3	1	1	1	2	1	3	1	1	2	1	1	0	0	0	0	1	1	0	1	0	1	2	3
Q13287	Q13287	4	4	4	N-myc-interactor	NMI	sp|Q13287|NMI_HUMAN N-myc-interactor OS=Homo sapiens OX=9606 GN=NMI PE=1 SV=2	1	4	4	4	0	0	0	0	0	0	0	0	0	0	0	0	0	4	1	0	1	0	2	3	0	1	1	0	0	0	0	0	0	0	0	0	0	0	0	0	4	1
P52306	P52306	12	12	12	Rap1 GTPase-GDP dissociation stimulator 1	RAP1GDS1	sp|P52306|GDS1_HUMAN Rap1 GTPase-GDP dissociation stimulator 1 OS=Homo sapiens OX=9606 GN=RAP1GDS1 PE=1 SV=3	1	12	12	12	0	0	0	3	0	0	0	0	0	0	0	0	1	4	0	4	1	0	0	1	0	1	9	0	0	0	3	0	0	0	0	0	0	0	0	1	4	0
Q08752	Q08752	6	6	6	Peptidyl-prolyl cis-trans isomerase D	PPID	sp|Q08752|PPID_HUMAN Peptidyl-prolyl cis-trans isomerase D OS=Homo sapiens OX=9606 GN=PPID PE=1 SV=3	1	6	6	6	1	0	0	1	0	0	0	0	0	0	0	0	0	3	0	3	2	0	2	0	0	2	1	1	0	0	1	0	0	0	0	0	0	0	0	0	3	0
P51648	P51648	5	5	4	Fatty aldehyde dehydrogenase	ALDH3A2	sp|P51648|AL3A2_HUMAN Aldehyde dehydrogenase family 3 member A2 OS=Homo sapiens OX=9606 GN=ALDH3A2 PE=1 SV=1	1	5	5	4	0	0	0	0	0	1	0	0	0	0	0	0	0	3	0	2	0	0	1	2	1	0	1	0	0	0	0	0	1	0	0	0	0	0	0	0	3	0
O14896	O14896	6	6	6	Interferon regulatory factor 6	IRF6	sp|O14896|IRF6_HUMAN Interferon regulatory factor 6 OS=Homo sapiens OX=9606 GN=IRF6 PE=1 SV=1	1	6	6	6	0	0	0	0	0	0	0	0	0	0	0	0	2	4	0	0	0	2	2	0	0	0	6	0	0	0	0	0	0	0	0	0	0	0	0	2	4	0
Q9Y2L1	Q9Y2L1	11	11	11	Exosome complex exonuclease RRP44	DIS3	sp|Q9Y2L1|RRP44_HUMAN Exosome complex exonuclease RRP44 OS=Homo sapiens OX=9606 GN=DIS3 PE=1 SV=2	1	11	11	11	0	0	0	0	2	0	1	0	0	0	0	0	0	4	0	6	0	1	2	0	0	5	1	0	0	0	0	2	0	1	0	0	0	0	0	0	4	0
P20036	P20036	2	2	2	HLA class II histocompatibility antigen, DP alpha 1 chain	HLA-DPA1	sp|P20036|DPA1_HUMAN HLA class II histocompatibility antigen, DP alpha 1 chain OS=Homo sapiens OX=9606 GN=HLA-DPA1 PE=1 SV=1	1	2	2	2	1	1	0	0	0	0	0	1	0	0	1	0	0	2	2	1	1	1	1	2	1	1	1	1	1	0	0	0	0	0	1	0	0	1	0	0	2	2
Q53H12	Q53H12	4	4	4	Acylglycerol kinase, mitochondrial	AGK	sp|Q53H12|AGK_HUMAN Acylglycerol kinase, mitochondrial OS=Homo sapiens OX=9606 GN=AGK PE=1 SV=2	1	4	4	4	0	0	0	0	0	0	0	0	0	0	0	0	0	2	0	1	1	1	3	0	0	2	0	0	0	0	0	0	0	0	0	0	0	0	0	0	2	0
O94903	O94903	4	4	4	Proline synthase co-transcribed bacterial homolog protein	PROSC	sp|O94903|PLPHP_HUMAN Pyridoxal phosphate homeostasis protein OS=Homo sapiens OX=9606 GN=PLPBP PE=1 SV=1	1	4	4	4	0	0	0	0	1	1	0	0	0	0	0	0	0	2	0	1	0	1	3	2	0	1	1	0	0	0	0	1	1	0	0	0	0	0	0	0	2	0
O75116	O75116	12	12	11	Rho-associated protein kinase 2	ROCK2	sp|O75116|ROCK2_HUMAN Rho-associated protein kinase 2 OS=Homo sapiens OX=9606 GN=ROCK2 PE=1 SV=4	1	12	12	11	0	0	0	0	0	0	0	0	0	0	0	0	0	3	2	6	0	1	2	4	2	2	2	0	0	0	0	0	0	0	0	0	0	0	0	0	3	2
Q9BVG4	Q9BVG4	4	4	4	Protein PBDC1	PBDC1	sp|Q9BVG4|PBDC1_HUMAN Protein PBDC1 OS=Homo sapiens OX=9606 GN=PBDC1 PE=1 SV=1	1	4	4	4	1	0	0	0	0	0	0	0	0	1	0	0	0	3	0	2	1	2	3	3	0	1	2	1	0	0	0	0	0	0	0	0	1	0	0	0	3	0
Q9HAV4	Q9HAV4	7	7	7	Exportin-5	XPO5	sp|Q9HAV4|XPO5_HUMAN Exportin-5 OS=Homo sapiens OX=9606 GN=XPO5 PE=1 SV=1	1	7	7	7	0	0	0	1	1	0	0	0	0	0	0	0	1	6	0	4	0	0	1	1	0	2	1	0	0	0	1	1	0	0	0	0	0	0	0	1	6	0
P11388	P11388	20	11	11	DNA topoisomerase 2-alpha	TOP2A	sp|P11388|TOP2A_HUMAN DNA topoisomerase 2-alpha OS=Homo sapiens OX=9606 GN=TOP2A PE=1 SV=3	1	20	11	11	0	0	0	3	1	1	1	2	0	0	0	0	0	7	0	18	1	7	5	2	0	9	2	0	0	0	1	0	0	0	0	0	0	0	0	0	3	0
Q9BXS5	Q9BXS5	5	3	3	AP-1 complex subunit mu-1	AP1M1	sp|Q9BXS5|AP1M1_HUMAN AP-1 complex subunit mu-1 OS=Homo sapiens OX=9606 GN=AP1M1 PE=1 SV=3	1	5	3	3	1	0	0	1	0	0	1	1	0	0	0	1	0	5	0	1	0	3	5	4	0	3	2	0	0	0	0	0	0	0	0	0	0	0	0	0	3	0
Q9Y6A9	Q9Y6A9	2	2	2	Signal peptidase complex subunit 1	SPCS1	sp|Q9Y6A9|SPCS1_HUMAN Signal peptidase complex subunit 1 OS=Homo sapiens OX=9606 GN=SPCS1 PE=1 SV=4	1	2	2	2	0	0	0	0	0	0	0	0	0	0	0	0	0	1	1	1	0	1	2	1	0	0	1	0	0	0	0	0	0	0	0	0	0	0	0	0	1	1
[truncated: 2,624 more rows]
[truncated: 149 more columns]
