# Supplementary material for: Proteomic comparison between different tissue preservation methods for identification of promising biomarkers of urothelial bladder cancer
Source: Sci Rep. 2021 Apr 7;11:7595. doi: 10.1038/s41598-021-87003-6 (PMC8027873; doi:10.1038/s41598-021-87003-6)
Supplement: Supplementary file 3 — Supplementary Table S2. [file 41598_2021_87003_MOESM3_ESM.xlsx]

## Sheet: Unique proteins FFPE
Protein IDs	Majority protein IDs	Peptide counts (all)	Peptide counts (razor+unique)	Peptide counts (unique)	Protein names	Gene names	Fasta headers	Number of proteins	Peptides	Razor + unique peptides	Unique peptides	Peptides FFPE-P10-T2-T3	Peptides FFPE-P11-T2-T3	Peptides FFPE-P12-TA-T1	Peptides FFPE-P13-TA-T1	Peptides FFPE-P14-TA-T1	Peptides FFPE-P15-TA-T1	Peptides FFPE-P19-TA-T1	Peptides FFPE-P1-T2-T3	Peptides FFPE-P20-TA-T1	Peptides FFPE-P21-CTL	Peptides FFPE-P2-T2-T3	Peptides FFPE-P7-T2-T3	Peptides FFPE-P9-T2-T3	Peptides OCT-P11-T2-T3	Peptides OCT-P12-TA-T1	Peptides OCT-P13-TA-T1	Peptides OCT-P14-TA-T1	Peptides OCT-P19-TA-T1	Peptides OCT-P20-TA-T1	Peptides OCT-P2-T2-T3	Peptides OCT-P6-T2-T3	Peptides OCT-P7-T2-T3	Peptides OCT-P9-T2-T3	Razor + unique peptides FFPE-P10-T2-T3	Razor + unique peptides FFPE-P11-T2-T3	Razor + unique peptides FFPE-P12-TA-T1	Razor + unique peptides FFPE-P13-TA-T1	Razor + unique peptides FFPE-P14-TA-T1	Razor + unique peptides FFPE-P15-TA-T1	Razor + unique peptides FFPE-P19-TA-T1	Razor + unique peptides FFPE-P1-T2-T3	Razor + unique peptides FFPE-P20-TA-T1	Razor + unique peptides FFPE-P21-CTL	Razor + unique peptides FFPE-P2-T2-T3	Razor + unique peptides FFPE-P7-T2-T3	Razor + unique peptides FFPE-P9-T2-T3	Razor + unique peptides OCT-P11-T2-T3	Razor + unique peptides OCT-P12-TA-T1
P62328	P62328	5	5	5	Thymosin beta-4;Hematopoietic system regulatory peptide	TMSB4X	sp|P62328|TYB4_HUMAN Thymosin beta-4 OS=Homo sapiens OX=9606 GN=TMSB4X PE=1 SV=2	1	5	5	5	3	3	3	3	4	4	3	5	2	2	4	4	4	0	0	0	0	0	0	0	0	0	0	3	3	3	3	4	4	3	5	2	2	4	4	4	0	0
Q93077;Q7L7L0;P04908;Q96QV6;REV__Q8NB25	Q93077;Q7L7L0;P04908;Q96QV6	8;8;8;5;1	1;1;1;0;0	1;1;1;0;0	Histone H2A type 1-C;Histone H2A type 3;Histone H2A type 1-B/E;Histone H2A type 1-A	HIST1H2AC;HIST3H2A;HIST1H2AB;HIST1H2AA	sp|Q93077|H2A1C_HUMAN Histone H2A type 1-C OS=Homo sapiens OX=9606 GN=HIST1H2AC PE=1 SV=3;sp|Q7L7L0|H2A3_HUMAN Histone H2A type 3 OS=Homo sapiens OX=9606 GN=HIST3H2A PE=1 SV=3;sp|P04908|H2A1B_HUMAN Histone H2A type 1-B/E OS=Homo sapiens OX=9606 GN=HIST1H2A	5	8	1	1	7	5	3	6	6	6	5	5	3	6	6	7	6	4	4	4	4	4	3	3	2	4	3	1	1	1	1	1	1	1	1	1	1	1	1	1	0	0
P00441	P00441	5	5	5	Superoxide dismutase [Cu-Zn]	SOD1	sp|P00441|SODC_HUMAN Superoxide dismutase [Cu-Zn] OS=Homo sapiens OX=9606 GN=SOD1 PE=1 SV=2	1	5	5	5	3	4	2	2	3	3	2	4	3	3	3	1	4	0	0	0	0	0	0	0	0	0	0	3	4	2	2	3	3	2	4	3	3	3	1	4	0	0
Q96CT7	Q96CT7	7	7	7	Coiled-coil domain-containing protein 124	CCDC124	sp|Q96CT7|CC124_HUMAN Coiled-coil domain-containing protein 124 OS=Homo sapiens OX=9606 GN=CCDC124 PE=1 SV=1	1	7	7	7	2	1	1	1	1	1	4	2	1	1	1	3	6	1	0	0	0	0	0	0	0	0	0	2	1	1	1	1	1	4	2	1	1	1	3	6	1	0
P47985;P0C7P4	P47985;P0C7P4	6;5	6;5	6;5	Cytochrome b-c1 complex subunit Rieske, mitochondrial;Cytochrome b-c1 complex subunit 11;Putative cytochrome b-c1 complex subunit Rieske-like protein 1	UQCRFS1;UQCRFS1P1	sp|P47985|UCRI_HUMAN Cytochrome b-c1 complex subunit Rieske, mitochondrial OS=Homo sapiens OX=9606 GN=UQCRFS1 PE=1 SV=2;sp|P0C7P4|UCRIL_HUMAN Putative cytochrome b-c1 complex subunit Rieske-like protein 1 OS=Homo sapiens OX=9606 GN=UQCRFS1P1 PE=5 SV=1	2	6	6	6	2	2	2	1	2	2	2	2	2	2	1	2	2	0	0	4	0	3	3	2	1	0	0	2	2	2	1	2	2	2	2	2	2	1	2	2	0	0
[truncated: 146 more columns]

## Sheet: Unique proteins OCT
Protein IDs	Majority protein IDs	Peptide counts (all)	Peptide counts (razor+unique)	Peptide counts (unique)	Protein names	Gene names	Fasta headers	Number of proteins	Peptides	Razor + unique peptides	Unique peptides	Peptides FFPE-P10-T2-T3	Peptides FFPE-P11-T2-T3	Peptides FFPE-P12-TA-T1	Peptides FFPE-P13-TA-T1	Peptides FFPE-P14-TA-T1	Peptides FFPE-P15-TA-T1	Peptides FFPE-P19-TA-T1	Peptides FFPE-P1-T2-T3	Peptides FFPE-P20-TA-T1	Peptides FFPE-P21-CTL	Peptides FFPE-P2-T2-T3	Peptides FFPE-P7-T2-T3	Peptides FFPE-P9-T2-T3	Peptides OCT-P11-T2-T3	Peptides OCT-P12-TA-T1	Peptides OCT-P13-TA-T1	Peptides OCT-P14-TA-T1	Peptides OCT-P19-TA-T1	Peptides OCT-P20-TA-T1	Peptides OCT-P2-T2-T3	Peptides OCT-P6-T2-T3	Peptides OCT-P7-T2-T3	Peptides OCT-P9-T2-T3	Razor + unique peptides FFPE-P10-T2-T3	Razor + unique peptides FFPE-P11-T2-T3	Razor + unique peptides FFPE-P12-TA-T1	Razor + unique peptides FFPE-P13-TA-T1	Razor + unique peptides FFPE-P14-TA-T1	Razor + unique peptides FFPE-P15-TA-T1	Razor + unique peptides FFPE-P19-TA-T1	Razor + unique peptides FFPE-P1-T2-T3	Razor + unique peptides FFPE-P20-TA-T1	Razor + unique peptides FFPE-P21-CTL	Razor + unique peptides FFPE-P2-T2-T3	Razor + unique peptides FFPE-P7-T2-T3	Razor + unique peptides FFPE-P9-T2-T3	Razor + unique peptides OCT-P11-T2-T3	Razor + unique peptides OCT-P12-TA-T1
P51572	P51572	12	12	12	B-cell receptor-associated protein 31	BCAP31	sp|P51572|BAP31_HUMAN B-cell receptor-associated protein 31 OS=Homo sapiens OX=9606 GN=BCAP31 PE=1 SV=3	1	12	12	12	1	1	0	0	1	0	3	0	0	0	1	1	0	9	6	7	4	6	8	5	3	6	7	1	1	0	0	1	0	3	0	0	0	1	1	0	9	6
P04114;CON__ENSEMBL:ENSBTAP00000032840	P04114	107;1	107;1	107;1	Apolipoprotein B-100;Apolipoprotein B-48	APOB	sp|P04114|APOB_HUMAN Apolipoprotein B-100 OS=Homo sapiens OX=9606 GN=APOB PE=1 SV=2	2	107	107	107	0	0	1	0	0	0	0	0	0	0	0	0	0	32	72	23	74	38	20	34	79	7	8	0	0	1	0	0	0	0	0	0	0	0	0	0	32	72
P61513;A6NKH3	P61513	4;1	4;1	4;1	60S ribosomal protein L37a	RPL37A	sp|P61513|RL37A_HUMAN 60S ribosomal protein L37a OS=Homo sapiens OX=9606 GN=RPL37A PE=1 SV=2	2	4	4	4	0	0	0	0	0	0	0	0	0	0	0	0	0	4	2	2	3	2	2	3	2	4	3	0	0	0	0	0	0	0	0	0	0	0	0	0	4	2
Q00765	Q00765	4	4	4	Receptor expression-enhancing protein 5	REEP5	sp|Q00765|REEP5_HUMAN Receptor expression-enhancing protein 5 OS=Homo sapiens OX=9606 GN=REEP5 PE=1 SV=3	1	4	4	4	1	0	0	0	0	0	1	0	0	0	0	0	0	3	2	2	2	3	3	2	2	2	2	1	0	0	0	0	0	1	0	0	0	0	0	0	3	2
P13073	P13073	6	6	6	Cytochrome c oxidase subunit 4 isoform 1, mitochondrial	COX4I1	sp|P13073|COX41_HUMAN Cytochrome c oxidase subunit 4 isoform 1, mitochondrial OS=Homo sapiens OX=9606 GN=COX4I1 PE=1 SV=1	1	6	6	6	1	0	0	1	0	0	1	1	0	1	0	1	1	3	3	6	4	5	6	4	4	4	4	1	0	0	1	0	0	1	1	0	1	0	1	1	3	3
P24539	P24539	7	7	7	ATP synthase F(0) complex subunit B1, mitochondrial	ATP5F1	sp|P24539|AT5F1_HUMAN ATP synthase F(0) complex subunit B1, mitochondrial OS=Homo sapiens OX=9606 GN=ATP5PB PE=1 SV=2	1	7	7	7	0	0	0	1	0	0	0	0	0	0	0	0	0	4	3	5	2	5	6	6	3	4	6	0	0	0	1	0	0	0	0	0	0	0	0	0	4	3
P35580	P35580	58	35	35	Myosin-10	MYH10	sp|P35580|MYH10_HUMAN Myosin-10 OS=Homo sapiens OX=9606 GN=MYH10 PE=1 SV=3	1	58	35	35	5	4	6	12	5	5	4	8	6	2	6	7	9	34	22	26	29	20	23	36	27	44	23	0	0	0	3	0	0	0	0	0	0	0	1	0	19	6
Q9Y277	Q9Y277	8	8	8	Voltage-dependent anion-selective channel protein 3	VDAC3	sp|Q9Y277|VDAC3_HUMAN Voltage-dependent anion-selective channel protein 3 OS=Homo sapiens OX=9606 GN=VDAC3 PE=1 SV=1	1	8	8	8	0	0	0	0	0	0	0	0	0	0	0	0	0	3	5	7	5	5	4	4	5	4	5	0	0	0	0	0	0	0	0	0	0	0	0	0	3	5
Q9UGI8	Q9UGI8	20	20	20	Testin	TES	sp|Q9UGI8|TES_HUMAN Testin OS=Homo sapiens OX=9606 GN=TES PE=1 SV=1	1	20	20	20	0	0	0	2	2	0	1	0	0	0	0	1	1	9	7	9	3	2	3	11	7	13	11	0	0	0	2	2	0	1	0	0	0	0	1	1	9	7
P15170;Q8IYD1	P15170;Q8IYD1	12;7	12;7	12;7	Eukaryotic peptide chain release factor GTP-binding subunit ERF3A;Eukaryotic peptide chain release factor GTP-binding subunit ERF3B	GSPT1;GSPT2	sp|P15170|ERF3A_HUMAN Eukaryotic peptide chain release factor GTP-binding subunit ERF3A OS=Homo sapiens OX=9606 GN=GSPT1 PE=1 SV=1;sp|Q8IYD1|ERF3B_HUMAN Eukaryotic peptide chain release factor GTP-binding subunit ERF3B OS=Homo sapiens OX=9606 GN=GSPT2 PE=1	2	12	12	12	1	0	0	1	1	1	1	0	0	1	0	1	2	6	3	10	4	6	5	7	2	5	6	1	0	0	1	1	1	1	0	0	1	0	1	2	6	3
Q9H2U2	Q9H2U2	6	6	6	Inorganic pyrophosphatase 2, mitochondrial	PPA2	sp|Q9H2U2|IPYR2_HUMAN Inorganic pyrophosphatase 2, mitochondrial OS=Homo sapiens OX=9606 GN=PPA2 PE=1 SV=2	1	6	6	6	0	0	0	0	0	0	0	1	0	0	0	0	0	4	2	6	4	6	5	5	3	3	3	0	0	0	0	0	0	0	1	0	0	0	0	0	4	2
Q9NVA2	Q9NVA2	11	11	5	Septin-11	2011-09-01	sp|Q9NVA2|SEP11_HUMAN Septin-11 OS=Homo sapiens OX=9606 GN=SEPTIN11 PE=1 SV=3	1	11	11	5	0	0	0	1	1	1	0	2	0	0	0	2	0	8	7	7	7	7	5	7	4	8	6	0	0	0	1	1	1	0	2	0	0	0	2	0	8	7
P01861	P01861	12	6	6	Ig gamma-4 chain C region	IGHG4	sp|P01861|IGHG4_HUMAN Immunoglobulin heavy constant gamma 4 OS=Homo sapiens OX=9606 GN=IGHG4 PE=1 SV=1	1	12	6	6	5	6	4	4	4	2	4	6	5	1	4	6	7	8	9	8	9	8	5	8	9	8	5	0	1	0	1	0	0	1	1	0	0	1	1	2	3	4
O75947	O75947	6	6	6	ATP synthase subunit d, mitochondrial	ATP5H	sp|O75947|ATP5H_HUMAN ATP synthase subunit d, mitochondrial OS=Homo sapiens OX=9606 GN=ATP5PD PE=1 SV=3	1	6	6	6	1	0	0	0	0	0	0	0	0	0	0	0	1	4	3	5	3	6	5	4	2	4	4	1	0	0	0	0	0	0	0	0	0	0	0	1	4	3
Q14108	Q14108	8	8	8	Lysosome membrane protein 2	SCARB2	sp|Q14108|SCRB2_HUMAN Lysosome membrane protein 2 OS=Homo sapiens OX=9606 GN=SCARB2 PE=1 SV=2	1	8	8	8	1	0	1	1	1	2	1	1	1	0	1	1	1	4	3	6	2	5	6	5	2	2	4	1	0	1	1	1	2	1	1	1	0	1	1	1	4	3
Q14203	Q14203	27	27	27	Dynactin subunit 1	DCTN1	sp|Q14203|DCTN1_HUMAN Dynactin subunit 1 OS=Homo sapiens OX=9606 GN=DCTN1 PE=1 SV=3	1	27	27	27	0	1	0	3	2	2	1	0	0	0	2	0	1	14	9	17	6	11	13	12	5	10	5	0	1	0	3	2	2	1	0	0	0	2	0	1	14	9
Q99460	Q99460	19	19	19	26S proteasome non-ATPase regulatory subunit 1	PSMD1	sp|Q99460|PSMD1_HUMAN 26S proteasome non-ATPase regulatory subunit 1 OS=Homo sapiens OX=9606 GN=PSMD1 PE=1 SV=2	1	19	19	19	5	0	0	2	1	0	5	2	0	0	0	2	5	9	3	7	2	5	7	8	2	3	7	5	0	0	2	1	0	5	2	0	0	0	2	5	9	3
Q9Y6E0;O00506	Q9Y6E0	9;3	9;3	6;1	Serine/threonine-protein kinase 24;Serine/threonine-protein kinase 24 36 kDa subunit;Serine/threonine-protein kinase 24 12 kDa subunit	STK24	sp|Q9Y6E0|STK24_HUMAN Serine/threonine-protein kinase 24 OS=Homo sapiens OX=9606 GN=STK24 PE=1 SV=1	2	9	9	6	0	0	0	1	1	2	2	1	0	0	0	1	1	6	2	7	4	4	3	3	2	4	6	0	0	0	1	1	2	2	1	0	0	0	1	1	6	2
P24752	P24752	11	11	11	Acetyl-CoA acetyltransferase, mitochondrial	ACAT1	sp|P24752|THIL_HUMAN Acetyl-CoA acetyltransferase, mitochondrial OS=Homo sapiens OX=9606 GN=ACAT1 PE=1 SV=1	1	11	11	11	1	0	1	3	0	0	0	0	0	1	0	0	1	3	5	9	5	9	4	5	4	2	6	1	0	1	3	0	0	0	0	0	1	0	0	1	3	5
O00567	O00567	13	13	13	Nucleolar protein 56	NOP56	sp|O00567|NOP56_HUMAN Nucleolar protein 56 OS=Homo sapiens OX=9606 GN=NOP56 PE=1 SV=4	1	13	13	13	1	0	1	0	1	1	2	0	0	0	1	1	0	6	3	6	4	8	8	4	3	4	4	1	0	1	0	1	1	2	0	0	0	1	1	0	6	3
Q96IX5	Q96IX5	2	2	2	Up-regulated during skeletal muscle growth protein 5	USMG5	sp|Q96IX5|ATPMD_HUMAN ATP synthase membrane subunit DAPIT, mitochondrial OS=Homo sapiens OX=9606 GN=ATP5MD PE=1 SV=1	1	2	2	2	0	0	0	0	0	0	0	0	0	0	0	0	0	2	2	2	2	2	2	2	2	2	2	0	0	0	0	0	0	0	0	0	0	0	0	0	2	2
Q9P0V9	Q9P0V9	7	6	6	Septin-10	2010-09-01	sp|Q9P0V9|SEP10_HUMAN Septin-10 OS=Homo sapiens OX=9606 GN=SEPTIN10 PE=1 SV=2	1	7	6	6	0	0	0	1	0	0	0	0	0	0	0	0	0	3	3	2	3	2	4	4	4	2	3	0	0	0	1	0	0	0	0	0	0	0	0	0	2	3
P21912	P21912	8	8	8	Succinate dehydrogenase [ubiquinone] iron-sulfur subunit, mitochondrial	SDHB	sp|P21912|SDHB_HUMAN Succinate dehydrogenase [ubiquinone] iron-sulfur subunit, mitochondrial OS=Homo sapiens OX=9606 GN=SDHB PE=1 SV=3	1	8	8	8	1	0	0	0	1	0	0	0	0	0	0	0	0	3	3	2	2	4	5	5	3	2	3	1	0	0	0	1	0	0	0	0	0	0	0	0	3	3
P31937	P31937	7	7	7	3-hydroxyisobutyrate dehydrogenase, mitochondrial	HIBADH	sp|P31937|3HIDH_HUMAN 3-hydroxyisobutyrate dehydrogenase, mitochondrial OS=Homo sapiens OX=9606 GN=HIBADH PE=1 SV=2	1	7	7	7	1	0	1	2	1	0	0	1	0	1	0	1	0	2	2	5	5	4	5	2	3	3	3	1	0	1	2	1	0	0	1	0	1	0	1	0	2	2
P09622	P09622	8	8	8	Dihydrolipoyl dehydrogenase, mitochondrial	DLD	sp|P09622|DLDH_HUMAN Dihydrolipoyl dehydrogenase, mitochondrial OS=Homo sapiens OX=9606 GN=DLD PE=1 SV=2	1	8	8	8	1	1	0	3	1	0	2	1	1	2	1	2	3	3	3	4	3	3	2	2	3	2	3	1	1	0	3	1	0	2	1	1	2	1	2	3	3	3
P54652	P54652	22	12	11	Heat shock-related 70 kDa protein 2	HSPA2	sp|P54652|HSP72_HUMAN Heat shock-related 70 kDa protein 2 OS=Homo sapiens OX=9606 GN=HSPA2 PE=1 SV=1	1	22	12	11	9	5	4	5	7	6	6	7	6	10	8	8	6	11	15	10	10	12	12	15	15	10	12	1	0	0	0	0	0	0	0	1	2	0	0	0	2	7
Q16666;Q6K0P9	Q16666	23;3	23;3	23;3	Gamma-interferon-inducible protein 16	IFI16	sp|Q16666|IF16_HUMAN Gamma-interferon-inducible protein 16 OS=Homo sapiens OX=9606 GN=IFI16 PE=1 SV=3	2	23	23	23	0	0	0	0	0	1	0	0	0	0	0	0	1	18	9	0	9	2	16	11	3	6	12	0	0	0	0	0	1	0	0	0	0	0	0	1	18	9
Q08722	Q08722	3	3	3	Leukocyte surface antigen CD47	CD47	sp|Q08722|CD47_HUMAN Leukocyte surface antigen CD47 OS=Homo sapiens OX=9606 GN=CD47 PE=1 SV=1	1	3	3	3	0	0	0	0	0	0	0	0	0	0	0	0	0	3	2	2	1	3	2	3	2	2	2	0	0	0	0	0	0	0	0	0	0	0	0	0	3	2
Q03135;P56539	Q03135	6;2	6;2	6;2	Caveolin-1	CAV1	sp|Q03135|CAV1_HUMAN Caveolin-1 OS=Homo sapiens OX=9606 GN=CAV1 PE=1 SV=4	2	6	6	6	0	1	0	0	0	0	0	1	1	0	1	0	0	2	4	1	2	2	2	5	4	3	2	0	1	0	0	0	0	0	1	1	0	1	0	0	2	4
Q9UNH7	Q9UNH7	11	11	10	Sorting nexin-6;Sorting nexin-6, N-terminally processed	SNX6	sp|Q9UNH7|SNX6_HUMAN Sorting nexin-6 OS=Homo sapiens OX=9606 GN=SNX6 PE=1 SV=1	1	11	11	10	0	0	0	1	1	1	1	0	0	0	1	0	0	7	2	5	6	5	8	8	3	7	7	0	0	0	1	1	1	1	0	0	0	1	0	0	7	2
Q9Y6C9	Q9Y6C9	5	5	5	Mitochondrial carrier homolog 2	MTCH2	sp|Q9Y6C9|MTCH2_HUMAN Mitochondrial carrier homolog 2 OS=Homo sapiens OX=9606 GN=MTCH2 PE=1 SV=1	1	5	5	5	0	0	1	1	0	0	0	0	0	0	0	0	0	2	2	5	2	2	4	4	2	2	4	0	0	1	1	0	0	0	0	0	0	0	0	0	2	2
P01031;CON__Q1A7A4	P01031	25;2	25;2	25;2	Complement C5;Complement C5 beta chain;Complement C5 alpha chain;C5a anaphylatoxin;Complement C5 alpha chain	C5	sp|P01031|CO5_HUMAN Complement C5 OS=Homo sapiens OX=9606 GN=C5 PE=1 SV=4	2	25	25	25	0	0	0	0	0	0	0	0	0	0	0	0	0	5	17	2	11	4	3	6	17	12	2	0	0	0	0	0	0	0	0	0	0	0	0	0	5	17
Q6IBS0	Q6IBS0	9	8	8	Twinfilin-2	TWF2	sp|Q6IBS0|TWF2_HUMAN Twinfilin-2 OS=Homo sapiens OX=9606 GN=TWF2 PE=1 SV=2	1	9	8	8	0	0	0	1	0	1	0	0	0	0	1	1	2	3	5	4	4	5	4	6	2	5	3	0	0	0	1	0	1	0	0	0	0	1	1	2	3	4
P10515	P10515	7	7	7	Dihydrolipoyllysine-residue acetyltransferase component of pyruvate dehydrogenase complex, mitochondrial	DLAT	sp|P10515|ODP2_HUMAN Dihydrolipoyllysine-residue acetyltransferase component of pyruvate dehydrogenase complex, mitochondrial OS=Homo sapiens OX=9606 GN=DLAT PE=1 SV=3	1	7	7	7	1	0	0	1	0	0	0	0	0	0	0	0	1	2	1	4	1	4	3	3	2	3	3	1	0	0	1	0	0	0	0	0	0	0	0	1	2	1
P61201	P61201	8	8	8	COP9 signalosome complex subunit 2	COPS2	sp|P61201|CSN2_HUMAN COP9 signalosome complex subunit 2 OS=Homo sapiens OX=9606 GN=COPS2 PE=1 SV=1	1	8	8	8	0	0	0	1	1	1	0	0	0	0	0	1	1	3	2	2	2	2	5	3	2	3	3	0	0	0	1	1	1	0	0	0	0	0	1	1	3	2
Q9NR30	Q9NR30	15	15	14	Nucleolar RNA helicase 2	DDX21	sp|Q9NR30|DDX21_HUMAN Nucleolar RNA helicase 2 OS=Homo sapiens OX=9606 GN=DDX21 PE=1 SV=5	1	15	15	14	0	0	0	0	1	0	0	0	0	0	0	1	0	13	2	2	3	5	4	5	0	5	4	0	0	0	0	1	0	0	0	0	0	0	1	0	13	2
Q10567	Q10567	27	11	11	AP-1 complex subunit beta-1	AP1B1	sp|Q10567|AP1B1_HUMAN AP-1 complex subunit beta-1 OS=Homo sapiens OX=9606 GN=AP1B1 PE=1 SV=2	1	27	11	11	6	1	1	5	3	4	3	2	1	1	2	3	3	18	7	16	8	17	15	17	4	12	15	1	0	0	1	1	1	1	0	0	0	0	1	1	8	2
Q9Y3B3	Q9Y3B3	4	4	4	Transmembrane emp24 domain-containing protein 7	TMED7	sp|Q9Y3B3|TMED7_HUMAN Transmembrane emp24 domain-containing protein 7 OS=Homo sapiens OX=9606 GN=TMED7 PE=1 SV=2	1	4	4	4	1	0	0	1	0	1	0	0	0	0	0	1	1	3	2	2	3	2	3	2	1	3	3	1	0	0	1	0	1	0	0	0	0	0	1	1	3	2
P12236	P12236	13	4	1	ADP/ATP translocase 3;ADP/ATP translocase 3, N-terminally processed	SLC25A6	sp|P12236|ADT3_HUMAN ADP/ATP translocase 3 OS=Homo sapiens OX=9606 GN=SLC25A6 PE=1 SV=4	1	13	4	1	4	0	0	2	0	0	2	0	0	2	0	0	2	9	8	11	6	10	10	9	8	6	10	0	0	0	0	0	0	0	0	0	0	0	0	0	3	3
P14406	P14406	2	2	2	Cytochrome c oxidase subunit 7A2, mitochondrial	COX7A2	sp|P14406|CX7A2_HUMAN Cytochrome c oxidase subunit 7A2, mitochondrial OS=Homo sapiens OX=9606 GN=COX7A2 PE=1 SV=1	1	2	2	2	1	0	0	1	1	1	1	1	0	1	1	1	0	2	2	2	2	2	2	2	1	2	2	1	0	0	1	1	1	1	1	0	1	1	1	0	2	2
Q96CW1	Q96CW1	8	8	8	AP-2 complex subunit mu	AP2M1	sp|Q96CW1|AP2M1_HUMAN AP-2 complex subunit mu OS=Homo sapiens OX=9606 GN=AP2M1 PE=1 SV=2	1	8	8	8	0	0	0	1	0	1	1	0	0	0	1	1	0	6	3	4	4	6	5	4	0	3	2	0	0	0	1	0	1	1	0	0	0	1	1	0	6	3
O60749	O60749	16	16	15	Sorting nexin-2	SNX2	sp|O60749|SNX2_HUMAN Sorting nexin-2 OS=Homo sapiens OX=9606 GN=SNX2 PE=1 SV=2	1	16	16	15	1	2	0	4	1	2	2	1	2	1	3	2	3	5	4	8	8	8	6	8	1	5	4	1	2	0	4	1	2	2	1	2	1	3	2	3	5	4
P61163	P61163	8	8	3	Alpha-centractin	ACTR1A	sp|P61163|ACTZ_HUMAN Alpha-centractin OS=Homo sapiens OX=9606 GN=ACTR1A PE=1 SV=1	1	8	8	3	0	0	0	1	0	0	0	0	0	0	1	0	0	5	3	2	2	3	3	5	1	4	2	0	0	0	1	0	0	0	0	0	0	1	0	0	5	3
Q7L5N1	Q7L5N1	7	7	7	COP9 signalosome complex subunit 6	COPS6	sp|Q7L5N1|CSN6_HUMAN COP9 signalosome complex subunit 6 OS=Homo sapiens OX=9606 GN=COPS6 PE=1 SV=1	1	7	7	7	0	0	0	1	1	1	1	0	0	1	0	0	0	2	2	5	2	2	6	3	2	1	3	0	0	0	1	1	1	1	0	0	1	0	0	0	2	2
P51608	P51608	9	9	9	Methyl-CpG-binding protein 2	MECP2	sp|P51608|MECP2_HUMAN Methyl-CpG-binding protein 2 OS=Homo sapiens OX=9606 GN=MECP2 PE=1 SV=1	1	9	9	9	0	0	0	1	0	1	1	0	0	0	0	0	0	0	4	5	9	4	5	4	3	3	2	0	0	0	1	0	1	1	0	0	0	0	0	0	0	4
Q9Y639	Q9Y639	4	4	4	Neuroplastin	NPTN	sp|Q9Y639|NPTN_HUMAN Neuroplastin OS=Homo sapiens OX=9606 GN=NPTN PE=1 SV=2	1	4	4	4	1	1	1	1	1	1	1	1	1	1	1	0	1	1	3	2	2	2	3	4	3	3	3	1	1	1	1	1	1	1	1	1	1	1	0	1	1	3
Q96AG4	Q96AG4	8	8	8	Leucine-rich repeat-containing protein 59	LRRC59	sp|Q96AG4|LRC59_HUMAN Leucine-rich repeat-containing protein 59 OS=Homo sapiens OX=9606 GN=LRRC59 PE=1 SV=1	1	8	8	8	2	0	0	0	0	0	1	1	0	0	1	1	0	6	1	3	0	3	4	5	2	4	4	2	0	0	0	0	0	1	1	0	0	1	1	0	6	1
Q7L1Q6	Q7L1Q6	9	9	8	Basic leucine zipper and W2 domain-containing protein 1	BZW1	sp|Q7L1Q6|BZW1_HUMAN Basic leucine zipper and W2 domain-containing protein 1 OS=Homo sapiens OX=9606 GN=BZW1 PE=1 SV=1	1	9	9	8	0	0	0	0	0	0	0	0	0	0	0	1	1	3	0	3	0	3	6	6	2	8	6	0	0	0	0	0	0	0	0	0	0	0	1	1	3	0
Q14192	Q14192	8	8	8	Four and a half LIM domains protein 2	FHL2	sp|Q14192|FHL2_HUMAN Four and a half LIM domains protein 2 OS=Homo sapiens OX=9606 GN=FHL2 PE=1 SV=3	1	8	8	8	1	0	0	0	0	0	0	0	0	0	0	0	1	5	3	0	2	6	6	7	2	6	7	1	0	0	0	0	0	0	0	0	0	0	0	1	5	3
P48059	P48059	10	5	5	LIM and senescent cell antigen-like-containing domain protein 1	LIMS1	sp|P48059|LIMS1_HUMAN LIM and senescent cell antigen-like-containing domain protein 1 OS=Homo sapiens OX=9606 GN=LIMS1 PE=1 SV=4	1	10	5	5	1	0	1	0	0	0	0	0	0	0	1	0	0	3	8	1	4	5	4	9	6	6	6	1	0	1	0	0	0	0	0	0	0	1	0	0	3	4
Q9BZQ8	Q9BZQ8	8	8	8	Protein Niban	FAM129A	sp|Q9BZQ8|NIBAN_HUMAN Protein Niban OS=Homo sapiens OX=9606 GN=FAM129A PE=1 SV=1	1	8	8	8	0	0	0	0	0	1	1	0	2	0	1	0	1	3	4	0	1	2	6	5	5	3	4	0	0	0	0	0	1	1	0	2	0	1	0	1	3	4
P09871;P48740	P09871	10;1	10;1	10;1	Complement C1s subcomponent;Complement C1s subcomponent heavy chain;Complement C1s subcomponent light chain	C1S	sp|P09871|C1S_HUMAN Complement C1s subcomponent OS=Homo sapiens OX=9606 GN=C1S PE=1 SV=1	2	10	10	10	1	0	0	0	0	0	0	0	0	0	0	0	0	5	8	0	4	2	1	3	7	3	3	1	0	0	0	0	0	0	0	0	0	0	0	0	5	8
P46779	P46779	4	4	4	60S ribosomal protein L28	RPL28	sp|P46779|RL28_HUMAN 60S ribosomal protein L28 OS=Homo sapiens OX=9606 GN=RPL28 PE=1 SV=3	1	4	4	4	0	0	0	0	0	0	1	1	0	0	0	0	1	3	3	2	1	2	3	3	1	3	3	0	0	0	0	0	0	1	1	0	0	0	0	1	3	3
O94826	O94826	15	15	15	Mitochondrial import receptor subunit TOM70	TOMM70A	sp|O94826|TOM70_HUMAN Mitochondrial import receptor subunit TOM70 OS=Homo sapiens OX=9606 GN=TOMM70 PE=1 SV=1	1	15	15	15	0	0	0	0	0	0	0	0	0	0	0	0	0	5	0	9	5	14	7	5	2	5	5	0	0	0	0	0	0	0	0	0	0	0	0	0	5	0
Q8TCT9	Q8TCT9	8	8	8	Minor histocompatibility antigen H13	HM13	sp|Q8TCT9|HM13_HUMAN Minor histocompatibility antigen H13 OS=Homo sapiens OX=9606 GN=HM13 PE=1 SV=1	1	8	8	8	2	0	0	2	1	0	1	1	0	0	0	0	0	6	2	4	1	5	5	4	0	4	4	2	0	0	2	1	0	1	1	0	0	0	0	0	6	2
Q9Y2X3	Q9Y2X3	13	13	13	Nucleolar protein 58	NOP58	sp|Q9Y2X3|NOP58_HUMAN Nucleolar protein 58 OS=Homo sapiens OX=9606 GN=NOP58 PE=1 SV=1	1	13	13	13	0	0	0	1	2	0	1	0	0	1	0	1	0	8	0	9	4	11	7	4	0	9	8	0	0	0	1	2	0	1	0	0	1	0	1	0	8	0
P36776	P36776	13	13	13	Lon protease homolog, mitochondrial	LONP1	sp|P36776|LONM_HUMAN Lon protease homolog, mitochondrial OS=Homo sapiens OX=9606 GN=LONP1 PE=1 SV=2	1	13	13	13	0	0	0	0	0	1	0	0	0	0	0	0	1	8	0	5	2	11	7	6	1	5	3	0	0	0	0	0	1	0	0	0	0	0	0	1	8	0
P17980	P17980	17	17	17	26S protease regulatory subunit 6A	PSMC3	sp|P17980|PRS6A_HUMAN 26S proteasome regulatory subunit 6A OS=Homo sapiens OX=9606 GN=PSMC3 PE=1 SV=3	1	17	17	17	1	0	0	1	1	0	2	2	1	2	1	1	3	7	2	6	3	4	7	6	1	6	5	1	0	0	1	1	0	2	2	1	2	1	1	3	7	2
Q15363	Q15363	3	3	3	Transmembrane emp24 domain-containing protein 2	TMED2	sp|Q15363|TMED2_HUMAN Transmembrane emp24 domain-containing protein 2 OS=Homo sapiens OX=9606 GN=TMED2 PE=1 SV=1	1	3	3	3	2	0	0	1	1	0	1	0	0	0	0	1	1	2	2	1	0	2	3	2	0	2	3	2	0	0	1	1	0	1	0	0	0	0	1	1	2	2
Q9H9B4	Q9H9B4	6	6	6	Sideroflexin-1	SFXN1	sp|Q9H9B4|SFXN1_HUMAN Sideroflexin-1 OS=Homo sapiens OX=9606 GN=SFXN1 PE=1 SV=4	1	6	6	6	1	0	1	1	1	1	1	1	0	1	1	1	1	4	1	4	3	6	4	3	0	5	2	1	0	1	1	1	1	1	1	0	1	1	1	1	4	1
P61081	P61081	8	8	8	NEDD8-conjugating enzyme Ubc12	UBE2M	sp|P61081|UBC12_HUMAN NEDD8-conjugating enzyme Ubc12 OS=Homo sapiens OX=9606 GN=UBE2M PE=1 SV=1	1	8	8	8	2	1	0	1	2	0	2	1	0	2	0	2	0	2	0	2	4	4	3	3	2	4	1	2	1	0	1	2	0	2	1	0	2	0	2	0	2	0
P40616	P40616	4	4	4	ADP-ribosylation factor-like protein 1	ARL1	sp|P40616|ARL1_HUMAN ADP-ribosylation factor-like protein 1 OS=Homo sapiens OX=9606 GN=ARL1 PE=1 SV=1	1	4	4	4	1	0	0	1	1	1	1	0	0	0	0	1	1	3	1	4	2	3	2	3	1	3	3	1	0	0	1	1	1	1	0	0	0	0	1	1	3	1
P08575	P08575	13	13	13	Receptor-type tyrosine-protein phosphatase C	PTPRC	sp|P08575|PTPRC_HUMAN Receptor-type tyrosine-protein phosphatase C OS=Homo sapiens OX=9606 GN=PTPRC PE=1 SV=3	1	13	13	13	0	1	0	0	0	0	0	0	0	0	0	1	1	5	7	0	2	2	7	9	1	3	2	0	1	0	0	0	0	0	0	0	0	0	1	1	5	7
Q9Y2A7	Q9Y2A7	12	12	12	Nck-associated protein 1	NCKAP1	sp|Q9Y2A7|NCKP1_HUMAN Nck-associated protein 1 OS=Homo sapiens OX=9606 GN=NCKAP1 PE=1 SV=1	1	12	12	12	0	0	0	1	0	0	1	0	0	0	0	1	1	4	1	6	2	7	5	4	2	2	9	0	0	0	1	0	0	1	0	0	0	0	1	1	4	1
O75844	O75844	5	5	5	CAAX prenyl protease 1 homolog	ZMPSTE24	sp|O75844|FACE1_HUMAN CAAX prenyl protease 1 homolog OS=Homo sapiens OX=9606 GN=ZMPSTE24 PE=1 SV=2	1	5	5	5	1	0	0	0	0	0	0	0	0	0	0	0	0	4	2	3	1	2	3	3	0	2	4	1	0	0	0	0	0	0	0	0	0	0	0	0	4	2
Q13043	Q13043	7	7	5	Serine/threonine-protein kinase 4;Serine/threonine-protein kinase 4 37kDa subunit;Serine/threonine-protein kinase 4 18kDa subunit	STK4	sp|Q13043|STK4_HUMAN Serine/threonine-protein kinase 4 OS=Homo sapiens OX=9606 GN=STK4 PE=1 SV=2	1	7	7	5	0	1	0	2	0	0	0	0	0	0	1	1	0	4	1	5	3	2	2	3	1	3	2	0	1	0	2	0	0	0	0	0	0	1	1	0	4	1
Q13561	Q13561	12	12	12	Dynactin subunit 2	DCTN2	sp|Q13561|DCTN2_HUMAN Dynactin subunit 2 OS=Homo sapiens OX=9606 GN=DCTN2 PE=1 SV=4	1	12	12	12	1	1	1	2	1	0	0	1	0	0	0	1	2	4	4	4	3	4	4	6	1	3	5	1	1	1	2	1	0	0	1	0	0	0	1	2	4	4
P29350	P29350	12	12	12	Tyrosine-protein phosphatase non-receptor type 6	PTPN6	sp|P29350|PTN6_HUMAN Tyrosine-protein phosphatase non-receptor type 6 OS=Homo sapiens OX=9606 GN=PTPN6 PE=1 SV=1	1	12	12	12	0	0	1	2	0	0	1	0	1	0	3	1	2	5	4	4	1	3	5	4	0	2	2	0	0	1	2	0	0	1	0	1	0	3	1	2	5	4
Q96EE3	Q96EE3	4	4	4	Nucleoporin SEH1	SEH1L	sp|Q96EE3|SEH1_HUMAN Nucleoporin SEH1 OS=Homo sapiens OX=9606 GN=SEH1L PE=1 SV=3	1	4	4	4	0	0	0	1	0	0	0	0	0	0	0	0	1	4	2	2	1	4	2	2	1	2	2	0	0	0	1	0	0	0	0	0	0	0	0	1	4	2
Q8WVY7	Q8WVY7	4	4	4	Ubiquitin-like domain-containing CTD phosphatase 1	UBLCP1	sp|Q8WVY7|UBCP1_HUMAN Ubiquitin-like domain-containing CTD phosphatase 1 OS=Homo sapiens OX=9606 GN=UBLCP1 PE=1 SV=2	1	4	4	4	0	0	0	0	0	0	0	0	0	1	0	1	0	2	1	2	2	3	3	3	0	2	3	0	0	0	0	0	0	0	0	0	1	0	1	0	2	1
Q96AC1	Q96AC1	21	21	20	Fermitin family homolog 2	FERMT2	sp|Q96AC1|FERM2_HUMAN Fermitin family homolog 2 OS=Homo sapiens OX=9606 GN=FERMT2 PE=1 SV=1	1	21	21	20	0	2	0	0	0	0	0	0	0	0	0	0	1	1	12	1	4	4	2	16	17	6	5	0	2	0	0	0	0	0	0	0	0	0	0	1	1	12
Q9P2R7	Q9P2R7	8	8	8	Succinyl-CoA ligase [ADP-forming] subunit beta, mitochondrial	SUCLA2	sp|Q9P2R7|SUCB1_HUMAN Succinate--CoA ligase [ADP-forming] subunit beta, mitochondrial OS=Homo sapiens OX=9606 GN=SUCLA2 PE=1 SV=3	1	8	8	8	0	0	0	0	0	0	0	0	0	1	0	0	0	1	3	4	1	4	4	3	5	3	2	0	0	0	0	0	0	0	0	0	1	0	0	0	1	3
P99999;CON__P62894	P99999	5;1	5;1	5;1	Cytochrome c	CYCS	sp|P99999|CYC_HUMAN Cytochrome c OS=Homo sapiens OX=9606 GN=CYCS PE=1 SV=2	2	5	5	5	2	0	0	2	1	1	1	1	1	3	1	1	1	5	3	4	3	4	4	3	1	3	1	2	0	0	2	1	1	1	1	1	3	1	1	1	5	3
Q14258	Q14258	11	11	11	E3 ubiquitin/ISG15 ligase TRIM25	TRIM25	sp|Q14258|TRI25_HUMAN E3 ubiquitin/ISG15 ligase TRIM25 OS=Homo sapiens OX=9606 GN=TRIM25 PE=1 SV=2	1	11	11	11	1	0	0	1	1	1	1	0	0	0	0	0	0	8	2	6	2	5	7	5	0	3	2	1	0	0	1	1	1	1	0	0	0	0	0	0	8	2
P12235	P12235	13	4	4	ADP/ATP translocase 1	SLC25A4	sp|P12235|ADT1_HUMAN ADP/ATP translocase 1 OS=Homo sapiens OX=9606 GN=SLC25A4 PE=1 SV=4	1	13	4	4	2	0	0	1	0	0	2	0	0	1	0	0	0	8	9	12	7	10	9	9	9	4	8	0	0	0	0	0	0	0	0	0	0	0	0	0	2	2
O96000	O96000	6	6	6	NADH dehydrogenase [ubiquinone] 1 beta subcomplex subunit 10	NDUFB10	sp|O96000|NDUBA_HUMAN NADH dehydrogenase [ubiquinone] 1 beta subcomplex subunit 10 OS=Homo sapiens OX=9606 GN=NDUFB10 PE=1 SV=3	1	6	6	6	0	0	0	1	0	0	0	0	0	0	0	1	0	3	2	6	2	4	5	3	0	1	2	0	0	0	1	0	0	0	0	0	0	0	1	0	3	2
[truncated: 146 more columns]
