# Supplementary material for: Proteomic comparison between different tissue preservation methods for identification of promising biomarkers of urothelial bladder cancer
Source: Sci Rep. 2021 Apr 7;11:7595. doi: 10.1038/s41598-021-87003-6 (PMC8027873; doi:10.1038/s41598-021-87003-6)
Supplement: Supplementary file 4 — Supplementary Table S3. [file 41598_2021_87003_MOESM4_ESM.xlsx]

## Sheet: Reactome Pathways
Reactome Pathways
#term ID	term description	observed gene count	background gene count	false discovery rate	matching proteins in your network (labels)
HSA-1428517	The citric acid (TCA) cycle and respiratory electron transport	9	173	1.01e-05	ATP5F1,ATP5H,COX4I1,CYCS,DLAT,DLD,NDUFB10,SDHB,SUCLA2
HSA-199991	Membrane Trafficking	13	612	9.53e-05	ACTR1A,AP1B1,AP2M1,APOB,ARL1,COPS2,COPS6,DCTN1,DCTN2,SCARB2,SNX2,TMED2,TMED7
HSA-1430728	Metabolism	21	2032	0.00082	ACAT1,APOB,ATP5F1,ATP5H,CAV1,COX4I1,CYCS,DLAT,DLD,FHL2,HIBADH,NDUFB10,PPA2,PSMC3,PSMD1,RPL28,RPL37A,SDHB,SLC25A4,SLC25A6,SUCLA2
HSA-162909	Host Interactions of HIV factors	6	121	0.00082	AP1B1,AP2M1,PSMC3,PSMD1,SLC25A4,SLC25A6
HSA-163200	Respiratory electron transport, ATP synthesis by chemiosmotic coupling, and heat production by uncoupling proteins.	6	123	0.00082	ATP5F1,ATP5H,COX4I1,CYCS,NDUFB10,SDHB
HSA-392499	Metabolism of proteins	20	1948	0.0013	ACTR1A,APOB,COPS2,COPS6,DCTN1,DCTN2,GSPT1,NOP56,NOP58,PPA2,PSMC3,PSMD1,RPL28,RPL37A,TMED2,TMED7,TOMM70A,TRIM25,UBE2M,VDAC3
HSA-6807878	COPI-mediated anterograde transport	5	99	0.0021	ACTR1A,DCTN1,DCTN2,TMED2,TMED7
HSA-8856825	Cargo recognition for clathrin-mediated endocytosis	5	98	0.0021	AP2M1,APOB,COPS2,COPS6,SCARB2
HSA-3371497	HSP90 chaperone cycle for steroid hormone receptors (SHR)	4	53	0.0025	ACTR1A,DCTN1,DCTN2,HSPA2
HSA-5663205	Infectious disease	8	363	0.0025	AP1B1,AP2M1,PSMC3,PSMD1,RPL28,RPL37A,SLC25A4,SLC25A6
HSA-71291	Metabolism of amino acids and derivatives	8	354	0.0025	ACAT1,DLAT,DLD,HIBADH,PSMC3,PSMD1,RPL28,RPL37A
HSA-71406	Pyruvate metabolism and Citric Acid (TCA) cycle	4	54	0.0025	DLAT,DLD,SDHB,SUCLA2
HSA-1280218	Adaptive Immune System	11	733	0.0027	ACTR1A,AP1B1,AP2M1,BCAP31,DCTN1,DCTN2,PSMC3,PSMD1,PTPN6,PTPRC,UBE2M
HSA-2132295	MHC class II antigen presentation	5	119	0.0028	ACTR1A,AP1B1,AP2M1,DCTN1,DCTN2
HSA-6811442	Intra-Golgi and retrograde Golgi-to-ER traffic	6	197	0.0028	ACTR1A,ARL1,DCTN1,DCTN2,TMED2,TMED7
HSA-70895	Branched-chain amino acid catabolism	3	23	0.0028	ACAT1,DLD,HIBADH
HSA-71403	Citric acid cycle (TCA cycle)	3	22	0.0028	DLD,SDHB,SUCLA2
HSA-180897	Vpr-mediated induction of apoptosis by mitochondrial outer membrane permeabilization	2	3	0.003	SLC25A4,SLC25A6
HSA-597592	Post-translational protein modification	15	1366	0.003	ACTR1A,APOB,COPS2,COPS6,DCTN1,DCTN2,NOP58,PSMC3,PSMD1,TMED2,TMED7,TOMM70A,TRIM25,UBE2M,VDAC3
HSA-8856688	Golgi-to-ER retrograde transport	5	129	0.003	ACTR1A,DCTN1,DCTN2,TMED2,TMED7
HSA-168256	Immune System	18	1925	0.0038	ACTR1A,AP1B1,AP2M1,APOB,BCAP31,C1S,C5,CD47,DCTN1,DCTN2,IFI16,NCKAP1,PSMC3,PSMD1,PTPN6,PTPRC,TRIM25,UBE2M
HSA-168249	Innate Immune System	12	1012	0.0059	APOB,C1S,C5,CD47,IFI16,NCKAP1,PSMC3,PSMD1,PTPN6,PTPRC,TRIM25,UBE2M
HSA-109581	Apoptosis	5	162	0.0062	BCAP31,CYCS,PSMC3,PSMD1,STK24
HSA-9010553	Regulation of expression of SLITs and ROBOs	5	164	0.0063	GSPT1,PSMC3,PSMD1,RPL28,RPL37A
HSA-2262752	Cellular responses to stress	7	384	0.0086	ACTR1A,CYCS,DCTN1,DCTN2,HSPA2,PSMC3,PSMD1
HSA-611105	Respiratory electron transport	4	100	0.0086	COX4I1,CYCS,NDUFB10,SDHB
HSA-6791226	Major pathway of rRNA processing in the nucleolus and cytosol	5	179	0.0086	DDX21,NOP56,NOP58,RPL28,RPL37A
HSA-422475	Axon guidance	8	541	0.0115	AP2M1,GSPT1,MYH10,PSMC3,PSMD1,PTPRC,RPL28,RPL37A
HSA-6811436	COPI-independent Golgi-to-ER retrograde traffic	3	49	0.0115	ACTR1A,DCTN1,DCTN2
HSA-5676590	NIK-->noncanonical NF-kB signaling	3	56	0.0149	PSMC3,PSMD1,UBE2M
HSA-1500931	Cell-Cell communication	4	127	0.0152	CD47,FERMT2,LIMS1,PTPN6
HSA-5607761	Dectin-1 mediated noncanonical NF-kB signaling	3	57	0.0152	PSMC3,PSMD1,UBE2M
HSA-391160	Signal regulatory protein family interactions	2	14	0.0158	CD47,PTPN6
HSA-202733	Cell surface interactions at the vascular wall	4	135	0.0168	APOB,CAV1,CD47,PTPN6
HSA-8951664	Neddylation	5	227	0.0168	COPS2,COPS6,PSMC3,PSMD1,UBE2M
HSA-1268020	Mitochondrial protein import	3	64	0.0182	SLC25A4,SLC25A6,TOMM70A
HSA-204174	Regulation of pyruvate dehydrogenase (PDH) complex	2	16	0.0182	DLAT,DLD
HSA-432142	Platelet sensitization by LDL	2	17	0.0196	APOB,PTPN6
HSA-163210	Formation of ATP by chemiosmotic coupling	2	18	0.0213	ATP5F1,ATP5H
HSA-446353	Cell-extracellular matrix interactions	2	18	0.0213	FERMT2,LIMS1
HSA-8964038	LDL clearance	2	19	0.0226	AP2M1,APOB
HSA-164938	Nef-mediates down modulation of cell surface receptors by recruiting them to clathrin adapters	2	20	0.0243	AP1B1,AP2M1
HSA-8953854	Metabolism of RNA	8	652	0.0243	DDX21,GSPT1,NOP56,NOP58,PSMC3,PSMD1,RPL28,RPL37A
HSA-5688426	Deubiquitination	5	279	0.0321	PSMC3,PSMD1,TOMM70A,TRIM25,VDAC3
HSA-1852241	Organelle biogenesis and maintenance	5	287	0.0354	ACTR1A,ATP5F1,ATP5H,CYCS,DCTN2
HSA-4086400	PCP/CE pathway	3	89	0.0364	AP2M1,PSMC3,PSMD1
HSA-72764	Eukaryotic Translation Termination	3	90	0.0365	GSPT1,RPL28,RPL37A
HSA-1592230	Mitochondrial biogenesis	3	92	0.0381	ATP5F1,ATP5H,CYCS
HSA-975956	Nonsense Mediated Decay (NMD) independent of the Exon Junction Complex (EJC)	3	92	0.0381	GSPT1,RPL28,RPL37A
HSA-69275	G2/M Transition	4	189	0.0388	ACTR1A,DCTN2,PSMC3,PSMD1
HSA-389661	Glyoxylate metabolism and glycine degradation	2	31	0.042	DLAT,DLD
HSA-8949613	Cristae formation	2	31	0.042	ATP5F1,ATP5H
HSA-5689880	Ub-specific processing proteases	4	202	0.0438	PSMC3,PSMD1,TOMM70A,VDAC3
HSA-983705	Signaling by the B Cell Receptor (BCR)	3	107	0.0468	PSMC3,PSMD1,PTPN6
HSA-202403	TCR signaling	3	109	0.0485	PSMC3,PSMD1,PTPRC

## Sheet: KEGG Pathways
KEGG Pathways
#term ID	term description	observed gene count	background gene count	false discovery rate	matching proteins in your network (labels)
hsa05016	Huntington's disease	13	193	6.38e-11	AP2M1,ATP5F1,ATP5H,COX4I1,COX7A2,CYCS,DCTN1,DCTN2,NDUFB10,SDHB,SLC25A4,SLC25A6,VDAC3
hsa05012	Parkinson's disease	10	142	1.18e-08	ATP5F1,ATP5H,COX4I1,COX7A2,CYCS,NDUFB10,SDHB,SLC25A4,SLC25A6,VDAC3
hsa00190	Oxidative phosphorylation	7	131	2.71e-05	ATP5F1,ATP5H,COX4I1,COX7A2,NDUFB10,PPA2,SDHB
hsa05010	Alzheimer's disease	7	168	9.92e-05	ATP5F1,ATP5H,COX4I1,COX7A2,CYCS,NDUFB10,SDHB
hsa00020	Citrate cycle (TCA cycle)	4	30	0.00015	DLAT,DLD,SDHB,SUCLA2
hsa01200	Carbon metabolism	5	116	0.0015	ACAT1,DLAT,DLD,SDHB,SUCLA2
hsa00640	Propanoate metabolism	3	32	0.0034	ACAT1,DLD,SUCLA2
hsa04714	Thermogenesis	6	228	0.0034	ATP5F1,ATP5H,COX4I1,COX7A2,NDUFB10,SDHB
hsa04932	Non-alcoholic fatty liver disease (NAFLD)	5	149	0.0034	COX4I1,COX7A2,CYCS,NDUFB10,SDHB
hsa00620	Pyruvate metabolism	3	39	0.0051	ACAT1,DLAT,DLD
hsa00280	Valine, leucine and isoleucine degradation	3	48	0.0083	ACAT1,DLD,HIBADH
hsa04144	Endocytosis	5	242	0.0191	AP2M1,CAV1,HSPA2,SNX2,SNX6
hsa00900	Terpenoid backbone biosynthesis	2	22	0.0277	ACAT1,ZMPSTE24
hsa05164	Influenza A	4	168	0.0279	CYCS,HSPA2,SLC25A6,TRIM25
hsa00630	Glyoxylate and dicarboxylate metabolism	2	28	0.0373	ACAT1,DLD
hsa01100	Metabolic pathways	11	1250	0.0418	ACAT1,ATP5F1,ATP5H,COX4I1,CYCS,DLAT,DLD,HIBADH,NDUFB10,SDHB,SUCLA2

## Sheet: GO Cellular Component
GO Cellular Component
#term ID	term description	observed gene count	background gene count	false discovery rate	matching proteins in your network (labels)
GO:0044444	cytoplasmic part	66	9377	7e-12	ACAT1,ACTR1A,AP1B1,AP2M1,APOB,ARL1,ATP5F1,ATP5H,BCAP31,CAV1,CD47,COPS2,COPS6,COX4I1,COX7A2,CYCS,DCTN1,DCTN2,DLAT,DLD,FAM129A,FERMT2,FHL2,GSPT1,HIBADH,HM13,HSPA2,IFI16,LIMS1,LONP1,LRRC59,MECP2,MTCH2,MYH10,NCKAP1,NDUFB10,NOP58,PPA2,PSMC3,PSMD1,PTPN6,PTPRC,REEP5,RPL28,RPL37A,SCARB2,SDHB,SEH1L,SFXN1,SLC25A4,SLC25A6,SNX2,SNX6,STK24,STK4,SUCLA2,TES,TMED2,TMED7,TOMM70A,TRIM25,TWF2,UBE2M,USMG5,VDAC3,ZMPS…
GO:0005737	cytoplasm	69	11238	2.07e-10	ACAT1,ACTR1A,AP1B1,AP2M1,APOB,ARL1,ATP5F1,ATP5H,BCAP31,BZW1,CAV1,CD47,COPS2,COPS6,COX4I1,COX7A2,CYCS,DCTN1,DCTN2,DDX21,DLAT,DLD,FAM129A,FERMT2,FHL2,GSPT1,HIBADH,HM13,HSPA2,IFI16,LIMS1,LONP1,LRRC59,MECP2,MTCH2,MYH10,NCKAP1,NDUFB10,NOP56,NOP58,PPA2,PSMC3,PSMD1,PTPN6,PTPRC,REEP5,RPL28,RPL37A,SCARB2,SDHB,SEH1L,SFXN1,SLC25A4,SLC25A6,SNX2,SNX6,STK24,STK4,SUCLA2,TES,TMED2,TMED7,TOMM70A,TRIM25,TWF2,UBE2M…
GO:0044422	organelle part	63	9111	2.49e-10	ACAT1,ACTR1A,AP1B1,AP2M1,APOB,ARL1,ATP5F1,ATP5H,BCAP31,CAV1,CD47,COPS2,COPS6,COX4I1,COX7A2,CYCS,DCTN1,DCTN2,DDX21,DLAT,DLD,FERMT2,FHL2,HIBADH,HM13,HSPA2,IFI16,LONP1,LRRC59,MECP2,MTCH2,MYH10,NCKAP1,NDUFB10,NOP56,NOP58,PPA2,PSMC3,PSMD1,PTPN6,PTPRC,REEP5,SCARB2,SDHB,SEH1L,SFXN1,SLC25A4,SLC25A6,SNX2,SNX6,STK24,STK4,SUCLA2,TMED2,TMED7,TOMM70A,TRIM25,TWF2,UBE2M,UBLCP1,USMG5,VDAC3,ZMPSTE24
GO:0044446	intracellular organelle part	62	8882	3.24e-10	ACAT1,ACTR1A,AP1B1,AP2M1,APOB,ARL1,ATP5F1,ATP5H,BCAP31,CAV1,CD47,COPS2,COPS6,COX4I1,COX7A2,CYCS,DCTN1,DCTN2,DDX21,DLAT,DLD,FERMT2,FHL2,HIBADH,HM13,HSPA2,IFI16,LONP1,LRRC59,MECP2,MTCH2,MYH10,NCKAP1,NDUFB10,NOP56,NOP58,PPA2,PSMC3,PSMD1,PTPN6,PTPRC,REEP5,SCARB2,SDHB,SEH1L,SFXN1,SLC25A4,SLC25A6,SNX2,SNX6,STK24,STK4,SUCLA2,TMED2,TMED7,TOMM70A,TRIM25,UBE2M,UBLCP1,USMG5,VDAC3,ZMPSTE24
GO:0044429	mitochondrial part	22	1015	1.01e-09	ACAT1,ATP5F1,ATP5H,COX4I1,COX7A2,CYCS,DLAT,DLD,HIBADH,LONP1,LRRC59,MTCH2,NDUFB10,PPA2,SDHB,SFXN1,SLC25A4,SLC25A6,SUCLA2,TOMM70A,USMG5,VDAC3
GO:0005739	mitochondrion	24	1531	5.62e-08	ACAT1,ATP5F1,ATP5H,BCAP31,COX4I1,COX7A2,CYCS,DLAT,DLD,HIBADH,LONP1,LRRC59,MECP2,MTCH2,NDUFB10,PPA2,SDHB,SFXN1,SLC25A4,SLC25A6,SUCLA2,TOMM70A,USMG5,VDAC3
GO:0044455	mitochondrial membrane part	10	203	3.66e-07	ATP5F1,ATP5H,COX4I1,COX7A2,NDUFB10,SDHB,SLC25A4,SLC25A6,TOMM70A,USMG5
GO:0098796	membrane protein complex	18	1047	2.35e-06	AP1B1,AP2M1,ATP5F1,ATP5H,C5,COX4I1,HM13,HSPA2,NDUFB10,PTPN6,SDHB,SLC25A6,SNX2,SNX6,TMED7,TOMM70A,USMG5,VDAC3
GO:0032991	protein-containing complex	39	4792	4.95e-06	ACTR1A,AP1B1,AP2M1,APOB,ATP5F1,ATP5H,C5,CAV1,COPS2,COPS6,COX4I1,CYCS,DCTN1,DCTN2,DLAT,DLD,GSPT1,HM13,HSPA2,MYH10,NCKAP1,NDUFB10,NOP56,NOP58,PSMC3,PSMD1,PTPN6,RPL28,SDHB,SEH1L,SLC25A6,SNX2,SNX6,STK4,TES,TMED7,TOMM70A,USMG5,VDAC3
GO:0044424	intracellular part	70	13996	4.95e-06	ACAT1,ACTR1A,AP1B1,AP2M1,APOB,ARL1,ATP5F1,ATP5H,BCAP31,BZW1,CAV1,CD47,COPS2,COPS6,COX4I1,COX7A2,CYCS,DCTN1,DCTN2,DDX21,DLAT,DLD,FAM129A,FERMT2,FHL2,GSPT1,HIBADH,HM13,HSPA2,IFI16,LIMS1,LONP1,LRRC59,MECP2,MTCH2,MYH10,NCKAP1,NDUFB10,NOP56,NOP58,PPA2,PSMC3,PSMD1,PTPN6,PTPRC,REEP5,RPL28,RPL37A,SCARB2,SDHB,SEH1L,SFXN1,SLC25A4,SLC25A6,SNX2,SNX6,STK24,STK4,SUCLA2,TES,TMED2,TMED7,TOMM70A,TRIM25,TWF2,UBE2M…
GO:0031966	mitochondrial membrane	14	679	6.52e-06	ATP5F1,ATP5H,COX4I1,COX7A2,CYCS,MTCH2,NDUFB10,SDHB,SFXN1,SLC25A4,SLC25A6,TOMM70A,USMG5,VDAC3
GO:0031967	organelle envelope	18	1146	6.52e-06	ATP5F1,ATP5H,COX4I1,COX7A2,CYCS,DCTN1,LRRC59,MTCH2,NDUFB10,SDHB,SEH1L,SFXN1,SLC25A4,SLC25A6,TOMM70A,USMG5,VDAC3,ZMPSTE24
GO:0043209	myelin sheath	8	157	6.52e-06	ACTR1A,ATP5F1,ATP5H,DLAT,DLD,HSPA2,SLC25A4,SUCLA2
GO:0031090	organelle membrane	31	3337	9.19e-06	AP1B1,AP2M1,APOB,ARL1,ATP5F1,ATP5H,BCAP31,CAV1,CD47,COX4I1,COX7A2,CYCS,HM13,LRRC59,MTCH2,NDUFB10,PTPRC,SCARB2,SDHB,SEH1L,SFXN1,SLC25A4,SLC25A6,SNX2,SNX6,TMED2,TMED7,TOMM70A,USMG5,VDAC3,ZMPSTE24
GO:0019866	organelle inner membrane	12	513	1.12e-05	ATP5F1,ATP5H,COX4I1,COX7A2,CYCS,MTCH2,NDUFB10,SDHB,SLC25A4,SLC25A6,USMG5,ZMPSTE24
GO:0098798	mitochondrial protein complex	9	251	1.12e-05	ATP5F1,ATP5H,COX4I1,DLAT,NDUFB10,SDHB,SLC25A6,TOMM70A,USMG5
GO:0098800	inner mitochondrial membrane protein complex	7	128	1.42e-05	ATP5F1,ATP5H,COX4I1,NDUFB10,SDHB,SLC25A6,USMG5
GO:0043226	organelle	65	12432	1.69e-05	ACAT1,ACTR1A,AP1B1,AP2M1,APOB,ARL1,ATP5F1,ATP5H,BCAP31,CAV1,CD47,COPS2,COPS6,COX4I1,COX7A2,CYCS,DCTN1,DCTN2,DDX21,DLAT,DLD,FERMT2,FHL2,HIBADH,HM13,HSPA2,IFI16,LONP1,LRRC59,MECP2,MTCH2,MYH10,NCKAP1,NDUFB10,NOP56,NOP58,NPTN,PPA2,PSMC3,PSMD1,PTPN6,PTPRC,REEP5,RPL28,SCARB2,SDHB,SEH1L,SFXN1,SLC25A4,SLC25A6,SNX2,SNX6,STK24,STK4,SUCLA2,TMED2,TMED7,TOMM70A,TRIM25,TWF2,UBE2M,UBLCP1,USMG5,VDAC3,ZMPSTE24
GO:0005743	mitochondrial inner membrane	11	456	2.15e-05	ATP5F1,ATP5H,COX4I1,COX7A2,CYCS,MTCH2,NDUFB10,SDHB,SLC25A4,SLC25A6,USMG5
GO:0043229	intracellular organelle	64	12193	2.53e-05	ACAT1,ACTR1A,AP1B1,AP2M1,APOB,ARL1,ATP5F1,ATP5H,BCAP31,CAV1,CD47,COPS2,COPS6,COX4I1,COX7A2,CYCS,DCTN1,DCTN2,DDX21,DLAT,DLD,FERMT2,FHL2,HIBADH,HM13,HSPA2,IFI16,LONP1,LRRC59,MECP2,MTCH2,MYH10,NCKAP1,NDUFB10,NOP56,NOP58,PPA2,PSMC3,PSMD1,PTPN6,PTPRC,REEP5,RPL28,SCARB2,SDHB,SEH1L,SFXN1,SLC25A4,SLC25A6,SNX2,SNX6,STK24,STK4,SUCLA2,TMED2,TMED7,TOMM70A,TRIM25,TWF2,UBE2M,UBLCP1,USMG5,VDAC3,ZMPSTE24
GO:0030135	coated vesicle	8	255	0.0001	ACTR1A,AP1B1,AP2M1,APOB,BCAP31,SCARB2,TMED2,TMED7
GO:0043227	membrane-bounded organelle	60	11244	0.00011	ACAT1,ACTR1A,AP1B1,AP2M1,APOB,ARL1,ATP5F1,ATP5H,BCAP31,CAV1,CD47,COPS2,COPS6,COX4I1,COX7A2,CYCS,DCTN1,DCTN2,DDX21,DLAT,DLD,FERMT2,FHL2,HIBADH,HM13,HSPA2,IFI16,LONP1,LRRC59,MECP2,MTCH2,NDUFB10,NOP56,NOP58,PPA2,PSMC3,PSMD1,PTPN6,PTPRC,REEP5,SCARB2,SDHB,SEH1L,SFXN1,SLC25A4,SLC25A6,SNX2,SNX6,STK24,STK4,SUCLA2,TMED2,TMED7,TOMM70A,TRIM25,UBE2M,UBLCP1,USMG5,VDAC3,ZMPSTE24
GO:0005869	dynactin complex	3	8	0.00013	ACTR1A,DCTN1,DCTN2
GO:0044464	cell part	72	16244	0.00031	ACAT1,ACTR1A,AP1B1,AP2M1,APOB,ARL1,ATP5F1,ATP5H,BCAP31,BZW1,C5,CAV1,CD47,COPS2,COPS6,COX4I1,COX7A2,CYCS,DCTN1,DCTN2,DDX21,DLAT,DLD,FAM129A,FERMT2,FHL2,GSPT1,HIBADH,HM13,HSPA2,IFI16,LIMS1,LONP1,LRRC59,MECP2,MTCH2,MYH10,NCKAP1,NDUFB10,NOP56,NOP58,NPTN,PPA2,PSMC3,PSMD1,PTPN6,PTPRC,REEP5,RPL28,RPL37A,SCARB2,SDHB,SEH1L,SFXN1,SLC25A4,SLC25A6,SNX2,SNX6,STK24,STK4,SUCLA2,TES,TMED2,TMED7,TOMM70A,TRIM25,TW…
GO:0043231	intracellular membrane-bounded organelle	56	10365	0.00036	ACAT1,AP1B1,AP2M1,APOB,ARL1,ATP5F1,ATP5H,BCAP31,CAV1,COPS2,COPS6,COX4I1,COX7A2,CYCS,DCTN1,DDX21,DLAT,DLD,FERMT2,FHL2,HIBADH,HM13,HSPA2,IFI16,LONP1,LRRC59,MECP2,MTCH2,NDUFB10,NOP56,NOP58,PPA2,PSMC3,PSMD1,PTPN6,REEP5,SCARB2,SDHB,SEH1L,SFXN1,SLC25A4,SLC25A6,SNX2,SNX6,STK24,STK4,SUCLA2,TMED2,TMED7,TOMM70A,TRIM25,UBE2M,UBLCP1,USMG5,VDAC3,ZMPSTE24
GO:0005829	cytosol	35	4958	0.00037	ACTR1A,AP1B1,AP2M1,APOB,ARL1,BCAP31,COPS2,COPS6,CYCS,DCTN1,DCTN2,FAM129A,FERMT2,GSPT1,HSPA2,IFI16,LIMS1,LONP1,MECP2,MYH10,NCKAP1,NOP58,PSMC3,PSMD1,PTPN6,RPL28,RPL37A,SEH1L,SNX2,SNX6,STK24,STK4,TES,TRIM25,UBE2M
GO:0070469	respirasome	5	93	0.00042	COX4I1,COX7A2,CYCS,NDUFB10,SDHB
GO:0030662	coated vesicle membrane	6	161	0.00047	AP1B1,AP2M1,APOB,SCARB2,TMED2,TMED7
GO:0005759	mitochondrial matrix	9	463	0.00076	ACAT1,ATP5F1,DLAT,DLD,HIBADH,LONP1,LRRC59,PPA2,SUCLA2
GO:0044433	cytoplasmic vesicle part	16	1447	0.0009	AP1B1,AP2M1,APOB,CAV1,CD47,DLD,HM13,PSMC3,PSMD1,PTPN6,PTPRC,SCARB2,SNX2,SNX6,TMED2,TMED7
GO:0005753	mitochondrial proton-transporting ATP synthase complex	3	21	0.0011	ATP5F1,ATP5H,USMG5
GO:0030137	COPI-coated vesicle	3	22	0.0012	ACTR1A,TMED2,TMED7
GO:0030905	retromer, tubulation complex	2	4	0.0022	SNX2,SNX6
GO:0005746	mitochondrial respirasome	4	85	0.0036	COX4I1,COX7A2,NDUFB10,SDHB
GO:0044437	vacuolar part	8	474	0.0042	AP1B1,AP2M1,APOB,DLD,HM13,PSMD1,SCARB2,SEH1L
GO:0031428	box C/D snoRNP complex	2	7	0.0048	NOP56,NOP58
GO:0070761	pre-snoRNP complex	2	7	0.0048	NOP56,NOP58
GO:0030136	clathrin-coated vesicle	5	172	0.0049	AP1B1,AP2M1,APOB,BCAP31,SCARB2
GO:0098805	whole membrane	15	1554	0.0052	AP1B1,AP2M1,APOB,CAV1,CD47,HM13,PTPRC,SCARB2,SEH1L,SNX2,SNX6,TMED2,TMED7,TOMM70A,VDAC3
GO:0030665	clathrin-coated vesicle membrane	4	100	0.0055	AP1B1,AP2M1,APOB,SCARB2
GO:0045254	pyruvate dehydrogenase complex	2	8	0.0055	DLAT,DLD
GO:1990204	oxidoreductase complex	4	103	0.0059	DLAT,DLD,NDUFB10,SDHB
GO:0008540	proteasome regulatory particle, base subcomplex	2	9	0.006	PSMC3,PSMD1
GO:0030027	lamellipodium	5	185	0.006	FERMT2,MYH10,NCKAP1,SNX2,TWF2
GO:0031982	vesicle	19	2318	0.006	ACTR1A,AP1B1,AP2M1,APOB,BCAP31,CAV1,CD47,DCTN2,DLD,HM13,PSMC3,PSMD1,PTPN6,PTPRC,SCARB2,SNX2,SNX6,TMED2,TMED7
GO:0098588	bounding membrane of organelle	17	1950	0.006	AP1B1,AP2M1,APOB,ARL1,BCAP31,CAV1,CD47,HM13,PTPRC,SCARB2,SEH1L,SNX2,SNX6,TMED2,TMED7,TOMM70A,VDAC3
GO:0000276	mitochondrial proton-transporting ATP synthase complex, coupling factor F(o)	2	11	0.0077	ATP5F1,ATP5H
GO:0005773	vacuole	9	682	0.0077	AP1B1,AP2M1,APOB,DLD,HM13,PSMD1,SCARB2,SEH1L,SNX2
GO:0031597	cytosolic proteasome complex	2	11	0.0077	PSMC3,PSMD1
GO:0031410	cytoplasmic vesicle	18	2226	0.0084	ACTR1A,AP1B1,AP2M1,APOB,BCAP31,CAV1,CD47,DLD,HM13,PSMC3,PSMD1,PTPN6,PTPRC,SCARB2,SNX2,SNX6,TMED2,TMED7
GO:0005764	lysosome	8	582	0.0104	AP1B1,AP2M1,APOB,HM13,PSMD1,SCARB2,SEH1L,SNX2
GO:0030659	cytoplasmic vesicle membrane	9	724	0.0104	AP1B1,AP2M1,APOB,CAV1,CD47,PTPRC,SCARB2,TMED2,TMED7
GO:0044425	membrane part	37	6517	0.0107	AP1B1,AP2M1,APOB,ATP5F1,ATP5H,BCAP31,C5,CAV1,CD47,COX4I1,COX7A2,CYCS,FERMT2,HM13,HSPA2,LRRC59,MTCH2,MYH10,NCKAP1,NDUFB10,NPTN,PTPN6,PTPRC,REEP5,SCARB2,SDHB,SFXN1,SLC25A4,SLC25A6,SNX2,SNX6,TMED2,TMED7,TOMM70A,USMG5,VDAC3,ZMPSTE24
GO:0005925	focal adhesion	4	134	0.0112	FERMT2,LIMS1,PTPRC,TES
GO:0005938	cell cortex	5	230	0.0113	ACTR1A,CAV1,DCTN1,FERMT2,MYH10
GO:0008180	COP9 signalosome	2	15	0.0113	COPS2,COPS6
GO:0030663	COPI-coated vesicle membrane	2	16	0.0119	TMED2,TMED7
GO:0016020	membrane	44	8420	0.0126	AP1B1,AP2M1,APOB,ARL1,ATP5F1,ATP5H,BCAP31,C5,CAV1,CD47,COX4I1,COX7A2,CYCS,DCTN2,FAM129A,FERMT2,HM13,HSPA2,LIMS1,LRRC59,MTCH2,MYH10,NCKAP1,NDUFB10,NPTN,PTPN6,PTPRC,REEP5,SCARB2,SDHB,SEH1L,SFXN1,SLC25A4,SLC25A6,SNX2,SNX6,STK24,TES,TMED2,TMED7,TOMM70A,USMG5,VDAC3,ZMPSTE24
GO:0033116	endoplasmic reticulum-Golgi intermediate compartment membrane	3	66	0.0126	BCAP31,TMED2,TMED7
GO:0070013	intracellular organelle lumen	31	5162	0.0126	ACAT1,APOB,ATP5F1,ATP5H,COPS2,COPS6,CYCS,DDX21,DLAT,DLD,FERMT2,FHL2,HIBADH,HSPA2,IFI16,LONP1,LRRC59,NOP56,NOP58,PPA2,PSMC3,PSMD1,PTPN6,SCARB2,SDHB,STK24,STK4,SUCLA2,TRIM25,UBE2M,UBLCP1
GO:0046930	pore complex	2	18	0.0134	C5,VDAC3
GO:0031252	cell leading edge	6	371	0.0148	DCTN1,FERMT2,MYH10,NCKAP1,SNX2,TWF2
GO:0005798	Golgi-associated vesicle	4	155	0.0153	ACTR1A,HM13,TMED2,TMED7
GO:0031258	lamellipodium membrane	2	22	0.0181	FERMT2,NCKAP1
GO:0098803	respiratory chain complex	3	79	0.0181	COX4I1,NDUFB10,SDHB
GO:0030131	clathrin adaptor complex	2	24	0.0204	AP1B1,AP2M1
GO:0099738	cell cortex region	2	24	0.0204	ACTR1A,DCTN1
GO:0030117	membrane coat	3	88	0.0223	AP1B1,AP2M1,TMED7
GO:0071556	integral component of lumenal side of endoplasmic reticulum membrane	2	26	0.0223	BCAP31,HM13
GO:0098827	endoplasmic reticulum subcompartment	10	1025	0.0223	APOB,BCAP31,CAV1,HM13,LRRC59,REEP5,SCARB2,TMED2,TMED7,ZMPSTE24
GO:0015629	actin cytoskeleton	6	432	0.0256	ACTR1A,DCTN1,DCTN2,FERMT2,MYH10,NCKAP1
GO:0044428	nuclear part	26	4359	0.0289	ATP5F1,ATP5H,COPS2,COPS6,DCTN1,DDX21,DLD,FERMT2,FHL2,HSPA2,IFI16,LONP1,LRRC59,NOP56,NOP58,PSMC3,PSMD1,PTPN6,SDHB,SEH1L,STK24,STK4,TRIM25,UBE2M,UBLCP1,ZMPSTE24
GO:0010008	endosome membrane	6	457	0.0323	AP2M1,APOB,CAV1,SCARB2,SNX2,SNX6
GO:0030660	Golgi-associated vesicle membrane	3	105	0.0325	HM13,TMED2,TMED7
GO:0032040	small-subunit processome	2	34	0.0334	NOP56,NOP58
GO:0030669	clathrin-coated endocytic vesicle membrane	2	35	0.0349	AP2M1,APOB
GO:0043232	intracellular non-membrane-bounded organelle	24	4005	0.0375	ACTR1A,BCAP31,CAV1,DCTN1,DCTN2,DDX21,FERMT2,FHL2,HSPA2,IFI16,LONP1,LRRC59,MECP2,MYH10,NCKAP1,NOP56,NOP58,PSMC3,PTPN6,RPL28,SEH1L,STK24,TWF2,UBLCP1
GO:0030141	secretory granule	8	828	0.0475	CAV1,CD47,DLD,PSMC3,PSMD1,PTPN6,PTPRC,TMED2
GO:0042645	mitochondrial nucleoid	2	43	0.0475	LONP1,LRRC59

## Sheet: GO Biological Process
GO Biological Process
#term ID	term description	observed gene count	background gene count	false discovery rate	matching proteins in your network (labels)
GO:0006091	generation of precursor metabolites and energy	13	388	5.6e-06	ACAT1,ATP5F1,ATP5H,COX4I1,COX7A2,CYCS,DLAT,DLD,MECP2,NDUFB10,SDHB,SLC25A4,SUCLA2
GO:0046907	intracellular transport	21	1390	2.69e-05	ACTR1A,AP1B1,AP2M1,ARL1,ATP5F1,ATP5H,BCAP31,DCTN1,DCTN2,HM13,MYH10,RPL28,RPL37A,SCARB2,SEH1L,SLC25A6,SNX2,SNX6,TMED2,TMED7,TOMM70A
GO:0051641	cellular localization	26	2180	2.85e-05	ACTR1A,AP1B1,AP2M1,ARL1,ATP5F1,ATP5H,BCAP31,CAV1,DCTN1,DCTN2,FERMT2,HM13,MTCH2,MYH10,PTPRC,RPL28,RPL37A,SCARB2,SEH1L,SLC25A6,SNX2,SNX6,TMED2,TMED7,TOMM70A,TWF2
GO:0051649	establishment of localization in cell	22	1616	3.57e-05	ACTR1A,AP1B1,AP2M1,ARL1,ATP5F1,ATP5H,BCAP31,DCTN1,DCTN2,HM13,MYH10,PTPRC,RPL28,RPL37A,SCARB2,SEH1L,SLC25A6,SNX2,SNX6,TMED2,TMED7,TOMM70A
GO:0051179	localization	41	5233	5.15e-05	ACTR1A,AP1B1,AP2M1,APOB,ARL1,ATP5F1,ATP5H,BCAP31,C5,CAV1,CD47,COX4I1,COX7A2,DCTN1,DCTN2,FERMT2,HM13,LIMS1,MECP2,MTCH2,MYH10,NCKAP1,NOP58,PSMC3,PSMD1,PTPN6,PTPRC,RPL28,RPL37A,SCARB2,SEH1L,SFXN1,SLC25A4,SLC25A6,SNX2,SNX6,TMED2,TMED7,TOMM70A,TWF2,VDAC3
GO:0006119	oxidative phosphorylation	7	100	5.26e-05	ATP5F1,ATP5H,COX4I1,CYCS,DLD,MECP2,NDUFB10
GO:0045333	cellular respiration	8	153	5.26e-05	COX4I1,CYCS,DLAT,DLD,MECP2,NDUFB10,SDHB,SUCLA2
GO:0051234	establishment of localization	36	4248	5.48e-05	ACTR1A,AP1B1,AP2M1,APOB,ARL1,ATP5F1,ATP5H,BCAP31,CAV1,CD47,COX4I1,COX7A2,DCTN1,DCTN2,HM13,LIMS1,MECP2,MYH10,NCKAP1,PSMC3,PSMD1,PTPN6,PTPRC,RPL28,RPL37A,SCARB2,SEH1L,SFXN1,SLC25A4,SLC25A6,SNX2,SNX6,TMED2,TMED7,TOMM70A,VDAC3
GO:0071840	cellular component organization or biogenesis	41	5342	5.48e-05	ACAT1,ACTR1A,AP2M1,APOB,ARL1,ATP5F1,ATP5H,CAV1,CD47,COPS2,COPS6,CYCS,DCTN1,DCTN2,DDX21,FERMT2,GSPT1,HM13,HSPA2,LIMS1,LONP1,MECP2,MYH10,NCKAP1,NDUFB10,NOP56,NOP58,NPTN,PTPN6,SCARB2,SEH1L,SLC25A4,SLC25A6,SNX2,SNX6,STK24,STK4,TMED2,TOMM70A,TWF2,ZMPSTE24
GO:0006810	transport	35	4130	7.52e-05	ACTR1A,AP1B1,AP2M1,APOB,ARL1,ATP5F1,ATP5H,BCAP31,CAV1,CD47,COX4I1,COX7A2,DCTN1,DCTN2,HM13,MECP2,MYH10,NCKAP1,PSMC3,PSMD1,PTPN6,PTPRC,RPL28,RPL37A,SCARB2,SEH1L,SFXN1,SLC25A4,SLC25A6,SNX2,SNX6,TMED2,TMED7,TOMM70A,VDAC3
GO:0008104	protein localization	23	1966	9.01e-05	AP1B1,AP2M1,APOB,ARL1,BCAP31,CAV1,DCTN2,FERMT2,HM13,LIMS1,MECP2,MTCH2,RPL28,RPL37A,SCARB2,SEH1L,SLC25A6,SNX2,SNX6,TMED2,TMED7,TOMM70A,TWF2
GO:0034613	cellular protein localization	19	1367	9.01e-05	AP1B1,AP2M1,ARL1,BCAP31,CAV1,DCTN2,FERMT2,HM13,MTCH2,RPL28,RPL37A,SCARB2,SEH1L,SLC25A6,SNX2,SNX6,TMED2,TOMM70A,TWF2
GO:0016192	vesicle-mediated transport	21	1699	0.00011	ACTR1A,AP1B1,AP2M1,APOB,ARL1,BCAP31,CAV1,CD47,DCTN1,DCTN2,MYH10,NCKAP1,PSMC3,PSMD1,PTPN6,PTPRC,SCARB2,SNX2,SNX6,TMED2,TMED7
GO:0033036	macromolecule localization	24	2268	0.00021	AP1B1,AP2M1,APOB,ARL1,BCAP31,CAV1,DCTN2,FERMT2,HM13,LIMS1,MECP2,MTCH2,NOP58,RPL28,RPL37A,SCARB2,SEH1L,SLC25A6,SNX2,SNX6,TMED2,TMED7,TOMM70A,TWF2
GO:0015853	adenine transport	3	4	0.00024	SLC25A4,SLC25A6,VDAC3
GO:0022904	respiratory electron transport chain	6	96	0.00027	COX4I1,CYCS,DLD,MECP2,NDUFB10,SDHB
GO:0016043	cellular component organization	38	5163	0.00034	ACAT1,ACTR1A,AP2M1,APOB,ARL1,ATP5F1,ATP5H,CAV1,CD47,COPS2,COPS6,CYCS,DCTN1,DCTN2,FERMT2,GSPT1,HM13,HSPA2,LIMS1,LONP1,MECP2,MYH10,NCKAP1,NDUFB10,NPTN,PTPN6,SCARB2,SEH1L,SLC25A4,SLC25A6,SNX2,SNX6,STK24,STK4,TMED2,TOMM70A,TWF2,ZMPSTE24
GO:0022900	electron transport chain	7	169	0.00045	COX4I1,COX7A2,CYCS,DLD,MECP2,NDUFB10,SDHB
GO:0009150	purine ribonucleotide metabolic process	10	425	0.00049	ACAT1,ATP5F1,ATP5H,COX4I1,CYCS,DLAT,DLD,MECP2,NDUFB10,SUCLA2
GO:0046034	ATP metabolic process	7	190	0.00073	ATP5F1,ATP5H,COX4I1,CYCS,DLD,MECP2,NDUFB10
GO:0009060	aerobic respiration	5	71	0.00077	COX4I1,CYCS,DLAT,SDHB,SUCLA2
GO:0016032	viral process	11	571	0.00077	AP1B1,AP2M1,CAV1,COPS6,NCKAP1,PSMC3,SCARB2,SEH1L,SLC25A4,SLC25A6,TRIM25
GO:0006886	intracellular protein transport	13	836	0.00093	AP1B1,AP2M1,BCAP31,HM13,RPL28,RPL37A,SCARB2,SEH1L,SLC25A6,SNX2,SNX6,TMED2,TOMM70A
GO:0048002	antigen processing and presentation of peptide antigen	6	132	0.00093	ACTR1A,AP1B1,AP2M1,BCAP31,DCTN1,DCTN2
GO:0051704	multi-organism process	22	2222	0.00093	ACTR1A,AP1B1,AP2M1,APOB,BCAP31,CAV1,CD47,COPS6,DDX21,DLD,HSPA2,IFI16,MECP2,NCKAP1,PSMC3,PTPRC,SCARB2,SEH1L,SLC25A4,SLC25A6,TMED2,TRIM25
GO:0042775	mitochondrial ATP synthesis coupled electron transport	5	78	0.00094	COX4I1,CYCS,DLD,MECP2,NDUFB10
GO:0044419	interspecies interaction between organisms	12	724	0.00098	AP1B1,AP2M1,CAV1,COPS6,MECP2,NCKAP1,PSMC3,SCARB2,SEH1L,SLC25A4,SLC25A6,TRIM25
GO:0061024	membrane organization	12	729	0.001	AP2M1,APOB,ATP5F1,ATP5H,CAV1,DCTN1,MYH10,SCARB2,SLC25A4,SLC25A6,TMED2,ZMPSTE24
GO:0017144	drug metabolic process	11	622	0.0012	ACAT1,ATP5F1,ATP5H,COX4I1,CYCS,DLAT,DLD,MECP2,NDUFB10,SDHB,SUCLA2
GO:0006085	acetyl-CoA biosynthetic process	3	13	0.0014	ACAT1,DLAT,DLD
GO:0009167	purine ribonucleoside monophosphate metabolic process	7	230	0.0015	ATP5F1,ATP5H,COX4I1,CYCS,DLD,MECP2,NDUFB10
GO:0048193	Golgi vesicle transport	8	325	0.0016	ACTR1A,ARL1,BCAP31,DCTN1,DCTN2,SNX2,TMED2,TMED7
GO:0019886	antigen processing and presentation of exogenous peptide antigen via MHC class II	5	96	0.0017	ACTR1A,AP1B1,AP2M1,DCTN1,DCTN2
GO:0071705	nitrogen compound transport	18	1690	0.0018	AP1B1,AP2M1,APOB,BCAP31,HM13,MECP2,RPL28,RPL37A,SCARB2,SEH1L,SLC25A4,SLC25A6,SNX2,SNX6,TMED2,TMED7,TOMM70A,VDAC3
GO:0006888	endoplasmic reticulum to Golgi vesicle-mediated transport	6	175	0.0024	ACTR1A,BCAP31,DCTN1,DCTN2,TMED2,TMED7
GO:0045184	establishment of protein localization	16	1467	0.0034	AP1B1,AP2M1,APOB,BCAP31,HM13,LIMS1,RPL28,RPL37A,SCARB2,SEH1L,SLC25A6,SNX2,SNX6,TMED2,TMED7,TOMM70A
GO:0071702	organic substance transport	19	2040	0.0051	AP1B1,AP2M1,APOB,BCAP31,CAV1,HM13,MECP2,RPL28,RPL37A,SCARB2,SEH1L,SLC25A4,SLC25A6,SNX2,SNX6,TMED2,TMED7,TOMM70A,VDAC3
GO:0015031	protein transport	15	1391	0.0062	AP1B1,AP2M1,APOB,BCAP31,HM13,RPL28,RPL37A,SCARB2,SEH1L,SLC25A6,SNX2,SNX6,TMED2,TMED7,TOMM70A
GO:0006084	acetyl-CoA metabolic process	3	27	0.0065	ACAT1,DLAT,DLD
GO:0007005	mitochondrion organization	8	424	0.0068	ATP5F1,ATP5H,CYCS,LONP1,NDUFB10,SLC25A4,SLC25A6,TOMM70A
GO:0042147	retrograde transport, endosome to Golgi	4	79	0.0085	ARL1,DCTN1,SNX2,SNX6
GO:0010389	regulation of G2/M transition of mitotic cell cycle	5	149	0.0088	ACTR1A,DCTN1,DCTN2,HSPA2,MECP2
GO:1901564	organonitrogen compound metabolic process	34	5281	0.0088	ACAT1,AP2M1,APOB,ATP5F1,ATP5H,C1S,C5,COPS2,COPS6,COX4I1,CYCS,DLAT,DLD,GSPT1,HIBADH,HM13,IFI16,LONP1,MECP2,NDUFB10,PPA2,PSMC3,PSMD1,PTPN6,PTPRC,RPL28,RPL37A,STK24,STK4,SUCLA2,TRIM25,UBE2M,UBLCP1,ZMPSTE24
GO:0090063	positive regulation of microtubule nucleation	2	5	0.0089	DCTN1,MECP2
GO:0006099	tricarboxylic acid cycle	3	32	0.0092	DLAT,SDHB,SUCLA2
GO:0006996	organelle organization	24	3131	0.0092	ACTR1A,AP2M1,ARL1,ATP5F1,ATP5H,CAV1,COPS2,COPS6,CYCS,DCTN1,DCTN2,HSPA2,LONP1,MECP2,MYH10,NDUFB10,SEH1L,SLC25A4,SLC25A6,SNX2,SNX6,TMED2,TOMM70A,ZMPSTE24
GO:0002376	immune system process	20	2370	0.01	ACTR1A,AP1B1,AP2M1,APOB,BCAP31,C1S,C5,CAV1,CD47,DCTN1,DCTN2,IFI16,NCKAP1,PSMC3,PSMD1,PTPN6,PTPRC,SFXN1,STK4,TRIM25
GO:0006637	acyl-CoA metabolic process	4	88	0.0112	ACAT1,DLAT,DLD,SUCLA2
GO:1904823	purine nucleobase transmembrane transport	2	6	0.0112	SLC25A4,SLC25A6
GO:0006101	citrate metabolic process	3	36	0.0117	DLAT,SDHB,SUCLA2
GO:0006950	response to stress	24	3267	0.0151	ACAT1,C1S,C5,CAV1,COPS2,COPS6,CYCS,DCTN1,FAM129A,HM13,HSPA2,IFI16,LONP1,MECP2,MYH10,PSMC3,PTPN6,PTPRC,SCARB2,SEH1L,STK24,STK4,TRIM25,VDAC3
GO:0042594	response to starvation	5	175	0.0151	ACAT1,CAV1,IFI16,SEH1L,STK24
GO:0006086	acetyl-CoA biosynthetic process from pyruvate	2	8	0.0156	DLAT,DLD
GO:1903071	positive regulation of ER-associated ubiquitin-dependent protein catabolic process	2	8	0.0156	BCAP31,CAV1
GO:0055114	oxidation-reduction process	11	923	0.016	ACAT1,COX4I1,COX7A2,CYCS,DLAT,DLD,HIBADH,MECP2,NDUFB10,SDHB,SUCLA2
GO:0006897	endocytosis	8	510	0.0166	AP2M1,APOB,CAV1,CD47,NCKAP1,SCARB2,SNX2,SNX6
GO:0002253	activation of immune response	7	393	0.0175	APOB,C1S,C5,IFI16,NCKAP1,PTPN6,PTPRC
GO:0033365	protein localization to organelle	9	649	0.0177	ARL1,BCAP31,DCTN2,MTCH2,RPL28,RPL37A,SCARB2,SLC25A6,TOMM70A
GO:0015866	ADP transport	2	9	0.0178	SLC25A4,SLC25A6
GO:0009152	purine ribonucleotide biosynthetic process	5	189	0.0187	ACAT1,ATP5F1,ATP5H,DLAT,DLD
GO:0050732	negative regulation of peptidyl-tyrosine phosphorylation	3	47	0.0202	CAV1,PTPN6,SNX6
GO:0000338	protein deneddylation	2	10	0.0203	COPS2,COPS6
GO:0006470	protein dephosphorylation	5	194	0.0203	CYCS,PPA2,PTPN6,PTPRC,UBLCP1
GO:0009057	macromolecule catabolic process	11	970	0.0213	AP2M1,APOB,GSPT1,HM13,LONP1,PSMC3,PSMD1,RPL28,RPL37A,TRIM25,ZMPSTE24
GO:0001701	in utero embryonic development	6	306	0.0231	APOB,C5,MYH10,PSMC3,STK4,TMED2
GO:0006105	succinate metabolic process	2	11	0.0231	SDHB,SUCLA2
GO:0015867	ATP transport	2	11	0.0231	SLC25A4,SLC25A6
GO:0060546	negative regulation of necroptotic process	2	11	0.0231	CAV1,SLC25A4
GO:0044265	cellular macromolecule catabolic process	10	842	0.0241	AP2M1,GSPT1,HM13,LONP1,PSMC3,PSMD1,RPL28,RPL37A,TRIM25,ZMPSTE24
GO:0006122	mitochondrial electron transport, ubiquinol to cytochrome c	2	12	0.0246	CYCS,MECP2
GO:0007006	mitochondrial membrane organization	4	123	0.0258	ATP5F1,ATP5H,SLC25A4,SLC25A6
GO:0048584	positive regulation of response to stimulus	17	2054	0.0258	APOB,BCAP31,C1S,C5,CAV1,CD47,IFI16,LIMS1,NCKAP1,NPTN,PTPN6,PTPRC,SEH1L,SLC25A6,STK24,STK4,TRIM25
GO:0055015	ventricular cardiac muscle cell development	2	13	0.0265	FHL2,MYH10
GO:0002532	production of molecular mediator involved in inflammatory response	2	14	0.0293	SCARB2,SEH1L
GO:0006839	mitochondrial transport	5	223	0.0293	ATP5F1,ATP5H,SLC25A4,SLC25A6,TOMM70A
GO:0031667	response to nutrient levels	7	455	0.0293	ACAT1,CAV1,COX4I1,IFI16,SEH1L,STK24,TRIM25
GO:0033554	cellular response to stress	14	1553	0.0293	CAV1,COPS2,COPS6,CYCS,DCTN1,FAM129A,HM13,IFI16,LONP1,PSMC3,SEH1L,STK24,STK4,TRIM25
GO:0050778	positive regulation of immune response	8	589	0.0293	APOB,C1S,C5,CAV1,IFI16,NCKAP1,PTPN6,PTPRC
GO:0010256	endomembrane system organization	6	337	0.0294	ARL1,CAV1,DCTN1,MYH10,TMED2,ZMPSTE24
GO:0006123	mitochondrial electron transport, cytochrome c to oxygen	2	15	0.0302	COX4I1,CYCS
GO:0009267	cellular response to starvation	4	137	0.0314	CAV1,IFI16,SEH1L,STK24
GO:1902600	proton transmembrane transport	4	137	0.0314	ATP5F1,ATP5H,COX4I1,COX7A2
GO:0007346	regulation of mitotic cell cycle	8	608	0.0328	ACTR1A,DCTN1,DCTN2,HSPA2,MECP2,PTPN6,STK24,STK4
GO:1901990	regulation of mitotic cell cycle phase transition	6	351	0.0337	ACTR1A,DCTN1,DCTN2,HSPA2,MECP2,PTPN6
GO:0006915	apoptotic process	10	915	0.0339	BCAP31,CAV1,CYCS,IFI16,NCKAP1,PTPN6,SLC25A4,SLC25A6,STK24,STK4
GO:0030163	protein catabolic process	8	615	0.0339	AP2M1,APOB,HM13,LONP1,PSMC3,PSMD1,TRIM25,ZMPSTE24
GO:0034976	response to endoplasmic reticulum stress	5	240	0.034	DCTN1,FAM129A,HM13,PSMC3,TRIM25
GO:0044281	small molecule metabolic process	15	1779	0.034	ACAT1,APOB,ATP5F1,ATP5H,COX4I1,CYCS,DLAT,DLD,HIBADH,MECP2,NDUFB10,PPA2,SCARB2,SDHB,SUCLA2
GO:0009987	cellular process	65	14652	0.0343	ACAT1,ACTR1A,AP2M1,APOB,ARL1,ATP5F1,ATP5H,BCAP31,BZW1,C5,CAV1,CD47,COPS2,COPS6,COX4I1,COX7A2,CYCS,DCTN1,DCTN2,DDX21,DLAT,DLD,FAM129A,FERMT2,FHL2,GSPT1,HIBADH,HM13,HSPA2,IFI16,LIMS1,LONP1,MECP2,MYH10,NCKAP1,NDUFB10,NOP56,NOP58,NPTN,PPA2,PSMC3,PSMD1,PTPN6,PTPRC,RPL28,RPL37A,SCARB2,SDHB,SEH1L,SFXN1,SLC25A4,SLC25A6,SNX2,SNX6,STK24,STK4,SUCLA2,TMED2,TOMM70A,TRIM25,TWF2,UBE2M,UBLCP1,VDAC3,ZMPSTE24
GO:0042776	mitochondrial ATP synthesis coupled proton transport	2	17	0.0343	ATP5F1,ATP5H
GO:0044085	cellular component biogenesis	19	2556	0.0343	ACAT1,ACTR1A,APOB,CAV1,DCTN1,DCTN2,DDX21,FERMT2,HM13,LIMS1,LONP1,MECP2,MYH10,NDUFB10,NOP56,NOP58,NPTN,SNX2,TMED2
GO:1901679	nucleotide transmembrane transport	2	17	0.0343	SLC25A4,SLC25A6
GO:0002252	immune effector process	10	927	0.0351	C1S,C5,CD47,IFI16,NCKAP1,PSMC3,PSMD1,PTPN6,PTPRC,TRIM25
GO:0000278	mitotic cell cycle	8	628	0.036	ACTR1A,DCTN1,DCTN2,GSPT1,MECP2,MYH10,PTPN6,SEH1L
GO:0009083	branched-chain amino acid catabolic process	2	18	0.0363	ACAT1,HIBADH
GO:0010592	positive regulation of lamellipodium assembly	2	18	0.0363	NCKAP1,TWF2
GO:0002920	regulation of humoral immune response	3	70	0.0368	C1S,C5,PTPN6
GO:0043687	post-translational protein modification	6	365	0.0368	APOB,COPS2,COPS6,PSMC3,PSMD1,UBE2M
GO:0043604	amide biosynthetic process	7	495	0.0371	ACAT1,DLAT,DLD,GSPT1,PPA2,RPL28,RPL37A
GO:0044089	positive regulation of cellular component biogenesis	7	498	0.0381	CAV1,DCTN1,LIMS1,MECP2,NCKAP1,PSMC3,TWF2
GO:0044248	cellular catabolic process	14	1646	0.0405	ACAT1,AP2M1,APOB,GSPT1,HIBADH,HM13,IFI16,LONP1,PSMC3,PSMD1,RPL28,RPL37A,TRIM25,ZMPSTE24
GO:1901565	organonitrogen compound catabolic process	10	958	0.0416	ACAT1,AP2M1,APOB,HIBADH,HM13,LONP1,PSMC3,PSMD1,TRIM25,ZMPSTE24
GO:0070585	protein localization to mitochondrion	3	75	0.0425	MTCH2,SLC25A6,TOMM70A
GO:0044770	cell cycle phase transition	5	263	0.0442	ACTR1A,DCTN1,DCTN2,GSPT1,PTPRC
GO:0009081	branched-chain amino acid metabolic process	2	21	0.0448	ACAT1,HIBADH
GO:0009605	response to external stimulus	15	1857	0.0448	ACAT1,APOB,C5,CAV1,CD47,COX4I1,DDX21,IFI16,MECP2,MYH10,PTPRC,SEH1L,SLC25A6,STK24,TRIM25
GO:0032270	positive regulation of cellular protein metabolic process	13	1496	0.0462	BCAP31,C5,CAV1,CYCS,FAM129A,HSPA2,IFI16,MECP2,NPTN,PSMC3,PTPRC,STK24,STK4
GO:0120032	regulation of plasma membrane bounded cell projection assembly	4	163	0.0462	CAV1,NCKAP1,TWF2,VDAC3
GO:0000002	mitochondrial genome maintenance	2	22	0.047	LONP1,SLC25A4
GO:0006796	phosphate-containing compound metabolic process	16	2065	0.047	ACAT1,ATP5F1,ATP5H,COX4I1,CYCS,DLAT,DLD,MECP2,NDUFB10,PPA2,PTPN6,PTPRC,STK24,STK4,SUCLA2,UBLCP1
GO:0009615	response to virus	5	270	0.047	APOB,DDX21,IFI16,PTPRC,TRIM25
GO:0032402	melanosome transport	2	22	0.047	DCTN1,DCTN2
GO:0031347	regulation of defense response	8	676	0.0484	APOB,C1S,C5,CAV1,CD47,IFI16,PTPN6,SLC25A6
GO:0000715	nucleotide-excision repair, DNA damage recognition	2	23	0.0489	COPS2,COPS6
GO:0010971	positive regulation of G2/M transition of mitotic cell cycle	2	23	0.0489	HSPA2,MECP2
GO:0019538	protein metabolic process	26	4194	0.0489	AP2M1,APOB,C1S,C5,COPS2,COPS6,CYCS,DLD,GSPT1,HM13,IFI16,LONP1,MECP2,PPA2,PSMC3,PSMD1,PTPN6,PTPRC,RPL28,RPL37A,STK24,STK4,TRIM25,UBE2M,UBLCP1,ZMPSTE24
GO:0051707	response to other organism	9	835	0.0489	APOB,CAV1,CD47,DDX21,IFI16,PTPRC,SEH1L,SLC25A6,TRIM25

## Sheet: GO Molecular Function
GO Molecular Function
#term ID	term description	observed gene count	background gene count	false discovery rate	matching proteins in your network (labels)
GO:0009055	electron transfer activity	5	103	0.0187	COX4I1,COX7A2,CYCS,DLD,SDHB
GO:0005471	ATP:ADP antiporter activity	2	3	0.0248	SLC25A4,SLC25A6
GO:0015207	adenine transmembrane transporter activity	2	3	0.0248	SLC25A4,SLC25A6
GO:0030515	snoRNA binding	3	28	0.0248	DDX21,NOP56,NOP58
GO:0000166	nucleotide binding	17	2097	0.0479	ACTR1A,ARL1,DDX21,DLD,GSPT1,HIBADH,HSPA2,LONP1,MECP2,MYH10,PSMC3,STK24,STK4,SUCLA2,TWF2,UBE2M,VDAC3
GO:0005001	transmembrane receptor protein tyrosine phosphatase activity	2	16	0.0479	PTPN6,PTPRC
GO:0005215	transporter activity	12	1223	0.0479	AP1B1,AP2M1,APOB,ATP5F1,ATP5H,COX4I1,COX7A2,SFXN1,SLC25A4,SLC25A6,TOMM70A,VDAC3
GO:0015078	proton transmembrane transporter activity	4	120	0.0479	ATP5F1,ATP5H,COX4I1,COX7A2
GO:0019901	protein kinase binding	8	599	0.0479	AP1B1,CAV1,DCTN1,DCTN2,LIMS1,PTPN6,PTPRC,TWF2
GO:0019899	enzyme binding	17	2197	0.0485	ACAT1,AP1B1,APOB,CAV1,DCTN1,DCTN2,HM13,HSPA2,LIMS1,LONP1,NOP56,NOP58,PSMD1,PTPN6,PTPRC,SCARB2,TWF2
