# Supplementary material for: Proteomic comparison between different tissue preservation methods for identification of promising biomarkers of urothelial bladder cancer
Source: Sci Rep. 2021 Apr 7;11:7595. doi: 10.1038/s41598-021-87003-6 (PMC8027873; doi:10.1038/s41598-021-87003-6)
Supplement: Supplementary file 5 — Supplementary Table S4. [file 41598_2021_87003_MOESM5_ESM.xlsx]

## Sheet: FFPE
Gene name	P1	P2	VIP	Coefficient	Importance
TGFBI	0.101127	0.00631388	2.7033	-0.0112342	1
GNB1	-0.0855775	-0.0153922	2.60121	0.0111252	2
ANXA5	0.0976943	-0.00434572	2.56195	-0.010592	3
CTNNA1	-0.0935713	0.00908461	2.5182	0.0104833	4
FTL	0.0849519	0.0115462	2.50753	-0.0106629	5
RPLP2	0.0676014	0.0286161	2.34846	-0.0102637	6
MYL12A;MYL12B	0.0780114	0.0168174	2.24435	-0.00949231	7
TPT1	0.0735885	0.0303168	2.23596	-0.0095624	8
FN1	0.089401	-0.00427923	2.2336	-0.00910357	9
G6PD	0.0650053	0.0299566	2.20425	-0.00960056	10
CORO1C	0.0940663	-0.0225266	2.11616	-0.00830103	11
ENO1	0.0602406	0.0380389	2.07193	-0.0090426	12
LMNA	-0.0695592	0.00357684	2.06345	0.00878336	13
LGALS1	0.0920567	-0.0209239	2.06053	-0.00806552	14
CFL1	0.0730687	0.0227847	2.03525	-0.00854504	15
DPYSL2	0.0863812	-0.0220072	2.0155	-0.00802266	16
CLU	0.0753971	-0.00662554	1.99683	-0.00827783	17
LCP1	0.0865033	-0.0191863	1.98822	-0.00786794	18
RPS28	0.0563376	0.0414572	1.9784	-0.00865908	19
TYMP	0.0778931	0.000268202	1.97685	-0.00809612	20
VARS	-0.0845645	0.0278146	1.96908	0.00783176	21
PGM1	0.0576302	0.0307632	1.96087	-0.00854475	22
CYB5A	-0.085719	0.0228691	1.93231	0.00758635	23
ARHGDIA	0.0696127	0.0159587	1.90827	-0.00798118	24
DPP7	-0.0764854	0.00821255	1.90018	0.00773086	25
MAOA	-0.078571	0.0212879	1.88974	0.00760562	26
LUM	0.083023	-0.0294862	1.88566	-0.00742638	27
PFN1	0.0854882	-0.0199236	1.87011	-0.00724603	28
RPL11	0.0451717	0.0504233	1.85827	-0.00827849	29
PLIN3	0.0515776	0.0435751	1.85039	-0.00812142	30
ETFB	-0.0741117	0.025919	1.84977	0.00753683	31
HN1	0.0605034	0.0328264	1.84962	-0.00791923	32
ACTB;ACTG1	0.0864785	-0.0302433	1.84874	-0.00708532	33
HACD3	-0.082563	0.032299	1.84451	0.00721402	34
S100P	-0.0654969	0.000106563	1.80934	0.00758164	35
LDHB	-0.0651925	0.017998	1.80798	0.00758302	36
PSMB3	0.0388152	0.0452307	1.80222	-0.00810774	37
MSN	0.0711917	0.0169556	1.80138	-0.00737084	38
EPRS	-0.0802101	0.0288693	1.79604	0.00703132	39
SRI	-0.0798467	0.0233088	1.78125	0.00696223	40
DFFA	-0.0701069	0.0210895	1.77392	0.00725848	41
FTH1	0.0775005	-0.0218353	1.75029	-0.00687706	42
HPX	0.0794222	-0.0323797	1.74312	-0.00676414	43
TGM2	0.0788108	-0.0206684	1.74117	-0.00677668	44
UBQLN1	0.0379005	0.0500443	1.73434	-0.00779426	45
CD44	0.0635786	0.00792275	1.72079	-0.00717413	46
ARHGDIB	0.0572453	0.0117637	1.718	-0.00732979	47
EIF4H	0.0333756	0.0511822	1.71305	-0.0077553	48
DDI2	-0.0667259	0.00277712	1.71272	0.00703798	49
ANXA1	0.0740042	-0.000541496	1.71168	-0.00679042	50
CTSG	0.0747373	-0.0241988	1.70811	-0.00674422	51
ANXA6	0.0783195	-0.0316452	1.70213	-0.00657521	52
DYNLL1	0.0334941	0.0461038	1.69774	-0.00768053	53
NDUFS3	-0.0713919	0.0214248	1.69667	0.00679968	54
HNRNPA0	-0.0628061	0.0201545	1.69236	0.00704763	55
COTL1	0.0749683	-0.020889	1.68792	-0.00662349	56
MPO	0.0733207	-0.0196222	1.68431	-0.00666384	57
SERPINB1	0.0688492	0.0116591	1.68361	-0.00681448	58
HIST1H1C	-0.079383	0.0279437	1.68043	0.00640868	59
CALD1	0.0796018	-0.0355237	1.67737	-0.00638207	60
CAPZA1	0.039976	0.0376017	1.67652	-0.00748182	61
CIRBP	-0.0751868	0.0142603	1.67416	0.00653835	62
SH3GLB2	-0.0666013	0.0119987	1.66595	0.00679252	63
RPS25	0.0527791	0.0132461	1.66322	-0.00716019	64
SERPINA3	0.0701661	-0.0246065	1.66014	-0.00664258	65
ACTN1	0.0786726	-0.0303213	1.64761	-0.00624883	66
SERPINH1	0.0440638	0.0436171	1.64697	-0.0072646	67
GSTK1	-0.0645829	0.0269777	1.64309	0.0067342	68
MDH1	0.0398402	0.0258076	1.64213	-0.00731688	69
VCP	0.0510507	0.0308694	1.62557	-0.00701059	70
IGKC	0.0736785	-0.0346116	1.61703	-0.00627478	71
CAT	-0.0316766	-0.0378393	1.61123	0.00729064	72
H1F0	-0.0622985	0.0139534	1.61005	0.00662924	73
RBM4;RBM4B	-0.0743071	0.0082793	1.60533	0.00618386	74
EPPK1	-0.0631111	0.0176164	1.60332	0.00656834	75
PDXK	0.0348898	0.0360765	1.59747	-0.00717947	76
RPL23	0.0343884	0.0521917	1.59306	-0.00716564	77
EML2	-0.061837	0.0133078	1.59191	0.00654719	78
KPNB1	0.0343918	0.0494517	1.58639	-0.00713347	79
RPL21	0.0310181	0.0505555	1.58419	-0.00716996	80
APOA1	0.076128	-0.0339517	1.57918	-0.00595896	81
PGAM1	0.0706468	0.000803218	1.57853	-0.00617416	82
AHNAK	0.0638567	0.0154577	1.56625	-0.00634581	83
CAP1	0.0638997	0.017568	1.55985	-0.00630985	84
LTF	0.0612711	-0.00716824	1.55709	-0.00637962	85
FLNA	0.0771827	-0.0355887	1.55593	-0.00577696	86
DSTN	0.070615	-0.0316734	1.55443	-0.00604002	87
S100A9	0.0603446	-0.0100354	1.5511	-0.0063765	88
RPL17	0.0352434	0.0473938	1.54405	-0.00691608	89
DEFA1	0.0673466	-0.0162627	1.53837	-0.00607273	90
ACTN4	0.0319794	0.0405696	1.53115	-0.00690266	91
BANF1	0.0336436	0.0413062	1.52824	-0.00686435	92
CORO1A	0.0756798	-0.0287583	1.52794	-0.0056781	93
AKR1C1	-0.0736941	0.0211945	1.51591	0.00569395	94
PSMA1	0.0274862	0.0478914	1.51488	-0.0068835	95
KCTD12	0.0779845	-0.0329068	1.50256	-0.00541963	96
RPS12	0.04429	0.0269759	1.50161	-0.00654006	97
COMT	-0.0707207	0.0354663	1.49844	0.00571732	98
NUMA1	-0.0770953	0.0327695	1.49842	0.00543683	99
PRDX2	-0.0362659	-0.0263802	1.49628	0.00666763	100
S100A8	0.0571054	-0.00707398	1.4926	-0.00616531	101
ACTA2	0.0761331	-0.0367328	1.49195	-0.00544287	102
P0DP25;P0DP24;P0DP23	0.071956	-0.0300048	1.49139	-0.00562514	103
PYCARD	0.0510853	0.0212231	1.49136	-0.00632731	104
RPS21	0.0392735	0.0347693	1.49061	-0.00658638	105
TACSTD2	-0.0668992	0.0114012	1.48747	0.00580557	106
EMILIN1	0.0745281	-0.0338322	1.48291	-0.0054624	107
RPL38	0.0379624	0.0397199	1.47971	-0.00655706	108
PGM2	-0.0631571	0.0333129	1.46598	0.00582371	109
CAPZA2	0.0378288	0.0268482	1.46254	-0.0064754	110
CAPS	-0.0610533	0.028974	1.46218	0.00587607	111
HPGD	-0.0668666	0.0192704	1.46111	0.00565836	112
ANXA11	-0.0589733	0.0152798	1.45952	0.00593075	113
PNP	0.0559551	0.0214778	1.45159	-0.00598323	114
MYLK	0.072424	-0.0312524	1.45146	-0.00537016	115
RPS5	0.0377005	0.0460104	1.45107	-0.00642151	116
PEBP1	-0.0688442	0.00445861	1.44628	0.00549417	117
PPIA	0.0255594	0.0411252	1.44498	-0.00657362	118
RAP1B	-0.0375918	-0.0210388	1.44283	0.00638312	119
CRK	0.0586486	-0.0105196	1.4324	-0.00579531	120
IDH1	-0.0685054	0.0292811	1.42966	0.00541219	121
PRDX4	0.0453439	0.017842	1.42028	-0.00610789	122
CCDC124	0.0270564	0.0442729	1.41988	-0.0064359	123
HSPB1	0.0527343	-0.00495771	1.4126	-0.00587359	124
TPM1	0.0691148	-0.0392955	1.40757	-0.00525725	125
TCEB2	0.0480169	-0.00101773	1.40571	-0.00596741	126
PSMD3	-0.0659841	0.03108	1.40359	0.00536598	127
RPS20	0.0394324	0.0414604	1.40161	-0.00614436	128
ADSS	-0.0571712	0.00808351	1.39981	0.00566817	129
RAD23B	0.0271517	0.0450583	1.38973	-0.00629058	130
RPL10A	0.0228065	0.0547276	1.38748	-0.00633135	131
PPP2CA;PPP2CB	0.031163	0.0476669	1.38573	-0.00621422	132
TAGLN	0.0737661	-0.0374425	1.3835	-0.00489374	133
RPL12	0.033817	0.0452697	1.37953	-0.00614089	134
PSMB8	0.0387453	0.0190469	1.37807	-0.00604169	135
S100A6	-0.0352133	-0.00737907	1.37698	0.00610387	136
CYFIP1	-0.0615751	0.0333243	1.3716	0.00535764	137
CCAR2	-0.0621026	0.0388969	1.36873	0.00532139	138
PSMB1	0.0233552	0.0493918	1.35685	-0.00618009	139
LAMP2	0.0380732	0.0374322	1.35417	-0.00593689	140
SUCLG2	-0.056161	0.0178223	1.35159	0.00544094	141
VDAC1	-0.065665	0.0406806	1.34465	0.00503788	142
COL6A3	0.0711861	-0.0355286	1.34356	-0.00477506	143
IDH2	-0.061923	0.0333772	1.34209	0.00517772	144
GAPDH	0.0348344	0.0342643	1.33554	-0.00590776	145
BGN	0.0724068	-0.0345444	1.33489	-0.0046587	146
SNCG	-0.0618493	0.0201371	1.32878	0.00510488	147
CTSB	0.0558503	0.00656179	1.3276	-0.00532099	148
VWA1	0.0626624	-0.0186811	1.32499	-0.00505027	149
RPL30	0.0226806	0.0536787	1.32224	-0.00602333	150
CBX3	-0.0637473	0.0373177	1.32095	0.00498166	151
FBP1	-0.0672081	0.0333959	1.32023	0.00482393	152
HIST1H4A	-0.0693164	0.038471	1.31474	0.00468964	153
LGALS3BP	-0.0595797	0.0350416	1.30868	0.00508016	154
ABHD14B	-0.0613894	0.02929	1.30625	0.0049946	155
PDIA6	0.0218731	0.0429655	1.30509	-0.00595089	156
CORO1B	0.0322926	0.0409532	1.30059	-0.0057824	157
DBNL	-0.028697	-0.00141787	1.29929	0.00583454	158
RPL23A	0.028787	0.0423224	1.29791	-0.00582653	159
ACO2	-0.0440265	0.0122665	1.29539	0.00550481	160
EHD4	-0.0576674	0.037111	1.28859	0.00504022	161
GLO1	0.0187619	0.0367016	1.26493	-0.00579246	162
VTN	0.0661703	-0.0373869	1.26435	-0.00453386	163
RPL3	0.0189786	0.0532197	1.26258	-0.00577931	164
RPS6	0.0177853	0.0544304	1.26116	-0.00578358	165
HNRNPH3	-0.042756	0.00222856	1.25621	0.00533675	166
RPS10	0.0328285	0.0455639	1.25541	-0.00555177	167
HADHB	-0.0627004	0.0246314	1.25438	0.00463609	168
LMNB1	-0.0599316	0.0359825	1.24629	0.00470906	169
PARK7	0.0519191	-0.020996	1.24466	-0.00500366	170
COL6A2	0.0686318	-0.0381946	1.24317	-0.00427508	171
FKBP1A	0.0499272	0.0043313	1.23877	-0.00503786	172
IGLC6	0.058528	-0.0338611	1.23519	-0.00470334	173
STT3B	-0.059706	0.0253759	1.2349	0.00465241	174
SUMF2	0.0277008	0.0281313	1.23488	-0.00553882	175
PYGB	0.0433252	0.0272598	1.22861	-0.00517975	176
MCM2	-0.0511836	0.00824575	1.22097	0.00489984	177
SH3BGRL3	0.0350003	0.0258175	1.2202	-0.00533533	178
PSPC1	-0.0616823	0.0333129	1.21724	0.00446069	179
CNDP2	-0.0545361	0.0346785	1.21669	0.00475571	180
MYH14	-0.0655031	0.0346537	1.21527	0.0042627	181
PSMB9	0.0460612	-0.00112492	1.21384	-0.00502517	182
RPL22	0.0329942	0.035271	1.21273	-0.00533869	183
Ig kappa chain V-III region B6	0.0621181	-0.0433522	1.21215	-0.00440983	184
PHGDH	0.0200086	0.0306344	1.20631	-0.00550272	185
P0DOX7	0.0598308	-0.0429211	1.20444	-0.00446817	186
COL6A1	0.0669923	-0.0386932	1.19939	-0.00408216	187
PCK2	-0.0550697	0.0177444	1.19034	0.0045864	188
GMPPA	0.0251149	0.0156314	1.18932	-0.00535772	189
PSME2	0.0120384	0.0509812	1.18137	-0.00545174	190
EPX	0.0564015	-0.00616379	1.17956	-0.00447044	191
TPP1	0.0209374	0.0491222	1.17948	-0.00536492	192
PML	-0.0502521	0.0289731	1.17908	0.00470322	193
EIF5A;EIF5A2;EIF5AL1	0.022185	0.0401932	1.17367	-0.00532215	194
RPS8	0.0191918	0.053531	1.17363	-0.00535658	195
DPT	0.0647207	-0.0405062	1.1681	-0.00400428	196
AKR1A1	-0.0599269	0.0195522	1.15989	0.0041967	197
CAPG	0.0262265	0.0425607	1.15957	-0.00519767	198
2020-09-09	-0.0481649	0.0206427	1.15838	0.00466206	199
LDHA	0.0392371	0.0297618	1.15679	-0.00491788	200
TINAGL1	-0.0346091	0.00103331	1.15637	0.00502555	201
SMARCA4	-0.0590491	0.0191289	1.1558	0.00421328	202
PCMT1	-0.0241371	-0.0204395	1.15468	0.00520519	203
ERH	-0.0452871	0.0132474	1.15419	0.00473293	204
RPS17	0.0206417	0.04201	1.154	-0.00524724	205
RPSA	0.0223896	0.0506195	1.1538	-0.00522467	206
IGHV4-61;IGHV4-4;IGHV4-31	0.0533674	-0.0330092	1.15307	-0.00444192	207
G3BP1	0.0204455	0.0534545	1.1527	-0.00524332	208
XPO1	-0.0512269	0.00969848	1.13633	0.00443051	209
HSPA5	0.0198568	0.048129	1.13497	-0.00516585	210
F2	0.0569481	-0.0380487	1.13183	-0.00416627	211
HIST2H3A;HIST3H3;HIST1H3A;H3F3A;H3F3C	-0.0604988	0.0386134	1.13131	0.00399263	212
MYL6	0.0612929	-0.043643	1.12815	-0.00393195	213
RPS2	0.0141088	0.0566499	1.12373	-0.00516773	214
HNRNPK	-0.0571789	0.0399402	1.11983	0.0040837	215
C1QB	0.0390625	-0.0105553	1.11946	-0.00473067	216
IGHG1	0.0463267	-0.0260287	1.11353	-0.00448065	217
RHOA	-0.0460624	0.0257376	1.11165	0.00447938	218
HPRT1	0.0315251	0.0302287	1.10796	-0.00484983	219
RPLP0;RPLP0P6	0.0200238	0.0535827	1.10555	-0.00502397	220
RPS11	0.0121032	0.0527671	1.10323	-0.00508581	221
RPS4X	0.0197619	0.0519832	1.10299	-0.00501491	222
STT3A	-0.0595921	0.0350298	1.10231	0.00385736	223
TRA2A	-0.0554755	0.0375994	1.10195	0.00405487	224
RPS3A	0.0245806	0.048054	1.10164	-0.00494321	225
ANXA4	-0.056271	0.031747	1.10125	0.004014	226
ARPC4	0.0309796	0.0348307	1.10113	-0.00482711	227
PRDX3	0.0415389	0.00369677	1.09773	-0.00454794	228
TALDO1	0.0292963	0.0331216	1.09526	-0.00483123	229
RPS19	0.0362867	0.0277692	1.09334	-0.0046683	230
HNRNPM	-0.0540433	0.0378306	1.0927	0.00406414	231
TF	0.0558375	-0.0300681	1.08836	-0.00395651	232
CSTB	-0.0542493	0.0301868	1.08744	0.00402384	233
GNB2L1	0.021032	0.0491386	1.08535	-0.00491505	234
RBM39	-0.0542815	0.0443194	1.08496	0.00400767	235
SEC22B	-0.0578868	0.0314182	1.07966	0.00380272	236
MYL9	0.0618978	-0.0434131	1.07913	-0.00358087	237
PGD	0.014436	0.0318461	1.07825	-0.00495141	238
PCBP1	-0.0560011	0.0461345	1.07736	0.00388187	239
RANGAP1	-0.0256011	-0.000269969	1.07624	0.00480394	240
UQCRC2	-0.0626384	0.031719	1.07236	0.00349139	241
LGALS3	0.0264694	0.0145382	1.06244	-0.00472203	242
FBN1	0.0611499	-0.0411788	1.06151	-0.00350704	243
APOE	0.0515341	-0.0353954	1.05025	-0.00392421	244
RPL10	0.0189681	0.0481992	1.0489	-0.00476687	245
FSCN1	0.0411528	0.0225237	1.04655	-0.00428876	246
UBE2N;UBE2NL	0.0128778	0.0387466	1.04613	-0.00481279	247
RTCB	-0.050489	0.0378364	1.0406	0.00391285	248
HIST1H2AJ;HIST1H2AH;H2AFJ;HIST2H2AC;HIST2H2AA3;HIST1H2AD;HIST1H2AG	-0.0544301	0.0352769	1.03823	0.00371844	249
RAB6A;RAB6B	0.0126054	0.0365321	1.03472	-0.00476129	250
DSP	0.0307636	0.0348662	1.0319	-0.00448723	251
S100A4	-0.0153516	-0.028673	1.03013	0.00471656	252
TRIM28	-0.062225	0.0433793	1.03008	0.00322431	253
ASAH1	-0.053117	0.0338947	1.02733	0.00371517	254
SF3B2	-0.0558578	0.0442826	1.02669	0.00357432	255
EFTUD2	-0.0524392	0.0351402	1.02594	0.00373878	256
AGR2	-0.0465775	0.0312562	1.01664	0.00393508	257
ARPC2	0.0374786	0.0283632	1.01456	-0.00423	258
VASP	0.0532161	-0.00915156	1.01126	-0.00361206	259
ANXA7	0.0234691	0.0262783	1.01118	-0.00452308	260
PA2G4	0.0135141	0.0524409	1.00668	-0.00462244	261
UQCRC1	-0.0469467	0.0342	1.00508	0.00385473	262
SET;SETSIP	0.0315058	0.00990812	1.00358	-0.00432842	263
VCL	0.0601946	-0.0381297	0.999045	-0.00313734	264
PMVK	-0.0551321	0.0351842	0.996967	0.00342341	265
IGHG3	0.0532751	-0.041879	0.994887	-0.00350754	266
RPN2	-0.0503953	0.026745	0.990759	0.00362197	267
SERBP1	0.0141089	0.0495361	0.990052	-0.00453901	268
STMN1	0.00996509	0.0441037	0.989859	-0.00456867	269
NCL	-0.0485627	0.0397422	0.989796	0.00369856	270
RRBP1	0.0130427	0.0348188	0.986346	-0.0045307	271
SRSF10;SRSF12	-0.054987	0.038673	0.98534	0.00335634	272
ANXA2;ANXA2P2	0.0355044	0.0324517	0.984355	-0.00412829	273
PRKAR2A	0.00870383	0.0428855	0.983349	-0.00454503	274
CMPK1	0.0118002	0.0409219	0.981068	-0.00451551	275
PGRMC2	-0.0554481	0.0429399	0.980783	0.00330093	276
HIST2H2BE;HIST1H2BB;HIST1H2BO;HIST1H2BJ;HIST3H2BB	-0.0546928	0.028083	0.980204	0.00333927	277
ACLY	0.0102621	0.0397161	0.978727	-0.00451485	278
SELENBP1	-0.0434349	-0.0111835	0.974218	0.00381671	279
FBLN1	0.0458148	-0.0267075	0.972788	-0.00371564	280
YWHAB	-0.0454577	0.0293572	0.972126	0.00372632	281
SOD3	0.0563925	-0.0465733	0.969712	-0.00317227	282
A1BG	0.0535438	-0.0421245	0.968305	-0.00332517	283
UBQLN2	0.0258701	0.0417396	0.965224	-0.00425663	284
ETF1	0.0125624	0.0472683	0.957811	-0.00440047	285
RPS16	0.0116351	0.0541695	0.953617	-0.00438795	286
AKR7A2	0.0361567	-0.00869214	0.953255	-0.00394687	287
HNRNPUL1	-0.0550371	0.0446721	0.952386	0.0031363	288
TLN1	0.0535172	-0.0258127	0.950019	-0.00320818	289
COL1A2	0.0565309	-0.0425168	0.948663	-0.00301943	290
TUBA1B	0.0069694	0.0486359	0.946119	-0.00437907	291
CNN1	0.0583126	-0.0429998	0.943215	-0.0028626	292
YWHAG	0.0235379	0.0285764	0.94166	-0.00418386	293
ATP2A2	-0.0541118	0.0464601	0.939592	0.00310513	294
HIST1H2BD;HIST1H2BL;HIST1H2BM;HIST1H2BN;HIST1H2BH;HIST2H2BF	-0.0418716	0.0261688	0.938631	0.00367642	295
SLC9A3R1	0.00991493	0.0304847	0.936549	-0.0043197	296
DLST	0.040143	0.00138678	0.935403	-0.00372147	297
CBR1	0.00808436	0.0379769	0.934486	-0.00432009	298
NACA	0.0215343	0.0330828	0.933918	-0.00417974	299
RARS	-0.0531352	0.0415691	0.933426	0.00312081	300
IMPDH2	-0.053632	0.0442258	0.931398	0.00307852	301
UBE2V2	0.0324262	-0.0153818	0.928092	-0.00392087	302
YBX1	0.0233437	0.0342759	0.925911	-0.00411037	303
SLC4A1	-0.0270271	-0.00849145	0.923401	0.00402623	304
COL1A1	0.0552021	-0.0439117	0.920043	-0.00290429	305
ACTR3	0.0418596	0.014404	0.919893	-0.00357169	306
EEF1D	0.0267581	0.0398864	0.919341	-0.00401171	307
EIF3I	0.0310177	0.0263437	0.914665	-0.00388869	308
YBX3	0.0189939	0.0426021	0.912757	-0.00411582	309
ECH1	0.0113774	0.0251508	0.912408	-0.0041965	310
SNRPB2	-0.0372382	0.0250929	0.911947	0.00369294	311
LAMC1	0.0551118	-0.0398548	0.911175	-0.00284758	312
SRSF2;SRSF8	-0.0423118	0.0312989	0.908948	0.00349183	313
NAGK	0.00992408	0.0350893	0.904433	-0.00416935	314
CDH1	-0.0545892	0.0448681	0.901267	0.00281158	315
CTSD	-0.0335971	0.0242163	0.899216	0.00373813	316
APCS	0.0535643	-0.0385654	0.895677	-0.00283864	317
ERP44	0.00747484	0.0485391	0.895673	-0.00414193	318
PSMC5	-0.0456692	0.0369996	0.892692	0.00325126	319
YWHAQ	0.0188779	0.0308628	0.892192	-0.00401865	320
AP2B1	-0.00634304	0.053053	0.891776	-0.00410863	321
RAB11B;RAB11A	0.00951485	0.0364957	0.885155	-0.00408175	322
UQCRFS1;UQCRFS1P1	-0.0219579	-0.0114653	0.88261	0.00392331	323
SARS	0.0105824	0.0462712	0.879046	-0.00404588	324
PSAP	0.036361	-0.00868992	0.878948	-0.00354369	325
SRP9	-0.0282349	0.0144886	0.877045	0.00376612	326
DDX17	-0.0513686	0.0463438	0.8758	0.00283856	327
TXNDC17	0.0112768	0.0475857	0.866495	-0.00398164	328
MARCKSL1	-0.0277709	0.0166453	0.866225	0.00372242	329
SPTBN1	-0.047025	0.0374505	0.862979	0.00300048	330
LPP	0.0533369	-0.0431471	0.861461	-0.00260903	331
MDH2	-0.0458253	0.033198	0.860927	0.00304922	332
CALML3	0.0454942	-0.0272714	0.86019	-0.00306119	333
RAB14	-0.0401972	0.0317391	0.856179	0.00327535	334
SOD1	-0.0215334	-0.0209964	0.855504	0.00379843	335
FABP5	0.0226674	0.0264862	0.852057	-0.00376078	336
NPM1	0.0122614	0.0476117	0.850213	-0.00389659	337
PSMD5	-0.0393411	0.0262119	0.847689	0.00326125	338
GANAB	0.00129457	0.0539449	0.846083	-0.00392435	339
NAPRT	-0.0447046	0.0165481	0.843414	0.00299663	340
AHCY	-0.00338947	0.0549964	0.842633	-0.00389682	341
HLA-DRB1	0.0420142	-0.0188223	0.836654	-0.00308345	342
TUFM	-0.050566	0.0426259	0.834864	0.0026045	343
RPN1	-0.0523912	0.0415157	0.83304	0.0024652	344
ARPC1A	-0.0341088	0.029963	0.830636	0.00335736	345
HMGA1	0.0138706	0.0459196	0.827463	-0.00377299	346
ADPRHL2	-0.0378164	0.0304158	0.827387	0.00320607	347
RNH1	0.0526272	-0.0314424	0.826454	-0.00239782	348
CFH	0.0448473	-0.037107	0.824813	-0.00287292	349
MAT2B	-0.0441052	0.0440207	0.823729	0.00290435	350
LNP	-0.0274397	0.00394596	0.82236	0.00350761	351
RAB10	-0.0479332	0.0466959	0.816588	0.00264435	352
PEPD	0.00221577	0.0415469	0.814334	-0.0037771	353
DDT;DDTL	0.00321521	0.0439326	0.813753	-0.00377354	354
SF3B3	-0.050536	0.0507428	0.81242	0.00244404	355
SRSF1	-0.0434569	0.039023	0.80984	0.00285052	356
MCM3	-0.042704	0.0177665	0.809311	0.00288504	357
RPS14	0.0327899	0.0203568	0.807425	-0.00327559	358
PAFAH1B3	-0.0480413	0.0429554	0.803945	0.00255029	359
CAPN1	-0.0373627	0.0382926	0.80188	0.00307912	360
IGHA1	0.048166	-0.0414988	0.800018	-0.00251472	361
DDAH2	0.0369457	-0.0287972	0.797948	-0.00307335	362
CCT4	0.000498366	0.0564186	0.796715	-0.00369481	363
RAB1A	-0.040032	0.0360382	0.794203	0.0029202	364
NAMPT	0.00777626	0.0518367	0.791172	-0.00365271	365
SRSF6	-0.0420627	0.0363443	0.790329	0.00279942	366
RPL9	0.00554658	0.0375397	0.788563	-0.0036508	367
ATP6V1A	0.00068942	0.0428411	0.786534	-0.00364779	368
TBCA	-0.0361734	0.0230098	0.78146	0.00301019	369
CAPNS1	0.0431838	-0.0129841	0.781205	-0.00268343	370
SNRNP200	-0.0431209	0.024876	0.780732	0.00268378	371
DNAJB1	-0.0385526	0.0389563	0.780584	0.00290565	372
GPI	-9.67859e-05	0.0464612	0.78016	-0.00361723	373
BUB3	-0.0436394	0.0470877	0.779355	0.00264656	374
SAMHD1	0.0214876	0.0162206	0.779289	-0.00342498	375
TIMM8A	0.00112893	0.0353742	0.776644	-0.00360224	376
SHMT2	0.00214277	0.0546526	0.775955	-0.00359908	377
PPIB	0.0102472	0.0425405	0.774348	-0.00355684	378
NME2;NME2P1	0.0105782	0.0474925	0.771126	-0.00353891	379
RPS7	0.00560567	0.0548692	0.769658	-0.00356257	380
PLG	0.0338897	-0.0193224	0.767612	-0.0030197	381
NID2	0.0382702	-0.0167198	0.767395	-0.00284017	382
LMNB2	-0.0394537	0.0379989	0.76647	0.00278017	383
EEF1G	0.00994073	0.044616	0.764881	-0.00351482	384
EIF3B	0.00158455	0.0485196	0.764255	-0.00354491	385
PRKDC	-0.0463007	0.0504135	0.76347	0.0023779	386
VIM	0.0514537	-0.0453569	0.762973	-0.00197882	387
DES	0.0509969	-0.0434723	0.757794	-0.001975	388
DDOST	-0.0449704	0.0438658	0.756385	0.00241392	389
XRN2	-0.0356264	0.0198094	0.755491	0.0028838	390
APRT	0.0218202	0.0278683	0.753486	-0.0032903	391
TMED9	-0.0351147	0.0264476	0.748221	0.00286292	392
SNRPD2	-0.0464333	0.0249171	0.74564	0.00223952	393
SNRPF	-0.0436216	0.0181512	0.740764	0.00239026	394
PSMA6	0.00356183	0.0538635	0.736888	-0.00341604	395
H2AFV;H2AFZ	0.0103422	0.0412893	0.736713	-0.00337894	396
SRSF3	-0.0037457	0.0519135	0.73473	-0.00339396	397
ATP5O	0.00685187	0.0330381	0.728827	-0.00336658	398
CTSZ	0.0424024	-0.0121302	0.72815	-0.00237856	399
HSPD1	0.0109364	0.0348688	0.727925	-0.00333205	400
RBM8A	-0.0502195	0.0322849	0.727061	0.00177436	401
ELAVL1	-0.0413624	0.0350498	0.726531	0.00242881	402
EWSR1	-0.0456646	0.0462879	0.726505	0.00215184	403
FARSA	-0.0213546	-0.0263533	0.723808	0.00315234	404
EIF3A	-0.038598	0.0435419	0.722843	0.00255398	405
ALDOC	-0.00547365	0.0486595	0.721037	-0.0033196	406
SF3A1	-0.0425332	0.0369808	0.72031	0.00231708	407
SPTAN1	-0.0393023	0.0405438	0.718726	0.00249167	408
PADI3	-0.0388513	0.0222812	0.71801	0.00251074	409
NID1	0.0482425	-0.0431372	0.717796	-0.00187631	410
HNRNPU	-0.0483305	0.0501573	0.715922	0.00185231	411
HSPB6	0.0485977	-0.0467913	0.705692	-0.00173642	412
ESYT1	-0.0377755	0.025325	0.705493	0.00248741	413
GRB2	0.0158831	0.0314856	0.704227	-0.00315734	414
RPS27A;UBA52;UBB;UBC	0.00032257	0.0549432	0.700776	-0.00324975	415
HSD17B4	-0.0488532	0.0472065	0.693768	0.00159775	416
RPL35A	-0.00100817	0.0567953	0.692579	-0.00320919	417
NPEPPS	-0.00624831	0.0534394	0.692531	-0.00318081	418
KARS	0.00422728	0.0474717	0.692359	-0.00320748	419
TPM3	-0.00877518	0.0527914	0.689554	-0.00314281	420
STAT1	0.0109278	0.0325732	0.686874	-0.00313813	421
RPL18A	0.00208749	0.0372449	0.682585	-0.00316589	422
GLUD1;GLUD2	-0.0313301	0.0285665	0.682342	0.00263844	423
LTA4H	-0.00262627	0.0378629	0.681905	-0.00315404	424
CCT2	-0.0038309	0.0560898	0.680226	-0.00314021	425
ARF4	0.00121764	0.0493211	0.679278	-0.00315073	426
OSBP	-0.0377873	0.0184489	0.678974	0.00231842	427
COX5A	-0.00296662	0.0376609	0.678604	-0.00313716	428
PSMD9	0.0308535	0.00770942	0.676251	-0.00262257	429
CPSF6	-0.0492857	0.0392728	0.671443	0.00130857	430
SRSF9	-0.0419131	0.0431004	0.670386	0.00200173	431
UBA2	-0.0481731	0.0411601	0.670197	0.00143384	432
HLA-C	-0.0350069	-0.00941249	0.669759	0.00240391	433
MAPRE1	-0.0377536	0.0289213	0.669397	0.00225802	434
ACTR2	0.0272434	0.0226398	0.666873	-0.0027001	435
LSM3	-0.0119282	0.0477097	0.662335	-0.0029735	436
KHSRP	-0.0429794	0.0505158	0.660893	0.00184836	437
RPL8	0.026382	0.024475	0.65573	-0.00266822	438
EIF2S3;EIF2S3L	-0.00152896	0.0415475	0.65449	-0.00303101	439
USP5	-0.0436344	0.0469983	0.653042	0.0017295	440
EIF2S1	0.00645016	0.0443472	0.649214	-0.00299692	441
HNRNPA1;HNRNPA1L2	-0.0389374	0.0430433	0.647979	0.00204166	442
SRRM2	-0.0374422	0.0428057	0.647291	0.00212946	443
RPL31	0.0141551	0.0350751	0.646662	-0.0029058	444
GNAI2	-0.0307261	0.0213204	0.645898	0.00245446	445
COPE	-0.00210207	0.0472794	0.642476	-0.00297321	446
C3	0.0392316	-0.0342388	0.641467	-0.00197591	447
PHB	-0.040883	0.045672	0.640074	0.00184772	448
ALYREF	-0.00468033	0.042989	0.639363	-0.0029448	449
IQGAP1	-0.0343748	0.044843	0.638591	0.00224226	450
PRMT1	-0.0373912	0.0434164	0.63735	0.0020652	451
RPRD1B	-0.000611333	0.0407213	0.635541	-0.00294566	452
RPL4	-0.00172933	0.0548697	0.631475	-0.00292356	453
RCC2	-0.0454308	0.0413026	0.631123	0.0013424	454
MYH11	0.0425484	-0.0431549	0.625553	-0.00158945	455
CANX	0.00119971	0.039077	0.621207	-0.00288139	456
COL4A2	0.00894134	-0.0464733	0.619248	0.00281011	457
DHX15	-0.0402387	0.0504351	0.617081	0.00171715	458
PDHA1	-0.0366507	0.0253022	0.614123	0.00195115	459
HK1	-0.038436	0.047152	0.611507	0.00181126	460
VAT1	0.00246869	0.0385067	0.611207	-0.00283422	461
PSMA5	0.00872926	0.0348979	0.608268	-0.00278813	462
UGDH	-0.0299172	0.0261721	0.605159	0.00225138	463
SUB1	0.00337933	0.0239757	0.601089	-0.00278544	464
RAN	0.000570494	0.0532445	0.597056	-0.00276907	465
APEH	-0.0365732	0.0384682	0.595973	0.00182739	466
CPNE1	0.000285636	0.0502881	0.595887	-0.00276335	467
TRA2B	-0.0356672	0.0379737	0.59401	0.00187337	468
PGLS	-0.00567061	0.0492391	0.591038	-0.00271183	469
DNPEP	0.0189254	0.00270077	0.589858	-0.00253444	470
HNRNPH1	-0.0415556	0.046282	0.586438	0.00132245	471
FUBP1	-0.0355148	0.0467601	0.585472	0.00182293	472
EIF4A1	-0.00529325	0.0553425	0.585084	-0.00268719	473
POR	-0.0426191	0.040082	0.58253	0.00115375	474
RPL36	-0.00334317	0.0564413	0.581153	-0.00268245	475
RPL6	-0.0367752	0.0446103	0.58004	0.00169486	476
HYOU1	-0.00252496	0.0435962	0.578501	-0.00267441	477
PUF60	-0.0283077	0.0303409	0.575959	0.00215003	478
EIF6	-0.00250639	0.0550637	0.572594	-0.00264707	479
TKT	-0.00318678	0.0523834	0.571445	-0.00263821	480
KRT18	-0.0382641	0.0470641	0.570394	0.00149734	481
PSMA3	-0.00656976	0.0535736	0.570225	-0.00260613	482
COL14A1	0.0413827	-0.0468648	0.569777	-0.00116717	483
WIBG	-0.0140837	-0.0284553	0.569313	0.00253206	484
EMD	-0.0425094	0.0381495	0.568477	0.000996824	485
CS	-0.0302698	0.0419024	0.565911	0.00199689	486
SNRPN;SNRPB	-0.00850953	0.0563863	0.55169	-0.00249669	487
DARS	-0.0385768	0.0489466	0.549153	0.00127457	488
NIT2	-0.0370673	0.047411	0.546736	0.00140024	489
F13A1	0.0428898	-0.0411398	0.546587	-0.000548392	490
CTNND1	-0.0406618	0.0503743	0.545057	0.000970277	491
HUWE1	-0.0380003	0.0238145	0.542889	0.00127429	492
HLA-A	0.0224178	0.000591093	0.542249	-0.00218669	493
LAMB2	0.0397613	-0.0459276	0.542091	-0.00106041	494
PSMA7	-0.00650879	0.0543984	0.537512	-0.00245338	495
CAND1	-0.0402561	0.0524727	0.536352	0.00091748	496
PCBP2	-0.0135835	0.0560528	0.534785	-0.00232994	497
HMGB1;HMGB1P1	-0.0364122	0.0460521	0.532354	0.00133368	498
ILF3	-0.0342461	0.0494746	0.525929	0.00146741	499
CNPY2	0.00522183	0.0401242	0.524349	-0.00242045	500
SF3B1	-0.0377246	0.0294351	0.523906	0.00111296	501
COPA	-0.030953	0.0294978	0.522595	0.00167518	502
XRCC5	-0.0362188	0.0500465	0.52197	0.00125747	503
RPS23	0.00387999	0.045588	0.51728	-0.00239394	504
RPL13	-0.00456511	0.0519903	0.516707	-0.00237403	505
FGB	0.00264184	-0.0426149	0.515382	0.00238065	506
OXSR1	-0.0333018	0.0411852	0.514913	0.00145464	507
TPI1	0.00613044	0.0368137	0.513992	-0.0023661	508
EEF1A1;EEF1A1P5	-0.0108452	0.0522647	0.513034	-0.00227719	509
HP	0.0384893	-0.0396157	0.512347	-0.000870912	510
TAGLN2	0.0160595	0.0227796	0.512111	-0.00220912	511
C9orf142	0.00266795	0.0196143	0.511467	-0.00237063	512
USP14	-0.00678468	0.0506723	0.506777	-0.00230601	513
PABPC1;PABPC3	-0.0116843	0.0552154	0.497002	-0.00218431	514
FBLN5	0.037692	-0.0429196	0.496765	-0.000782601	515
TCP1	-0.0165801	0.0557376	0.49595	-0.00206292	516
PDAP1	-0.00868079	0.0552054	0.492347	-0.00221311	517
SARNP	-0.0389058	0.0505972	0.490292	0.00033216	518
NONO	-0.0353926	0.0494929	0.490278	0.00103081	519
GSTP1	-0.0085798	0.0445221	0.49019	-0.00220434	520
GOT2	-0.00899506	0.0518631	0.489762	-0.00219611	521
SNRPD3	-0.0126589	0.0458232	0.489496	-0.00212784	522
MYO1C	0.00735312	0.0174581	0.487365	-0.0022306	523
FASN	-0.0180835	0.051059	0.486568	-0.00196915	524
CRIP2	0.0353293	-0.0372475	0.481872	-0.00094461	525
YWHAZ	0.0170142	0.028609	0.481861	-0.0020309	526
PDIA3	-0.0350608	0.0441676	0.481742	0.000977793	527
TPSAB1;TPSB2	0.0382483	-0.0457968	0.481695	-0.000314202	528
COL18A1	0.0344599	-0.0384439	0.479795	-0.0010297	529
PSME1	-0.00852806	0.0473309	0.479271	-0.00215319	530
FUS	-0.0192286	0.0545107	0.477081	-0.00188027	531
S100A11	-0.00457635	0.0510468	0.473476	-0.00217213	532
CCT5	-0.0109267	0.0561959	0.472207	-0.0020787	533
HNRNPA3	-0.0330644	0.0434181	0.472028	0.00110546	534
EZR	-0.0361151	0.0515309	0.471308	0.000677468	535
SH3BGRL	0.00032821	-0.0311907	0.470442	0.00218071	536
A2M	0.0314774	-0.0456817	0.470346	-0.00124128	537
HIST1H2AC;HIST3H2A;HIST1H2AB;HIST1H2AA	-0.0356998	0.0453451	0.470257	0.000737524	538
C4BPA	0.0314457	-0.0315119	0.470138	-0.00124228	539
SFPQ	-0.032327	0.0504195	0.470069	0.00116095	540
PSMC2	-0.0109834	0.0554736	0.467118	-0.00205294	541
RPS15A	-0.026663	0.0445492	0.466303	0.00155219	542
P4HB	-0.00468059	0.0488126	0.46531	-0.00213307	543
NAP1L4	-0.0122387	0.0523436	0.464198	-0.00201281	544
HN1L	0.0033304	0.0374719	0.46323	-0.00214435	545
PSMD2	-0.0101515	0.0447596	0.463223	-0.0020497	546
RPS3	-0.010555	0.0544449	0.461621	-0.00203451	547
PYGL	0.0163862	0.0217872	0.458434	-0.00192674	548
XRCC6	-0.0335201	0.0519016	0.456856	0.000892279	549
DTD1	-0.00460211	0.0517095	0.45669	-0.00209348	550
RAB5C	-0.0310415	0.0425092	0.455943	0.00115576	551
NSFL1C	-0.0104246	0.0364514	0.455137	-0.00200559	552
RPL18	-0.00605544	0.0526908	0.453242	-0.00206256	553
HSPA1B;HSPA1A	-0.0323958	0.0412254	0.452817	0.000986479	554
EEF2	-0.000624311	0.0508082	0.452638	-0.00209747	555
ALDH9A1	-0.0156696	-0.0135283	0.451771	0.00191161	556
ATP1A1	-0.0343895	0.0436313	0.450969	0.00067974	557
HSP90AA1	-0.0145762	0.0532624	0.448405	-0.00187669	558
CRABP2	-0.0173691	0.0442128	0.445735	-0.00177741	559
RPL5	-0.00532421	0.0522138	0.445169	-0.00203259	560
HDGF	-0.013977	0.048502	0.445144	-0.00187629	561
PDIA4	-0.0200137	0.0429524	0.444063	-0.00166923	562
TUBB	-0.0124269	0.0475317	0.44373	-0.00190765	563
SNRPG;SNRPGP15	-0.0120701	0.0485932	0.443187	-0.00191315	564
QARS	-0.0353359	0.0507395	0.44317	-8.66674e-05	565
PFDN6	0.00441166	0.0319989	0.441366	-0.00203729	566
RBBP4	-0.0299638	0.0482144	0.434438	-0.000971143	567
PDCD6	-0.0124908	0.0518382	0.431527	-0.00184559	568
APMAP	-0.0334863	0.0307167	0.430658	0.000514157	569
THRAP3	-0.0343605	0.0539662	0.430618	0.000167908	570
GART	-0.00280509	0.0338096	0.428921	-0.00197775	571
CLTC	-0.0111167	0.0491854	0.42646	-0.00185193	572
DHX9	-0.031878	0.0528417	0.425917	0.000742434	573
RPL7	-0.0147438	0.0567084	0.425662	-0.00175573	574
PDHB	0.0128507	0.0298647	0.425378	-0.00184605	575
DDX39B	-0.0336299	0.0527105	0.421279	0.000148407	576
SSBP1	-0.0322236	0.0454042	0.420351	0.000601658	577
CCT3	-0.0152152	0.055964	0.419664	-0.00171044	578
RAB2A	-0.0325001	0.0474497	0.418257	0.000504653	579
GDI1	-0.00236043	0.0246503	0.418212	-0.00193061	580
DDB1	-0.0311001	0.0495349	0.417973	0.000756053	581
ANP32A	-0.0290158	0.037275	0.417969	0.00100558	582
PFKL	-0.0332006	0.045665	0.416528	-9.03842e-05	583
PPP1CB	-0.0327054	0.0123456	0.415821	0.000393568	584
PSMB6	-0.00303322	0.0399406	0.415308	-0.00191289	585
TUBB4B	-0.0182533	0.0516873	0.4146	-0.001576	586
NUCB1	-0.00962371	0.044699	0.413396	-0.0018187	587
WDR1	0.0138005	-0.0182464	0.410938	0.00170754	588
HNRNPDL	-0.0163304	0.0532326	0.406807	-0.00160563	589
CA1	-0.00145714	-0.0201551	0.406207	0.00188384	590
IGHM	0.032421	-0.0459914	0.405869	1.20661e-05	591
AKR1B1	-0.0323167	0.0447693	0.404942	0.000152686	592
HNRNPA2B1	-0.031024	0.0442682	0.404811	0.000581022	593
STIP1	-0.011696	0.0523657	0.404298	-0.00172929	594
ILF2	-0.0323022	0.0533978	0.40426	9.24397e-05	595
SND1	-0.0298574	0.0507791	0.402489	0.000741143	596
NUDT21	-0.0304737	0.0506795	0.402052	0.00063893	597
PPIL1	-0.00842943	0.046652	0.401605	-0.00178364	598
CP	0.0287183	-0.0404147	0.401252	-0.00087281	599
TXNDC5	-0.00906423	0.0147203	0.400092	0.00179315	600
APOA4	0.0288781	-0.0354553	0.398318	-0.000822346	601
GSTO1	-0.01251	0.0134305	0.397583	0.0017141	602
FGA	0.0151913	-0.0477551	0.3974	0.00159454	603
RBMX	-0.0316994	0.0498016	0.396617	5.01518e-05	604
HSPG2	0.0316257	-0.0391705	0.395762	-1.50692e-05	605
CCT7	-0.0247471	0.0480251	0.395001	-0.00109867	606
NARS	-0.0309532	0.0532122	0.394629	0.000399704	607
APEX1	-0.0234034	0.031636	0.391704	0.0012428	608
COL4A1	0.0222213	-0.037717	0.38995	0.00123318	609
SORD	-0.0230778	0.0496927	0.387119	-0.00115964	610
ACP1	-0.027503	0.0382623	0.386516	-0.0007733	611
DTYMK	-0.0153566	0.0496285	0.385872	-0.00152768	612
RPL26;RPL26L1	-0.00881833	0.0536536	0.385796	-0.00170038	613
DDX5	-0.0301052	0.052077	0.384753	-0.000316874	614
ATP5B	0.00119229	0.0220023	0.384545	-0.00178354	615
LRRC47	-0.0197661	0.0545902	0.384476	-0.00133417	616
RPS26;RPS26P11	-0.0285242	0.0450472	0.382903	0.00068767	617
TPD52L2	0.0139279	0.0242778	0.380806	-0.00159166	618
ADAR	-0.0176822	0.0528957	0.379744	-0.00140354	619
HBA1	0.0241942	-0.0225385	0.377646	-0.00108462	620
RPS27	-0.00092535	0.0482537	0.376667	-0.00174423	621
EIF4G1	-0.0124647	0.048587	0.376624	-0.00157013	622
OGN	0.0289892	-0.0457622	0.37592	0.000412906	623
LAMA5	0.0296795	-0.0467398	0.372192	-0.000162688	624
2020-09-02	0.00404627	0.0313908	0.371549	-0.001713	625
HSPA4	-0.0198874	0.0539813	0.371383	-0.00124737	626
HNRNPD	-0.0280623	0.0502501	0.368752	0.000566244	627
HNRNPH2	-0.0293606	0.0472324	0.36842	-8.41275e-05	628
SRSF7	-0.022206	0.0494241	0.366677	-0.00107492	629
RPS9	-0.0134389	0.0546362	0.366589	-0.00148949	630
RBM14	-0.0254029	0.0550018	0.363493	-0.000778222	631
RUVBL2	-0.027387	0.0549244	0.360627	-0.000478554	632
UQCRH	-0.0164734	0.029451	0.359859	-0.00134211	633
GAA	-0.0155744	0.0394625	0.359392	-0.00137593	634
HSP90B1	-0.0198881	0.0508104	0.359214	-0.00117024	635
HNRNPF	-0.02862	0.0506937	0.358378	-2.23921e-05	636
RALY	-0.0284451	0.0501468	0.357599	0.000205772	637
TIMM13	-0.0136869	0.044219	0.357314	-0.00143278	638
CCT6A	-0.0218437	0.0545296	0.356883	-0.00103011	639
RNPEP	-0.0284478	0.0459117	0.356222	0.000110863	640
COPB2	-0.0277453	0.0422875	0.355948	0.000408044	641
DCPS	-0.017321	0.0400504	0.35519	-0.00127786	642
RPL36AL	-0.00189491	0.046694	0.355005	-0.00163943	643
PURA	-0.00784153	0.0267559	0.354283	0.00159068	644
CLIC1	-0.0121803	0.0342307	0.351746	0.00148889	645
PLEC	-0.0193844	0.042351	0.351126	0.00120748	646
HNRNPUL2	-0.0278163	0.0518122	0.350874	-0.000163309	647
ERO1L	-0.0114123	0.0500303	0.348328	-0.00145539	648
HNRNPR	-0.0248346	0.0536074	0.348221	-0.000690148	649
HSP90AB1	-0.025125	0.0522996	0.348155	-0.00065468	650
DYNC1H1	-0.020078	0.0558199	0.348128	-0.00108622	651
LYZ	0.0238145	-0.0236525	0.346759	-0.000859524	652
DDX3X	-0.00377135	0.048352	0.345703	-0.00158205	653
HSPA9	-0.0202753	0.036269	0.343171	0.00110319	654
MIF	-0.0143055	0.0377576	0.342307	-0.00133063	655
RPL27	-0.0110318	0.0412115	0.341768	-0.00143251	656
SNRNP70	-0.0151328	0.0518972	0.341681	-0.00129522	657
HNRNPAB	-0.0238418	0.0459688	0.341099	0.000804144	658
PPP1R7	-0.0105703	-0.0167099	0.340978	0.00147372	659
EIF3C;EIF3CL	-0.0248457	0.0453472	0.340746	-0.000608298	660
PRKCSH	-0.0221457	0.0370312	0.339662	0.000945415	661
JUP	-0.0209642	0.0549896	0.339316	-0.000965413	662
PGK1	-0.0264872	0.0448627	0.337935	0.000347864	663
SON	-0.0170531	0.0408238	0.337295	-0.0011847	664
HNRNPC	-0.0265459	0.0506174	0.336363	0.000287784	665
MATR3	-0.0267629	0.052558	0.335956	-8.44835e-05	666
EIF4A3	-0.0252625	0.0534732	0.334053	-0.000461861	667
CCT8	-0.0207867	0.0550441	0.333889	-0.000938465	668
CHCHD2;CHCHD2P9	-0.00246108	0.0101037	0.333814	-0.00153737	669
PCBD1	-0.011298	-0.00353147	0.333694	0.00141916	670
ARPC3	0.0155786	0.0230689	0.332289	-0.00127209	671
IGJ	0.0263782	-0.0454401	0.330444	-0.000116914	672
RAC1;RAC3	-0.0203878	0.0399934	0.328335	0.000990277	673
HBD	0.0128356	-0.0307868	0.327427	0.00130303	674
PTBP1	-0.025968	0.0492383	0.326046	-8.58669e-05	675
GDI2	-0.0249172	0.0462893	0.325452	0.000471929	676
RPL7A	-0.0121172	0.0491786	0.322736	-0.00130217	677
HSPA8	-0.0172806	0.0538413	0.321322	-0.00107522	678
C12orf10	-0.0160398	0.0452435	0.321025	-0.00113681	679
PRDX5	-0.0210687	0.0377227	0.319213	0.000867537	680
NAPA	-0.021386	0.0307761	0.315435	-0.000741202	681
HSPH1	-0.022339	0.0402604	0.315424	0.000712645	682
HSD17B10	-0.0232143	0.038418	0.314788	-0.000526566	683
AP2A1	-0.0234281	0.0472801	0.309879	-0.00042951	684
FGG	0.0127708	-0.041005	0.309626	0.00120981	685
KHDRBS1	-0.0160907	0.0458475	0.308419	-0.00105829	686
RPL13A	-0.0238421	0.0529969	0.307492	-0.000308728	687
PTGES3	-0.0129189	0.0474047	0.305858	-0.00118383	688
PFKP	-0.0242277	0.0530064	0.303694	-4.79015e-05	689
OTUB1	-0.0237564	0.0490325	0.300701	0.000248091	690
ETHE1	-0.0222206	0.0407816	0.298572	-0.00047014	691
UBA1	-0.00837278	0.0487343	0.297778	-0.00127941	692
PSMB2	-0.0160594	0.0443339	0.294634	-0.000974146	693
CALR	-0.0233688	0.0370293	0.292396	4.81741e-05	694
FKBP4	-0.0222609	0.0362623	0.291243	-0.00036006	695
MAT2A	-0.0230199	0.049141	0.289032	-7.61652e-05	696
PRDX1	-0.0198976	0.0276284	0.287453	-0.000635323	697
HNRNPL	-0.0224555	0.0354683	0.286584	0.000296991	698
PKM	0.00210413	0.0377083	0.284674	-0.00131757	699
GNB2	-0.0146234	0.0494878	0.279279	-0.000955567	700
GOT1	-0.0180831	0.0324695	0.278356	-0.000723665	701
MAP4	-0.0173575	0.0400138	0.277067	-0.000770713	702
ALDOA	-0.00165755	0.0347664	0.276207	-0.0012745	703
PPA1	-0.0192762	0.0462567	0.27397	-0.000572606	704
DPP3	-0.00951703	0.0469166	0.273744	-0.00112808	705
SYNCRIP	-0.0209347	0.050016	0.272778	-0.000320524	706
TMSB4X	0.0202219	-0.0327085	0.272189	0.00043384	707
DYNC1I2	-0.0104705	0.0167917	0.268188	0.00110137	708
GPX1	0.0138485	0.00980867	0.268185	-0.000970696	709
APOC3	0.00346548	-0.01929	0.266333	-0.00122384	710
EIF3F	-0.02097	0.0487856	0.266178	0.000240622	711
PPP3CA	-0.0091517	0.0436013	0.2656	-0.00109693	712
CKAP4	-0.0187131	0.035591	0.263788	-0.000534269	713
CAST	-0.00519527	0.0210323	0.262696	0.00118826	714
HDLBP	-0.0170751	0.0504125	0.262477	-0.000680441	715
MYH9	-0.0190808	0.0424016	0.262327	0.000533846	716
YWHAE	-0.0208614	0.0385005	0.261187	7.67062e-05	717
PRDX6	-0.0094525	0.0165241	0.256913	-0.00104278	718
FLNB	-0.0187207	0.0459832	0.256781	-0.000458752	719
SNRPA1	-0.0199163	0.0449564	0.253789	-0.00019201	720
RAB7A	-0.0201583	0.0468887	0.252953	-5.80873e-05	721
FH	-0.0199966	0.0366934	0.251538	0.000151607	722
RPL27A	-0.00745934	0.0455795	0.247748	-0.00105249	723
CTTN	-0.00941413	0.0493017	0.246616	-0.000989969	724
ATP5A1	-0.00625299	-0.00408316	0.246419	0.0010932	725
PSMB4	0.000321677	0.0211408	0.244434	-0.00113372	726
MYOF	-0.0178991	0.0202645	0.240931	0.000439849	727
ATIC	-0.0176116	0.0424168	0.240196	0.000470696	728
SAP18	-0.0160741	0.041572	0.235749	-0.00054529	729
FKBP3	-0.0136967	0.0391381	0.23056	-0.000693833	730
LASP1	-0.0179539	0.0255653	0.230184	0.000260898	731
RPS13	-0.0132884	0.049521	0.227905	-0.000702056	732
TXN	0.00780712	-0.00652282	0.223514	0.000920002	733
BLVRB	0.0173057	-0.0274554	0.22288	-0.000271979	734
SEC31A	-0.0162898	0.0365607	0.216777	-0.000316981	735
HBB	0.0149524	-0.0255136	0.214226	0.000460649	736
SFN	-0.00580095	0.0291763	0.213993	0.000942448	737
PSMB5	-0.016256	0.0358754	0.212886	-0.000266188	738
RPL24	-0.012409	0.0470121	0.21285	-0.000655787	739
HIST1H1B	-0.00130183	0.0258371	0.203213	-0.000937181	740
TNKS1BP1	-0.0112232	0.0391872	0.198697	-0.000634338	741
RPS18	-0.0145156	0.0459158	0.198301	-0.000346559	742
RPL14	-0.0115348	0.0479682	0.181397	-0.00049157	743
PPP1CA	-0.0140999	0.0284507	0.178357	0.000143663	744
SERPINB6	0.000550106	0.0271822	0.155074	-0.000719184	745
EFHD2	0.00799622	0.0245287	0.152499	-0.000546113	746
PFN2	-0.0117074	0.0204876	0.150908	-0.000150012	747
PDLIM1	0.00626355	0.0227995	0.143256	-0.00056579	748
LAP3	-0.0100578	0.0383024	0.136831	-0.000233456	749
HSPE1	-0.0072772	0.0393083	0.123686	-0.000376823	750
ITGB4	-0.00180541	0.027914	0.109473	-0.00049386	751
EIF4B	-0.0047715	0.0217325	0.096773	-0.000345718	752
GRN	-0.00452258	0.0138803	0.094011	0.000355146	753
MVP	-0.00485783	0.036689	0.070429	0.000172547	754
TPM4	-0.00505349	0.0338095	0.063857	-3.35613e-05	755
CAPZB	-0.00424187	0.024184	0.05475	-5.57415e-05	756
ECI1	-0.00137925	0.0163332	0.035993	-0.000144307	757

## Sheet: OCT
Gene name	P1	P2	VIP	Coefficient	Importance
PRDX2	-0.0379174	-0.0411245	2.39758	0.00777422	1
CAT	-0.0492114	-0.0336804	2.36777	0.00756691	2
TUBB6	0.0555095	0.0252716	2.3201	-0.00731217	3
ANXA5	0.0613653	0.0181751	2.26912	-0.0070245	4
SLC4A1	-0.0401592	-0.0368877	2.26751	0.00731929	5
HBB	-0.036775	-0.0411503	2.22578	0.007206	6
LGALS1	0.0500044	0.0229858	2.19333	-0.00695034	7
METTL7A	-0.04782	-0.0243799	2.14918	0.00682721	8
NDUFS1	-0.0499108	-0.0266018	2.12331	0.00670594	9
COX4I1	-0.0646662	-0.0067336	2.07228	0.00621724	10
HBA1	-0.0293709	-0.0436866	2.06748	0.00672332	11
HBD	-0.0321649	-0.0417263	2.0623	0.00669003	12
PFKP	0.0332616	0.0368667	2.01095	-0.0065102	13
MAOA	-0.0555334	-0.016403	1.98917	0.00612205	14
HP1BP3	-0.0612365	-0.0125722	1.95502	0.00585942	15
PCYOX1	-0.0541968	-0.0136881	1.95454	0.00602327	16
COX5B	-0.0580428	-0.00805601	1.94892	0.00591636	17
ETFB	-0.0478885	-0.0213177	1.92862	0.00604953	18
VWF	-0.00870733	-0.0483466	1.92852	0.00627473	19
UQCRC2	-0.0543233	-0.0115931	1.91742	0.00588419	20
PGM1	0.056123	0.0154474	1.91293	-0.00582706	21
UQCRC1	-0.0578433	-0.00409624	1.91258	0.00578465	22
ANP32A	-0.0692353	0.00276276	1.90484	0.00541748	23
PLS3	0.0207874	0.0447679	1.89544	-0.00618454	24
DECR1	-0.0665373	0.0027378	1.88362	0.00542271	25
AKR1C1	-0.0389512	-0.0296719	1.87689	0.00599885	26
TNC	0.0347398	0.0317753	1.87536	-0.00603947	27
TES	0.0522499	0.0123759	1.87156	-0.00576009	28
CAP1	0.0285012	0.0400333	1.86927	-0.00606794	29
CORO1C	0.0666717	-0.00190451	1.85835	-0.00531547	30
HIST1H2BD;HIST1H2BL;HIST1H2BM;HIST1H2BN;HIST1H2BH;HIST2H2BF	-0.0513999	-0.0140487	1.83439	0.00564171	31
HIST2H2BE;HIST1H2BB;HIST1H2BO;HIST1H2BJ;HIST3H2BB	-0.0597831	-0.00762312	1.83299	0.0054291	32
ATP5O	-0.0573088	-0.00115217	1.82775	0.00547643	33
AIFM1	-0.051356	-0.00840647	1.81428	0.00556865	34
ACTN1	0.0651763	-0.00525885	1.81222	-0.00517807	35
ECHS1	-0.0614261	-0.00379075	1.80954	0.0052888	36
SMARCC2	-0.0660475	0.00713416	1.7918	0.00506329	37
SUCLG2	-0.0576471	-0.00744109	1.78347	0.00529706	38
FAM98B	-0.0459299	-0.00713218	1.77605	0.00553847	39
BGN	0.05548	0.000941316	1.77574	-0.0053258	40
HIBADH	-0.0438183	-0.0196761	1.77476	0.00557114	41
SUCLG1	-0.0601526	0.00181139	1.75939	0.00512902	42
TUFM	-0.0691933	0.0101257	1.75682	0.00479266	43
EIF5	0.00588342	0.049436	1.75454	-0.00569829	44
MARCKS	-0.0489207	-0.0088031	1.75416	0.00539986	45
ANXA1	0.0343068	0.0315142	1.74615	-0.00560323	46
CAPN2	0.0302762	0.0343046	1.74347	-0.00563289	47
ATL3	0.0147898	0.0399148	1.74317	-0.00568988	48
ALDH9A1	-0.0296122	-0.0278636	1.73991	0.0056263	49
LDHA	0.0259254	0.0410535	1.73817	-0.0056458	50
IDH2	-0.0559914	-0.0144895	1.73345	0.00514957	51
ATP5C1	-0.0611812	0.00812843	1.73288	0.00498979	52
SSH3	-0.0536153	-0.0040815	1.73041	0.00520148	53
ACADM	-0.0538603	-0.0113091	1.72402	0.00517079	54
FH	-0.0641018	0.0043048	1.72298	0.00484728	55
ASPN	0.0513689	0.00375072	1.72036	-0.0052193	56
ETFA	-0.0438584	-0.0194324	1.71822	0.0053686	57
WARS	0.0262012	0.0333105	1.71686	-0.00557305	58
CA1	-0.0188008	-0.0422356	1.71192	0.00558567	59
LMNB2	-0.0280049	-0.02012	1.71064	0.00554015	60
GLUD1;GLUD2	-0.0616736	0.00176452	1.69528	0.00481957	61
LRRC59	0.00270717	0.0474119	1.69472	-0.00548474	62
EMC2	-0.0534435	0.00423334	1.69184	0.00505874	63
TUBB2B	0.0029115	0.038489	1.69091	-0.00547393	64
PRKAR2A	-0.04424	-0.0253513	1.69042	0.00526165	65
HIST1H2AJ;HIST1H2AH;H2AFJ;HIST2H2AC;HIST2H2AA3;HIST1H2AD;HIST1H2AG	-0.0551116	-0.00669684	1.68233	0.00497601	66
PDHB	-0.0542267	0.000486428	1.65481	0.00489414	67
CLIC4	0.0653493	-0.0124882	1.64567	-0.00446705	68
2020-09-07	-0.0318749	-0.014984	1.63894	0.00526272	69
TXNDC5	-0.0182051	-0.0221021	1.63231	0.00532543	70
MAT2A	-0.062132	0.00610136	1.63138	0.00453539	71
CCAR2	-0.0612631	0.0116907	1.62793	0.00455396	72
PLEC	0.0379104	0.0258291	1.6277	-0.00514604	73
SGTA	-0.0515856	-0.00503344	1.62517	0.00485277	74
FLOT1	-0.0578051	0.0045927	1.61961	0.00464283	75
FBLN5	-0.0110278	-0.0401981	1.61461	0.0052662	76
SF3B2	-0.0586972	0.00626057	1.61419	0.00458995	77
GAPDH	0.0358479	0.0111786	1.60375	-0.00509229	78
ALDH1B1	0.056445	-0.00968245	1.59704	-0.00459667	79
HADHB	-0.0448176	-0.0144023	1.59383	0.00489848	80
IDH3A	-0.0491372	-0.00888608	1.59271	0.00479296	81
MBOAT7	-0.0624841	0.0119618	1.59229	0.00435331	82
PTGR1	-0.0472833	-0.0132479	1.59151	0.0048341	83
EMD	0.0038799	0.0360593	1.58558	-0.00514082	84
COX7A2	-0.0606588	0.00612444	1.57732	0.00436224	85
FN1	0.0490452	0.00604301	1.5758	-0.00473102	86
ACTN4	0.0252901	0.0162175	1.57173	-0.00509342	87
IGJ	0.00484205	-0.0456881	1.57147	0.0050159	88
SH3GL1	0.00235315	0.0402669	1.56913	-0.00507714	89
TGFBI	0.042408	0.01985	1.56645	-0.00484836	90
PGM2	-0.056126	0.00499858	1.56476	0.00447614	91
EHD4	-0.0573085	0.00425431	1.56393	0.00443151	92
ANXA2;ANXA2P2	0.0205999	0.0344373	1.55178	-0.00505286	93
CYCS	-0.0479575	-0.004698	1.55042	0.0046625	94
TPT1	0.000340468	0.0458973	1.53794	-0.00496049	95
NDUFB10	-0.049867	0.00269427	1.5369	0.00455942	96
ATP5A1	-0.0543944	0.00267537	1.53588	0.00441694	97
EPX	0.053913	0.00376483	1.52623	-0.00439385	98
FTH1	0.0369894	0.0171355	1.52261	-0.00478969	99
PAICS	-0.00333016	0.0489728	1.52015	-0.00486739	100
RNASE3	0.0579873	-0.000611128	1.51794	-0.00421324	101
CD163	0.0264249	0.0217874	1.51174	-0.00488274	102
SERPINH1	0.0041155	0.0380637	1.5109	-0.00490136	103
ACTB;ACTG1	0.0639068	-0.0148345	1.50625	-0.00390121	104
NUMA1	-0.0627029	0.00894131	1.50524	0.00395475	105
DDOST	-0.0592373	0.0153151	1.49646	0.0040699	106
DYNC1LI2	0.00583245	0.0234738	1.49153	-0.00484856	107
YWHAB	-0.0546168	-1.34742e-05	1.48221	0.00418913	108
ATP5B	-0.0541669	0.0045526	1.47679	0.00418278	109
MLEC	-0.0658623	0.0201143	1.47406	0.00364199	110
SPTBN1	-0.0528327	0.00279295	1.47117	0.00420627	111
FLNA	0.0632854	-0.0163362	1.46946	-0.00375858	112
OPA1	-0.0460139	-0.00597928	1.46838	0.00440039	113
DPYSL3	0.0622704	-0.0148511	1.46602	-0.00379353	114
IPO5	-0.00083882	0.0419519	1.46596	-0.00471789	115
CAB39	-0.00500298	0.0380385	1.4606	-0.00465603	116
SDHB	-0.0585835	0.00692164	1.45852	0.00393049	117
H2AFY	-0.0665569	0.0185393	1.45709	0.00351506	118
FARSB	-0.0529332	0.0118298	1.45375	0.00413128	119
HNRNPUL2	-0.0637937	0.0188779	1.44951	0.00363525	120
MPO	0.0409649	0.0188904	1.44063	-0.00441773	121
CHCHD3	-0.05528	0.0034326	1.42881	0.00393833	122
BZW1	-0.00646334	0.0450434	1.42533	-0.00452372	123
DLD	-0.0308274	-0.0189674	1.42197	0.00452815	124
SLC16A3	0.00878504	0.0414901	1.42014	-0.00462951	125
PDLIM5	0.0512885	-0.000957238	1.41947	-0.00404769	126
TAPBP	-0.00414782	0.0485767	1.41082	-0.00450546	127
HNRNPM	-0.0647398	0.0186084	1.40968	0.00337948	128
HIST1H4A	-0.0523164	0.00259488	1.40905	0.00396798	129
SEC23A	0.00806123	0.0411604	1.40779	-0.00458718	130
AKR1B1	-0.052481	0.00343481	1.4063	0.00395045	131
UBA6	-0.00114615	0.0462189	1.40469	-0.00451747	132
ILF3	-0.0636581	0.0206833	1.40021	0.00339589	133
SNRNP40	-0.0526282	0.00131398	1.39829	0.0039113	134
HSD17B4	-0.0661148	0.020342	1.39118	0.00319114	135
CNN1	0.0609126	-0.018118	1.3903	-0.00350163	136
PDIA5	-0.0545857	0.0122763	1.38956	0.00379667	137
PARP1	-0.0597108	0.0154304	1.3866	0.00354696	138
YWHAH	0.0172569	0.0291402	1.38418	-0.0045112	139
HNRNPL	-0.0653206	0.0209083	1.38259	0.00319756	140
TAGLN	0.0607589	-0.0159244	1.38028	-0.00346099	141
CBX3	-0.0548903	0.00535518	1.38018	0.00374286	142
LMNB1	-0.0574809	0.00868577	1.37904	0.00362155	143
RCN1	-0.0584933	0.0163728	1.37795	0.00356744	144
C1QB	0.0556666	-0.00369713	1.37557	-0.0036888	145
HACD3	-0.0563746	0.0121325	1.37549	0.00365672	146
LUC7L3	-0.0553957	0.0163832	1.37487	0.00369758	147
MT-CO2	-0.0527119	0.00327879	1.3709	0.00379172	148
ILF2	-0.0634949	0.0212215	1.3707	0.00325218	149
DUSP3	0.045203	-0.0110691	1.36998	-0.00404283	150
DSP	-0.00886065	0.0486145	1.36391	-0.0042912	151
CSTB	-0.0563192	0.0132875	1.36285	0.00360185	152
HARS	-0.0100651	0.0432644	1.36243	-0.00426785	153
USMG5	-0.0501226	0.00906203	1.36237	0.00385322	154
YARS	-0.00388212	0.0447558	1.36186	-0.00435051	155
ACADVL	-0.057722	0.0138427	1.35461	0.0034961	156
PPP3CA	-0.0101665	0.0493098	1.35436	-0.00424001	157
ABCE1	-0.0121461	0.0488989	1.35377	-0.00420506	158
IDH1	-0.0535343	-0.000387214	1.352	0.00367639	159
KLC1	-0.00229335	0.0335009	1.35168	-0.00433508	160
LAMP1	-0.0545172	0.0154652	1.34238	0.00359121	161
ACOT7	0.00486537	0.0403394	1.33932	-0.00435182	162
MDH2	-0.0446874	-0.00679949	1.33367	0.00391561	163
SMC3	-0.0462481	-0.00426883	1.33316	0.00386545	164
ATXN10	-0.0380624	0.00374512	1.32967	0.0040719	165
SLC25A11	-0.061544	0.0190207	1.32735	0.00314569	166
NUP214	-0.0612572	0.0208798	1.32727	0.00316327	167
USP5	-0.00513384	-0.0333319	1.32471	0.00430602	168
HNRNPA0	-0.0561369	0.00197655	1.32135	0.00341862	169
SCP2	-0.0569926	0.0141661	1.31808	0.00335967	170
PALLD	0.0613494	-0.0189767	1.31753	-0.00310584	171
AARS	0.0124993	0.0319625	1.31298	-0.00428598	172
PDIA3	-0.0537064	0.0156367	1.31055	0.00348435	173
PPIB	-0.0573407	0.0180823	1.30727	0.003289	174
KHDRBS1	-0.0500544	0.0133452	1.30578	0.00361765	175
RPS27A;UBA52;UBB;UBC	-0.048341	0.000713621	1.30379	0.00367404	176
PRDX3	-0.0145607	-0.0194254	1.30354	0.00425277	177
ANXA4	-0.056771	0.00732089	1.30298	0.00329857	178
MYH10	0.00874311	0.025347	1.30066	-0.00424189	179
TLN1	0.0577324	-0.0169578	1.29913	-0.00322743	180
TOP2B	-0.0601725	0.0161187	1.29747	0.00307399	181
SPTAN1	-0.0576534	0.0151371	1.29646	0.00321858	182
VDAC1	-0.0625218	0.0205513	1.29637	0.00290966	183
FLNC	0.0573905	-0.0177802	1.29392	-0.00322062	184
HEXB	-0.0420384	-2.65737e-05	1.29108	0.00382603	185
NSF	-0.058304	0.0214705	1.28987	0.0031482	186
PFKM	0.030396	0.0138142	1.2886	-0.00406807	187
PDLIM7	0.0579885	-0.0204529	1.28775	-0.00315586	188
CSNK2A1;CSNK2A3	-0.0608977	0.0213995	1.28729	0.00297178	189
SGPL1	-0.0577477	0.0119642	1.2865	0.00316343	190
G6PD	0.00908501	0.0365411	1.28241	-0.0041834	191
FAM129A	0.0541921	-0.00783375	1.28213	-0.00333088	192
HNRNPH1	-0.0624546	0.0218612	1.28163	0.00282946	193
TMPO	-0.0536688	0.0088104	1.28054	0.00334888	194
PDIA4	-0.053769	0.0198748	1.27634	0.00332453	195
CTBP1	-0.00589839	0.0361326	1.27578	-0.00404758	196
MSN	0.0217271	0.0242723	1.27328	-0.00411691	197
HUWE1	-0.0546909	0.0107441	1.27219	0.00325907	198
DNM2	-0.0581602	0.0150686	1.26724	0.00304033	199
FHL2	0.0356559	0.0191571	1.26549	-0.00388781	200
CKAP4	0.0171706	0.0372961	1.26317	-0.0041114	201
MNDA	0.0345677	0.0176389	1.26213	-0.00389839	202
SMC1A	-0.057163	0.0137386	1.26024	0.00306421	203
IGFBP7	-0.00775329	0.0445457	1.2552	-0.00395514	204
SUB1	-0.0530348	0.0151717	1.25238	0.00324865	205
NAGK	-0.0547699	0.0141333	1.24736	0.0031352	206
APOB	0.000162047	-0.040517	1.24553	0.00401353	207
ITGB1	0.0418527	-0.00232538	1.24221	-0.00364021	208
MECP2	0.00180447	-0.0428544	1.2402	0.00398064	209
ANP32B	-0.0167645	0.0447179	1.23974	-0.00374005	210
GPX1	-0.0307346	-0.0137536	1.23381	0.00386841	211
PGRMC2	-0.0531305	0.0121303	1.23213	0.00314812	212
TOR1AIP1	-0.0477397	0.0157895	1.23082	0.00338783	213
LUC7L2	-0.0595809	0.0198125	1.23044	0.0027444	214
ABCF1	-0.0229499	0.0469509	1.22975	-0.00355416	215
DNAJA1	-0.0206406	0.0488626	1.225	-0.0035991	216
TGM2	0.0537948	-0.015111	1.22425	-0.00307493	217
SRC	-0.0481603	0.00636208	1.22369	0.00333974	218
AGRN	-0.054109	0.0155549	1.22281	0.00305068	219
KHSRP	-0.061063	0.0204168	1.22055	0.00257022	220
VPS4B	-0.0521662	0.0132966	1.21539	0.00311776	221
FLOT2	-0.0536133	0.0188703	1.21298	0.00302952	222
CSDE1	-0.0555248	0.0205333	1.21111	0.00290928	223
CLINT1	-0.0554355	0.0196618	1.21048	0.00291146	224
GSTK1	-0.0572044	0.0197926	1.21016	0.00279675	225
SMARCA5	-0.0588517	0.0207911	1.20954	0.00267703	226
IARS	-0.0149986	0.0467338	1.2063	-0.00366726	227
DDX17	-0.0601477	0.0240549	1.20532	0.00255075	228
PPP1CA	-0.0146216	0.044016	1.20446	-0.00366899	229
TCERG1	-0.059255	0.0213881	1.20195	0.00260147	230
PSMD2	-0.00848469	0.0483359	1.20117	-0.00376877	231
MATR3	-0.0576917	0.0200004	1.20032	0.00270822	232
PSMC6	-0.0171133	0.045422	1.1989	-0.00359672	233
VCAN	0.0439104	-0.0128261	1.19621	-0.00338682	234
AHNAK	0.0397107	0.00155929	1.19563	-0.00352074	235
CCAR1	-0.0571685	0.0269314	1.19546	0.00271765	236
PFN1	0.0422873	0.00244172	1.19474	-0.00343675	237
VCL	0.0574424	-0.0216012	1.19355	-0.00268751	238
COPS6	-0.0362411	0.00433885	1.19189	0.00360013	239
ATP5L	-0.0511061	0.0156643	1.19122	0.00305695	240
TAGLN2	-0.00299296	0.0343678	1.1896	-0.00380473	241
HNRNPH2	-0.0541955	0.0208103	1.1889	0.00287476	242
LASP1	-0.0301918	-0.0214778	1.18826	0.00371523	243
HNRNPK	-0.0610301	0.0245359	1.1837	0.00233252	244
PCMT1	0.0133926	0.0131349	1.18355	-0.00386094	245
FBL	-0.0541757	0.0184375	1.18186	0.00283956	246
CFL1	-0.00754829	0.0389209	1.18109	-0.00371788	247
RBBP4	-0.0577974	0.0233562	1.18045	0.00258551	248
PYGB	0.0374618	0.00784288	1.18021	-0.00352409	249
CNN2	0.0338714	0.0161659	1.17854	-0.00360608	250
U2AF2	-0.0590538	0.0236892	1.1783	0.00247255	251
HIST2H3A;HIST3H3;HIST1H3A;H3F3A;H3F3C	-0.0380264	-0.00636391	1.17624	0.00349336	252
LIMS1	0.0439151	0.000473216	1.17565	-0.00330098	253
COL12A1	-0.000204524	0.038793	1.175	-0.00378578	254
RBM39	-0.0570366	0.0211899	1.17473	0.00260892	255
SF3B1	-0.0580796	0.0253392	1.17435	0.0025272	256
CNDP2	-0.0505129	0.014626	1.17379	0.00300432	257
PTBP1	-0.0600212	0.0270099	1.17357	0.00235778	258
LTF	0.0344797	0.0189506	1.17332	-0.00357281	259
UBE2I	-0.0553902	0.0216853	1.17303	0.00271488	260
XRCC6	-0.0563531	0.0253768	1.17145	0.00263961	261
ANXA7	0.0132098	0.0228411	1.16782	-0.00380964	262
RPN2	-0.0563405	0.0218316	1.16589	0.00260878	263
MYO1C	0.0537548	-0.0165606	1.1654	-0.00277944	264
DES	0.0559842	-0.0229965	1.16262	-0.00261575	265
RNPEP	-0.0529636	0.0206819	1.16182	0.00280915	266
RTCB	-0.0571257	0.0242826	1.16155	0.00252471	267
DDB1	-0.0591458	0.026763	1.1615	0.0023568	268
TARS	-0.00976748	0.0376948	1.15948	-0.00361244	269
ACO2	-0.0287505	-0.00784336	1.15938	0.00363727	270
HNRNPU	-0.0586245	0.0217551	1.15582	0.00236581	271
GPI	-0.0293901	-0.00673803	1.15468	0.00360934	272
ZMPSTE24	-0.0403583	0.0109041	1.15466	0.00333816	273
PARK7	-0.0247432	-0.0231494	1.15256	0.00367342	274
HNRNPAB	-0.0586048	0.018715	1.15195	0.00234231	275
AIP	-0.058925	0.0261112	1.14962	0.0022979	276
NIT2	-0.0528399	0.0113913	1.14874	0.00274876	277
DDX1	-0.0562118	0.0241025	1.14871	0.00251841	278
NONO	-0.0587915	0.0241994	1.14647	0.00228899	279
MYO6	-0.054172	0.0183465	1.14495	0.00264267	280
TPSAB1;TPSB2	0.0117446	-0.041264	1.1441	0.00352715	281
GBE1	-0.0186113	0.0464979	1.14047	-0.00336598	282
TJP2	-0.0469737	0.0108969	1.13964	0.00301752	283
UBA2	-0.05733	0.0216376	1.1373	0.00235861	284
RPL11	-0.021345	0.0421028	1.13357	-0.00327097	285
USP7	-0.0563463	0.0193238	1.13332	0.00241532	286
C1QC	0.0483026	-0.00837694	1.13217	-0.00291906	287
ME2	0.0273336	0.0185082	1.12999	-0.00355654	288
2020-09-11	-0.0247156	-0.0184693	1.12996	0.00359535	289
MGST1	-0.0532767	0.014898	1.12782	0.0026088	290
PRPS1	-0.013086	0.0425905	1.12572	-0.00344087	291
DPT	0.055985	-0.0192883	1.125	-0.00239333	292
PDHA1	-0.0441016	0.00671529	1.12456	0.00307569	293
LUM	0.0559133	-0.0215857	1.12352	-0.00239002	294
CALML3	-0.0072002	-0.0290036	1.12296	0.00366144	295
LAMB1	0.0373872	0.0074864	1.11896	-0.00328837	296
FKBP2	-0.0474002	0.0140735	1.11404	0.00287875	297
CMPK1	-0.0599769	0.0261623	1.1132	0.00191649	298
GLOD4	-0.026505	-0.0134449	1.11298	0.00350971	299
HNRNPD	-0.0587369	0.0216651	1.11171	0.0020473	300
ALDOC	-0.00296708	0.0309264	1.11016	-0.00354871	301
RPS26;RPS26P11	-0.0498166	0.0151358	1.10821	0.00272087	302
ELAVL1	-0.0547257	0.0197344	1.10778	0.00238876	303
GOLGA2	0.0175781	-0.0423757	1.10726	0.00328005	304
SET;SETSIP	-0.0584228	0.0243384	1.10598	0.002038	305
SSB	-0.0553521	0.0220032	1.10467	0.00231902	306
NUP54	-0.0541977	0.0206182	1.10451	0.00241014	307
SERPINB5	0.00986102	0.0313647	1.10373	-0.00360292	308
ARHGAP1	0.0456802	-0.0085748	1.10303	-0.00291061	309
RPL35A	-0.0447323	0.0149754	1.10257	0.00295168	310
OXSR1	-0.0253593	-0.0169927	1.10253	0.00349047	311
NPTN	0.00916701	-0.0418694	1.10113	0.00343249	312
LETM1	-0.0247413	0.0477908	1.10083	-0.00305744	313
HNRNPA2B1	-0.0573903	0.0246566	1.09239	0.00204639	314
PHGDH	-0.00796038	0.0374697	1.09222	-0.00342312	315
CNOT1	-0.0166223	-0.0114656	1.09108	0.00354189	316
C1S	0.0542229	-0.0232399	1.08993	-0.00232009	317
PSMD6	-0.0199127	0.0400451	1.0885	-0.00315685	318
SRI	-0.0504072	0.0170495	1.08506	0.00256534	319
STRAP	-0.0283341	0.0410038	1.08451	-0.00287721	320
LCP1	0.0293399	0.0183848	1.08446	-0.00335693	321
HNRNPR	-0.0582748	0.0285768	1.08339	0.00187688	322
EIF4G1	-0.0280576	0.04749	1.08307	-0.00288207	323
RALY	-0.0569961	0.0223622	1.08274	0.00201645	324
YWHAQ	-0.00343701	0.0323626	1.08238	-0.00345361	325
DNM1L	-0.0192508	0.0425064	1.08158	-0.0031511	326
CALD1	0.0552242	-0.0267951	1.08101	-0.00217756	327
DDX39B	-0.0583056	0.030152	1.08021	0.00184659	328
IGHM	0.0247716	-0.0463777	1.0768	0.00297236	329
DDX21	-0.00968059	0.0423084	1.07609	-0.00334209	330
CAV1	0.0530971	-0.0165653	1.07499	-0.00231875	331
MYL9	0.0497053	-0.0238837	1.07269	-0.00254414	332
SNX6	-0.00752957	0.0334993	1.07252	-0.00336585	333
ERP29	-0.0571552	0.0271585	1.07177	0.00191497	334
PUF60	-0.055075	0.0239389	1.07061	0.00212143	335
PABPC4	-0.0232938	0.0446772	1.07059	-0.00299754	336
PRPF19	-0.0552147	0.0272887	1.06985	0.00210299	337
MTA2	-0.0556241	0.0268186	1.06922	0.00205884	338
NAA15	-0.0158542	0.0461934	1.06831	-0.00319102	339
BLVRB	-0.00923593	-0.0344534	1.06753	0.00348462	340
PHB	-0.0565519	0.0227941	1.06673	0.00194362	341
HIST1H1C	-0.0289626	-0.0130374	1.06648	0.00329906	342
ANXA8	-0.00192027	0.0372682	1.06527	-0.00341535	343
H2AFV;H2AFZ	-0.0519464	0.0151837	1.06517	0.00234859	344
FSCN1	0.00876499	0.0351946	1.06478	-0.0034753	345
MRPL12	-0.0529511	0.0175434	1.06455	0.00226681	346
AKR1A1	-0.0309836	-0.00713153	1.06413	0.00324694	347
AK2	-0.0468594	0.00896359	1.0635	0.00266426	348
MYL6	0.0542072	-0.0276007	1.06223	-0.00214494	349
ACTA2	0.0506637	-0.021887	1.06055	-0.00241467	350
GORASP2	-0.035321	0.00732491	1.05796	0.00310995	351
DHX9	-0.0579987	0.030433	1.0554	0.00166623	352
NOP56	-0.0507212	0.0235301	1.0552	0.00238048	353
PSMC1	-0.0190559	0.0386937	1.05507	-0.00306649	354
TPR	-0.0561749	0.029573	1.05452	0.00189105	355
TRIM28	-0.0546771	0.0174303	1.05415	0.00204588	356
PPA2	-0.0509289	0.0174766	1.05347	0.00235574	357
DHX15	-0.0557901	0.0293233	1.05326	0.00192425	358
S100A6	-0.0195729	-0.0166051	1.05212	0.00338748	359
SFPQ	-0.0564756	0.0265157	1.04948	0.00181514	360
P0DOX2	0.0248484	-0.041522	1.04846	0.00287019	361
GPD2	-0.0547923	0.028424	1.04666	0.00198099	362
TPM1	0.0544614	-0.0303849	1.04652	-0.00201331	363
FERMT2	0.0505585	-0.0249391	1.04372	-0.00232658	364
HNRNPA3	-0.0460584	0.0051844	1.04264	0.00260552	365
RPL31	-0.0180261	0.0369298	1.04207	-0.00304964	366
RPN1	-0.0540274	0.0274538	1.04135	0.00201965	367
HADHA	-0.048419	0.0123461	1.0411	0.00245798	368
SEC22B	-0.0510243	0.0227127	1.04048	0.00227283	369
TMPO	-0.0376834	-0.00190959	1.03922	0.00295871	370
RPA1	-0.0520242	0.0163951	1.03843	0.00218068	371
MAPK1	-0.0209177	0.0429977	1.03792	-0.00295604	372
ALDOA	-0.0227276	0.0449448	1.03702	-0.00289843	373
PCBP2	-0.0534208	0.0259963	1.03687	0.00204689	374
STT3A	-0.0505022	0.0244291	1.03574	0.00228434	375
GNAS	-0.0534445	0.0229096	1.03566	0.00203633	376
UGP2	-0.0508505	0.0252072	1.03473	0.002252	377
TUBA1B	-0.0269084	0.0371354	1.03299	-0.00274342	378
YWHAZ	-0.0285249	0.0426499	1.03231	-0.00268058	379
PSMD13	-0.0244458	0.0478525	1.0318	-0.00282483	380
OGDH	0.013073	0.0183969	1.03155	-0.00336125	381
METAP1	-0.0512652	0.0250089	1.0315	0.00219985	382
TUBB4B	-0.0254365	0.037679	1.03148	-0.0027901	383
BUB3	-0.0541533	0.0272315	1.02996	0.00192493	384
MYLK	0.0493297	-0.0268605	1.02918	-0.00233174	385
RSU1	0.0538637	-0.0271389	1.02876	-0.00194619	386
AP2M1	-0.0500313	0.023868	1.02753	0.00227152	387
KTN1	-0.0539557	0.0280672	1.02717	0.00192503	388
PSME3	-0.0541292	0.0239599	1.02652	0.00190191	389
IARS2	-0.0549028	0.0295252	1.02494	0.00180288	390
ARPC1B	0.0214738	0.025663	1.02118	-0.00326041	391
CNPY2	-0.0536142	0.0273338	1.01983	0.00190672	392
TNS1	0.0521152	-0.0259125	1.01982	-0.00205277	393
NNT	-0.0327551	-0.00311773	1.01942	0.00303318	394
CYB5R3	0.00925165	0.0207483	1.01904	-0.00332651	395
OSBP	-0.0551956	0.0249994	1.01826	0.00171115	396
TF	0.0234547	-0.0455697	1.01816	0.00280946	397
PARVA	0.051738	-0.0233163	1.018	-0.00207454	398
ACAT1	-0.0158296	-0.022301	1.01774	0.00330177	399
DYNC1I2	-0.051662	0.0227955	1.01741	0.00207745	400
P4HB	-0.0557	0.0306806	1.01723	0.0016345	401
AGR2	-0.0482489	0.0140656	1.01662	0.00233638	402
CSK	-0.0221874	-0.00624122	1.01641	0.00323464	403
EIF3K	-0.0297023	0.0444802	1.01296	-0.00256252	404
TWF2	-0.017457	0.0343185	1.01293	-0.00296605	405
AHSG	0.0181147	-0.0467907	1.0117	0.00294466	406
VDAC3	-0.0518952	0.0203038	1.01118	0.00201503	407
PSMB5	-0.0311537	-0.0145629	1.01069	0.00304219	408
DEFA1	0.0342935	0.0128027	1.00893	-0.00294748	409
AK3	-0.0207714	-0.003782	1.00877	0.00322617	410
XRCC5	-0.0535956	0.0304602	1.00693	0.00181075	411
HSPH1	-0.0204973	0.0433617	1.00671	-0.00286105	412
SPCS3	-0.0305139	-0.000516171	1.00498	0.00303665	413
SLC2A1	-0.00148186	0.0351507	1.00444	-0.00322371	414
WDR1	0.0304631	0.00338359	1.00388	-0.00303374	415
C1R	0.0244762	-0.0429095	1.00273	0.00272097	416
A2M	0.0268188	-0.0445751	0.999654	0.00262623	417
EIF3F	-0.0292291	0.0474152	0.999591	-0.00253199	418
SRP9	-0.0553898	0.0287322	0.998125	0.00149445	419
EEF1G	-0.0142109	0.0460832	0.997231	-0.00299225	420
PCBP1	-0.0557966	0.0285247	0.994817	0.00138975	421
PSMA7	-0.0508625	0.0245565	0.99385	0.0019937	422
FGG	0.00753612	-0.034655	0.991761	0.00310337	423
GOT1	-0.00718728	0.0352109	0.990625	-0.00310522	424
EIF2S1	-0.022	0.047336	0.990029	-0.00275763	425
PFKL	-0.0545704	0.0293803	0.989769	0.00153653	426
ACTL6A	-0.0560163	0.0325813	0.988964	0.00127535	427
RPS20	-0.0250817	0.0397636	0.988573	-0.00264947	428
PSIP1	-0.036102	-0.00208331	0.988308	0.00280448	429
SRP72	-0.0292212	0.0456709	0.987996	-0.00248906	430
APOA4	0.0148897	-0.0424224	0.987938	0.00294561	431
UFL1	-0.0466101	0.0192979	0.987355	0.00228599	432
ASPH	-0.0218915	0.0396733	0.984776	-0.00274274	433
ATP5F1	-0.0266537	0.00172232	0.984251	0.00304623	434
HDAC1	-0.0493168	0.0204119	0.983703	0.0020629	435
SERPINF1	0.0485842	-0.0252115	0.981148	-0.0021067	436
PPL	-0.049719	0.0214401	0.980069	0.0020053	437
RTN4	-0.00159451	0.0402245	0.976258	-0.00313168	438
SERPIND1	0.0145711	-0.0469318	0.974093	0.00290692	439
MTHFD1	-0.0229409	0.0425619	0.972976	-0.00266747	440
HNRNPC	-0.0549253	0.0255047	0.972064	0.00128098	441
GNB2	-0.0308405	-0.00259501	0.971895	0.00290232	442
PACSIN2	0.00682324	0.0194282	0.971503	-0.00316906	443
DYNC1H1	-0.0207424	0.0432672	0.970732	-0.00272958	444
AP1G1	-0.0226673	0.0442819	0.970611	-0.00266819	445
EIF4G2	-0.0145817	0.0408559	0.970281	-0.00289395	446
U2AF1	-0.0550236	0.0316911	0.969801	0.00123093	447
ATP1A1	-0.0520677	0.0289991	0.969112	0.00168616	448
FGB	0.0109284	-0.0362897	0.968796	0.00296784	449
EIF4A1	-0.0291991	0.0468118	0.968459	-0.00241672	450
MYH9	-0.020396	0.0439743	0.96831	-0.00273169	451
2020-09-09	-0.0359672	0.00960966	0.96686	0.00272023	452
SERPINB1	0.019524	0.0198084	0.965765	-0.00309289	453
EIF4A3	-0.0539391	0.0293673	0.965613	0.00138751	454
PPP2R4	-0.0250035	-0.0122572	0.965591	0.00301052	455
C4A	0.0326395	-0.0444936	0.964372	0.00224628	456
LRRC47	-0.0509949	0.0269314	0.954485	0.00169459	457
MYH11	0.0507569	-0.0287874	0.954354	-0.00172073	458
STT3B	-0.049744	0.0250575	0.952777	0.00181687	459
RUVBL2	-0.0519753	0.0285577	0.95159	0.001547	460
ATP6V1A	-0.0158879	0.0443912	0.94804	-0.00278757	461
RBM8A	-0.0427874	0.00972723	0.947622	0.00231561	462
TARDBP	-0.053624	0.0324318	0.944809	0.00119525	463
ITIH1	0.0529874	-0.0299919	0.94438	-0.00131574	464
LAMA4	0.0495323	-0.016555	0.942486	-0.00176374	465
PSMC3	-0.0283284	0.0441318	0.94243	-0.00235537	466
PRPF8	-0.0525836	0.0312637	0.940472	0.00134298	467
CYC1	-0.0491952	0.0247406	0.939807	0.00177907	468
LMAN2	-0.0456803	0.0253424	0.939431	0.00208132	469
UBE2N;UBE2NL	-0.0494641	0.0171383	0.939388	0.00174798	470
DSTN	0.0509492	-0.0286786	0.93914	-0.00157271	471
PGD	0.00533398	0.0283373	0.937772	-0.00305555	472
TINAGL1	-0.0201252	-0.000674449	0.937172	0.00298686	473
SERBP1	-0.0110721	0.0280672	0.936011	-0.00285717	474
SCARB2	-0.0473188	0.0226405	0.935841	0.00192844	475
FUBP1	-0.0525524	0.0308531	0.935577	0.00129271	476
EIF3G	-0.0520142	0.0320505	0.934527	0.00137441	477
ACSL3	-0.023984	0.0451486	0.932999	-0.0024894	478
TRIM25	-0.0403742	0.00904622	0.932955	0.00237626	479
PRKDC	-0.0536988	0.0337145	0.931297	0.000957389	480
SH3GLB1	-0.0349407	0.00148913	0.93042	0.00260549	481
DCN	0.0502734	-0.0219904	0.929219	-0.00157369	482
NUP93	-0.0294309	0.0448483	0.929159	-0.00225741	483
LYZ	0.0283066	-0.00268474	0.928981	-0.00280451	484
PGLS	-0.0422563	0.0112203	0.927648	0.00224488	485
ERO1L	-0.0202546	0.0447963	0.926638	-0.0025916	486
RCC1	-0.0530478	0.0266433	0.925922	0.00105247	487
TOMM70A	-0.0534943	0.0309301	0.924836	0.000891578	488
RBM14	-0.045754	0.0171469	0.924541	0.0019873	489
IMMT	-0.0447636	0.013074	0.92326	0.0020551	490
RPL23	-0.0327448	0.0430576	0.92257	-0.00207367	491
CLIC1	-0.0218108	0.0416732	0.922091	-0.00252566	492
CDK5RAP3	-0.04783	0.022446	0.921883	0.00178788	493
AP2A2	-0.0290746	0.0439056	0.921861	-0.00224523	494
SF3B3	-0.0534243	0.0347219	0.920843	0.000821138	495
DPP3	-0.0483424	0.0240085	0.920643	0.00172724	496
SH3GLB2	-0.0346513	-0.00398298	0.919447	0.00257015	497
RBM12	-0.0515626	0.0241341	0.917189	0.00125933	498
ANXA6	0.0492062	-0.0239864	0.91518	-0.00158797	499
EPHX1	-0.0130099	-0.0193134	0.914744	0.00297462	500
SAFB	-0.0530823	0.0300529	0.914316	0.00079819	501
PSMD4	-0.0238497	0.0370983	0.914194	-0.00242663	502
SDHA	-0.0435897	0.0187945	0.911903	0.00207434	503
COL6A2	0.0513523	-0.0282487	0.910146	-0.00121416	504
RECQL	-0.0506332	0.0308101	0.908279	0.00132259	505
JUP	-0.0315273	0.0445003	0.908112	-0.00207659	506
PAFAH1B1	-0.0107428	0.0330879	0.907595	-0.00277029	507
ADAR	-0.0495018	0.0250159	0.90732	0.00148257	508
YBX1	-0.0477409	0.026657	0.906362	0.00168484	509
SF3A3	-0.0522253	0.0325891	0.906104	0.000938306	510
SLC25A1	-0.0483791	0.0237389	0.905664	0.00160878	511
ZYX	0.0479828	-0.0248202	0.904426	-0.00164395	512
ANXA3	0.0041005	0.0300436	0.904134	-0.00294181	513
DNAJB1	-0.0198518	0.0396159	0.903474	-0.00252359	514
STAU1	-0.0471004	0.0197866	0.903062	0.0017269	515
HYOU1	-0.0490484	0.0278471	0.902215	0.00149754	516
RUVBL1	-0.0325018	0.0368241	0.902197	-0.00200315	517
SLC25A3	-0.0454047	0.0213321	0.901729	0.00187437	518
C3	0.0338533	-0.0446255	0.901692	0.0019287	519
CRIP2	0.0163193	-0.0420479	0.901684	0.00261979	520
AIMP1	-0.0318424	0.0413076	0.901555	-0.00203439	521
SLC25A24	-0.0524497	0.0348745	0.90154	0.000729254	522
RPS12	-0.0351197	0.0451419	0.90097	-0.00185389	523
DDX6	-0.0180107	0.0370284	0.900367	-0.00256819	524
MYL12A;MYL12B	-0.0179454	0.0372514	0.899695	-0.00256778	525
AP1B1	-0.0488335	0.0296862	0.898688	0.00149471	526
RPL26;RPL26L1	-0.0472101	0.0275494	0.898308	0.00168111	527
CAPZB	0.00383507	0.0308562	0.894073	-0.00290806	528
F11R	-0.0254797	0.0401329	0.893852	-0.00229057	529
C1QBP	-0.0321693	0.0352061	0.892668	-0.00198143	530
PRKCSH	-0.049495	0.0326212	0.892443	0.00134097	531
CISD2	-0.0489418	0.0308	0.890216	0.00140247	532
TRIM29	-0.00285935	0.033133	0.889808	-0.00283875	533
CSE1L	-0.0327038	0.0398181	0.889379	-0.00193967	534
CALU	-0.00836431	0.030244	0.889202	-0.00275523	535
ERAP1	-0.0404551	0.0193442	0.889063	0.00215411	536
P4HA1	-0.0212507	0.0438504	0.887189	-0.00242119	537
GNB2L1	-0.029893	0.0430181	0.886838	-0.00207154	538
MVP	-0.00193857	0.0383553	0.885119	-0.00283409	539
RPS13	-0.0478068	0.0296606	0.884028	0.00149989	540
HNRNPF	-0.0515587	0.0348056	0.883782	0.000299438	541
HRG	0.0285273	-0.0439464	0.882788	0.00211937	542
SEC13	-0.0487233	0.0327544	0.882625	0.00136119	543
OLA1	-0.000187598	0.0344756	0.882359	-0.00284261	544
ARF1;ARF3	-0.0320006	0.0393117	0.881894	-0.00194603	545
PSMB1	-0.0468683	0.0277834	0.88172	0.00159264	546
COL6A3	0.0492232	-0.0253885	0.881718	-0.001272	547
PSMD1	-0.0167953	0.0448603	0.880978	-0.00253638	548
THRAP3	-0.0477394	0.0256095	0.880575	0.00147884	549
CSRP1	0.0482579	-0.0286023	0.879934	-0.00140323	550
TFRC	-0.0265098	0.0425488	0.879781	-0.00219608	551
EML4	-0.0277858	0.0442396	0.879517	-0.00214003	552
SOD2	0.0295341	0.01381	0.879311	-0.00257952	553
ITIH2	0.0512917	-0.0330113	0.87874	-0.000575368	554
HSPE1	-0.0496201	0.024406	0.877665	0.0011508	555
RPL30	-0.0276433	0.0434538	0.877447	-0.0021384	556
PSMD12	-0.0337322	0.0444553	0.877247	-0.00183175	557
ADPRHL2	-0.0492614	0.0328391	0.876885	0.00121055	558
EIF3E	-0.033053	0.0443826	0.876009	-0.00186471	559
KARS	-0.0160471	0.04188	0.874962	-0.00253645	560
IGLL5;IGLC1	0.0493916	-0.0243378	0.874159	-0.00115231	561
CCT3	-0.0329475	0.0441316	0.873914	-0.00186171	562
SFXN1	-0.0507999	0.0325213	0.872909	0.000696571	563
RPS5	-0.0368426	0.0440007	0.872472	-0.00161895	564
S100A10	0.0109432	0.0207787	0.872082	-0.00284198	565
PSMA2	0.0148735	0.0130046	0.871866	-0.00281905	566
TPD52L2	-0.0235174	0.0334858	0.871531	-0.00228454	567
EEF1D	-0.0248085	0.0442096	0.871249	-0.00223372	568
APOA1	0.0215783	-0.0446972	0.870983	0.00235253	569
FASN	-0.0426548	0.0400545	0.869776	-0.00114803	570
COL6A1	0.0492954	-0.0287921	0.868177	-0.00109377	571
COPE	-0.0375666	0.0416372	0.867724	-0.0015472	572
SLIRP	-0.0374186	0.0398534	0.867514	-0.00155648	573
QARS	-0.0498306	0.0352543	0.867192	0.000944574	574
PABPC1;PABPC3	-0.0506557	0.0371356	0.867021	0.000448645	575
DHRS7	-0.0208205	0.0408802	0.86576	-0.00235991	576
TMEM33	-0.0331032	0.0428816	0.865319	-0.00181653	577
AFG3L2	-0.0501262	0.0269107	0.864316	0.000779085	578
SERPINF2	0.0244968	-0.0373631	0.864008	0.00221932	579
EEF1B2	-0.0331588	0.0396638	0.860485	-0.00179269	580
EIF3M	-0.0366304	0.0428521	0.859872	-0.00157413	581
OAS3	-0.0236325	0.0418271	0.859156	-0.00223509	582
COPG1	-0.0220341	0.0429502	0.859063	-0.00229389	583
EHD2	0.0478743	-0.028616	0.858926	-0.001252	584
RPS11	-0.0465149	0.0285105	0.858723	0.00144724	585
CAPG	-0.0257807	0.0380682	0.858393	-0.00214625	586
SRRT	-0.0500777	0.0318735	0.857823	0.000552715	587
TYMP	0.00877085	0.0287245	0.857039	-0.00279724	588
RPL29	-0.0474216	0.0300938	0.856604	0.00130052	589
RPL37A	-0.0153525	0.0358688	0.856195	-0.00249145	590
SF3A1	-0.0499289	0.0362583	0.855986	0.000281903	591
PHB2	-0.0499483	0.0286338	0.854927	0.000456066	592
ACP1	-0.042017	0.0208305	0.854655	0.00185883	593
TUBB	-0.0343743	0.0376946	0.853877	-0.00169188	594
CD44	0.0268921	0.0121511	0.852505	-0.00255006	595
COPS4	-0.0360964	0.0446746	0.852373	-0.00157482	596
CACYBP	-0.0491235	0.0332683	0.85174	0.000871635	597
SERPINC1	0.0191729	-0.0387381	0.851701	0.00236452	598
COTL1	0.0391874	-0.00367563	0.851369	-0.00203561	599
PPP1R12A	0.0485713	-0.0298645	0.851062	-0.00101515	600
GOT2	-0.0331244	0.00846467	0.850453	0.00233529	601
HNRNPDL	-0.0320704	0.0364076	0.850424	-0.0018112	602
SSRP1	-0.033872	0.0414489	0.850186	-0.00170605	603
HPRT1	-0.0233871	0.0277452	0.849757	-0.00221013	604
PTGES3	-0.0493446	0.0337384	0.84961	0.000137218	605
SYNPO2	0.0475599	-0.0323307	0.849575	-0.00120297	606
KPNB1	-0.027705	0.0445739	0.848796	-0.00202514	607
TKT	-0.0421676	0.0215869	0.848658	0.00181072	608
VCP	-0.0185765	0.0423019	0.848081	-0.00237068	609
HSP90AA1	-0.0371518	0.0401071	0.848023	-0.00148118	610
GC	0.04778	-0.0306925	0.84698	-0.00113153	611
PAK2	-0.0419219	0.0368584	0.846379	-0.00107756	612
ESD	0.0387129	-0.00544704	0.846269	-0.00203809	613
FKBP3	-0.04806	0.0224803	0.846222	0.00106365	614
XPO1	-0.0403655	0.0399894	0.845014	-0.00121262	615
ATAD3A	-0.0493177	0.0365558	0.844153	0.000410001	616
IGHG3	0.0493	-0.0339257	0.843855	-0.000460956	617
RPS23	-0.0347434	0.0433821	0.843173	-0.00162069	618
SNRPD3	-0.0475758	0.0279478	0.842952	0.00112163	619
CSNK2B	-0.0492292	0.0375298	0.842605	0.000428938	620
RPS18	-0.0461345	0.0317984	0.84187	0.00134758	621
GCN1L1	-0.0491232	0.0287514	0.841092	0.000360275	622
NAP1L4	-0.0246175	0.0369365	0.840214	-0.0021263	623
PSMD11	-0.0265238	0.0436805	0.840138	-0.00204501	624
EFTUD2	-0.0477724	0.0352988	0.839293	-0.000189188	625
PSMC4	-0.0383665	0.03918	0.838309	-0.00134163	626
HSPB1	0.0223759	0.0115871	0.836002	-0.00259262	627
CORO1B	0.00449957	0.0295465	0.835017	-0.00271985	628
EIF3L	-0.0271442	0.0431903	0.834961	-0.00199713	629
VAMP3;VAMP2	-0.0469923	0.0286862	0.8343	0.00112862	630
SYNCRIP	-0.0483294	0.034301	0.834031	8.25929e-05	631
MIF	-0.038747	0.0138974	0.833705	0.00197002	632
CRABP2	-0.0399024	0.0095968	0.833124	0.00188966	633
PRMT1	-0.0484399	0.0316667	0.831899	0.000646884	634
VPS26A	-0.0298636	0.0397996	0.831651	-0.00185154	635
SLC25A6	-0.0295665	-1.75004e-05	0.831108	0.00238573	636
TMED5	-0.0451338	0.0268779	0.830715	0.00138247	637
RPL36	-0.0470752	0.0318616	0.830685	0.00106619	638
DDX5	-0.0484733	0.0357241	0.829935	0.000358972	639
RPS19	-0.0380981	0.0423229	0.827968	-0.00130893	640
GANAB	-0.0481104	0.037356	0.826796	0.00018461	641
HM13	-0.0447915	0.0298445	0.82618	0.00138735	642
FGA	0.0133401	-0.0352159	0.826043	0.00244144	643
IGLC6	0.0450239	-0.0400301	0.825633	0.000558413	644
SNRPN;SNRPB	-0.0286586	0.0390418	0.82534	-0.00188707	645
CTNNA1	-0.0414473	0.0377098	0.825127	-0.000993109	646
PSMA6	-0.02347	0.0423117	0.82066	-0.00209997	647
ACO1	0.0375842	-0.00766983	0.820591	-0.00197345	648
CP	0.0452775	-0.0196437	0.820337	-0.00126624	649
CCT5	-0.0283553	0.0430554	0.820166	-0.00188136	650
LGALS3BP	-0.0453168	0.0192803	0.81953	0.0012523	651
LARS	-0.046537	0.0361611	0.819388	-0.000209496	652
USO1	-0.0478564	0.0363609	0.819116	0.000434152	653
FHL1	0.0470572	-0.0319534	0.818832	-0.00089034	654
RARS	-0.0324084	0.0451647	0.818653	-0.0016552	655
CAPRIN1	-0.0446862	0.0401454	0.818378	-0.000544637	656
AIMP2	-0.0149032	0.0378401	0.817957	-0.00237386	657
ETF1	-0.0306882	0.0391176	0.817742	-0.00174987	658
ARL6IP1	-0.0430923	0.0400408	0.81752	-0.000756903	659
SNRNP200	-0.0472956	0.0367024	0.816601	7.0602e-05	660
STIP1	-0.0230499	0.0385887	0.816299	-0.00210049	661
CAPZA2	0.0290009	-0.00747977	0.815628	-0.00234179	662
RAB2A	-0.0393736	0.0342416	0.815513	-0.00113337	663
2020-09-02	-0.0165955	-0.0110706	0.814885	0.00260828	664
G3BP1	-0.0446279	0.038332	0.814494	-0.000518096	665
HK1	-0.00828144	0.035759	0.813824	-0.00251028	666
RPS27	-0.0442969	0.0282286	0.813622	0.00134193	667
Ig kappa chain V-III region B6	0.0473935	-0.0287174	0.813432	-0.000612455	668
HNRNPA1;HNRNPA1L2	-0.0444296	0.0338555	0.813157	-0.000536772	669
RPL17	-0.044647	0.0388067	0.812338	-0.000494796	670
S100A4	-0.0189003	-0.011503	0.81222	0.00256812	671
HSPA4	-0.0472665	0.0318304	0.812047	0.000642684	672
SERPINA3	0.0364673	-0.0214737	0.811899	-0.00199507	673
OGN	0.0465102	-0.0291062	0.811434	-0.00091654	674
HSP90B1	-0.0403041	0.0250118	0.811371	0.00173203	675
ERGIC3	0.0207067	-0.0339162	0.811172	0.00216955	676
RPS3	-0.0340262	0.0450535	0.811116	-0.00152001	677
NASP	-0.0451911	0.0378941	0.810943	-0.000387016	678
SRP68	-0.0257039	0.0405407	0.808248	-0.00195908	679
RAC1;RAC3	-0.0380385	0.0190374	0.808178	0.00187868	680
AMBP	0.0471471	-0.0328178	0.807901	-0.00029028	681
DYNLL1	-0.0418866	0.0116838	0.807524	0.00156707	682
CHD4	-0.0450029	0.0363276	0.80735	-0.000383107	683
RPRD1B	-0.0470287	0.0341132	0.806718	0.000241914	684
SHMT2	-0.0421122	0.041693	0.806068	-0.000792059	685
H1F0	0.0186317	0.00135985	0.805949	-0.00255014	686
CTNNB1	-0.0467792	0.0352115	0.805849	0.000118185	687
SERPING1	0.0450305	-0.0315179	0.805505	-0.00115143	688
CFH	0.0470512	-0.0343822	0.805337	-0.000400838	689
RAB1A	-0.0460826	0.0264606	0.805239	0.000928757	690
MTPN	-0.0394451	0.0181827	0.805224	0.00176218	691
RPS21	-0.0431698	0.0385212	0.805	-0.00064939	692
GART	-0.0437068	0.0375654	0.80464	-0.000570088	693
CFB	0.0387537	-0.0423025	0.803932	0.00112271	694
ALDH18A1	-0.0236323	0.0435844	0.803824	-0.0020309	695
TFG	-0.0446341	0.0352019	0.803789	-0.00041222	696
CORO1A	0.0387655	-0.00326308	0.803434	-0.00180206	697
RPL8	-0.0431857	0.0278392	0.803119	0.00139296	698
XPO7	-0.00115141	0.0271813	0.80254	-0.00257606	699
SH3BGRL3	-0.0194668	0.0284869	0.801755	-0.00217916	700
TPD52	-0.0463165	0.0245485	0.801615	0.000791387	701
RANGAP1	-0.0347076	0.0432445	0.801382	-0.00142799	702
VWA1	0.0377673	-0.0175157	0.801182	-0.00185857	703
HP	0.0286853	-0.0397308	0.801028	0.00178743	704
MTCH2	-0.0293973	0.0341964	0.800991	-0.00174991	705
KRT18	-0.0447357	0.0235742	0.800369	0.00114541	706
LRPPRC	-0.0455384	0.0371549	0.800141	-0.00018171	707
RPS8	-0.0378014	0.0417405	0.799904	-0.00118305	708
FKBP4	-0.0444748	0.0318843	0.799732	-0.000398346	709
EIF5A;EIF5A2;EIF5AL1	-0.0192565	0.0382459	0.798914	-0.00217623	710
NOP58	-0.0465965	0.0336096	0.79872	0.000270851	711
ECH1	-0.0344169	-0.00215317	0.798621	0.00204154	712
SND1	-0.0441166	0.0318681	0.798305	0.0012239	713
RPS4X	-0.0460424	0.0362854	0.798294	0.00081648	714
NAMPT	-0.0142455	0.0414294	0.798119	-0.0023242	715
DDT;DDTL	-0.0451425	0.0258588	0.798056	0.00104167	716
LONP1	-0.0394072	0.0377964	0.798035	-0.00102762	717
TAP1	-0.00534154	0.0368875	0.798024	-0.00250842	718
MARS	-0.0466118	0.0366792	0.797837	0.00043393	719
PRDX6	-0.029133	-0.00184485	0.797758	0.00226406	720
EPRS	-0.0377086	0.0426534	0.797623	-0.0011784	721
RBM25	-0.0340155	0.0384363	0.797046	-0.00145495	722
HSPD1	-0.0465406	0.0312644	0.796747	0.000461769	723
TMED10	-0.0456909	0.0342729	0.796224	0.000884916	724
GDI2	-0.046265	0.030985	0.796127	0.000672805	725
F2	0.0460593	-0.0346924	0.79595	-0.000759645	726
ATP5H	-0.0355145	0.00803987	0.795825	0.00196873	727
PSPC1	-0.0464582	0.0276817	0.795205	0.000431801	728
UBE2M	-0.0200106	0.0261132	0.794274	-0.00213373	729
RRBP1	-0.031357	0.0165507	0.79356	0.00216059	730
SNRPB2	-0.0449895	0.0294916	0.792479	0.00100009	731
CANX	-0.0314839	0.038897	0.79198	-0.00159341	732
TOP1	-0.0462321	0.0356121	0.791468	0.000355865	733
LAMC1	0.0458228	-0.024493	0.7914	-0.000744779	734
AHCYL1	-0.0452156	0.036681	0.790833	-0.000126127	735
PCK2	-0.0448297	0.0246672	0.790348	0.0010058	736
RPLP2	-0.0461605	0.0349287	0.790347	0.000340537	737
PSMB3	-0.0283452	0.0319454	0.789607	-0.00175838	738
DCPS	-0.0366982	0.0144188	0.789387	0.0018646	739
FLII	-0.0216917	0.0408117	0.789031	-0.00205311	740
LDHB	-0.030547	0.00371176	0.788879	0.00217343	741
PSMC2	-0.0270072	0.0439756	0.788049	-0.00181935	742
PLG	0.0290596	-0.041375	0.788043	0.00171426	743
TMED7	-0.042476	0.0302073	0.787988	0.00135403	744
RPL14	-0.0435035	0.0400561	0.787739	-0.000445384	745
RPL34	-0.0396436	0.0237081	0.787461	0.00163748	746
STOML2	-0.0379051	0.0227883	0.787162	0.00177096	747
RPL4	-0.0448895	0.0404104	0.78688	-0.000152001	748
RAB7A	-0.0357449	0.0376937	0.785462	-0.00127285	749
HSPA8	-0.045747	0.0371977	0.785072	0.000219476	750
COPA	-0.0389386	0.0432961	0.784899	-0.000993278	751
NACA	-0.0440969	0.0373197	0.784689	-0.000303332	752
EIF3B	-0.0267486	0.0426703	0.784367	-0.00181728	753
RPL18	-0.0442952	0.0310134	0.784039	0.00103441	754
FUS	-0.044002	0.0298741	0.78361	-0.00030983	755
CELF1	-0.0454231	0.0332901	0.782937	0.000698318	756
RAB5C	-0.0417573	0.0213964	0.78288	0.00139791	757
PCNA	-0.0427908	0.0373416	0.782824	-0.000513883	758
CAD	-0.0434814	0.0270768	0.782779	0.00116533	759
CTNND1	-0.0430002	0.036041	0.78261	-0.000478765	760
VTN	0.0456812	-0.0263009	0.782369	-0.000492043	761
AKR7A2	-0.045583	0.0313134	0.78225	0.000219076	762
NES	0.0456064	-0.0355864	0.781191	-0.000500189	763
CHMP4B	-0.04517	0.0390767	0.781115	3.88734e-05	764
RAD23B	-0.0427973	0.0364218	0.78034	-0.000489915	765
API5	-0.0394505	0.0390449	0.78028	-0.000912806	766
EIF6	-0.0320939	0.0380647	0.779771	-0.00150118	767
LAMA5	0.0263026	-0.0325013	0.779624	0.00181998	768
VIM	0.0286475	-0.0389585	0.779507	0.00170091	769
NDRG1	-0.0347882	0.0409363	0.778661	-0.00131088	770
COL1A2	0.0446917	-0.0358416	0.778373	7.02956e-05	771
SARS	0.000207594	0.0233804	0.778281	-0.00251059	772
CLU	0.0436411	-0.0259087	0.778207	-0.0010883	773
PDCD6IP	-0.0425146	0.0380097	0.777965	-0.000512326	774
HSP90AB1	-0.0407768	0.0398254	0.777814	-0.000747423	775
RPL27A	-0.0427489	0.0410576	0.77778	-0.000473545	776
SERPINB6	0.0328084	-0.0070591	0.776705	-0.00201884	777
SCFD1	-0.0326603	0.0433372	0.776404	-0.00144901	778
RPL32	-0.0452666	0.0369298	0.776269	0.00024398	779
GSTO1	0.0191771	0.0115527	0.77597	-0.00243553	780
COL1A1	0.0447045	-0.0350364	0.775736	1.75483e-05	781
ALDH16A1	-0.0446559	0.0292399	0.775256	-2.46163e-05	782
CCT6A	-0.0288434	0.0407335	0.772705	-0.00166197	783
EEF2	-0.0321228	0.0435934	0.772631	-0.00146673	784
GDI1	-0.00514661	0.0156231	0.772396	-0.00242822	785
TWF1	-0.0419933	0.0247802	0.772003	0.00127827	786
RPL24	-0.0289738	0.0404359	0.771979	-0.00165177	787
TCP1	-0.0355866	0.0407193	0.771717	-0.00121389	788
DDX3X	-0.0450641	0.0360387	0.771432	0.000353779	789
SH3BGRL	0.00875679	-0.0344332	0.77104	0.00236086	790
CCT2	-0.0413124	0.039681	0.770884	-0.00062566	791
AP3B1	-0.0426341	0.0360494	0.770295	-0.000419514	792
RANBP2	-0.04022	0.0412938	0.770064	-0.000758015	793
DARS	-0.0325295	0.0395459	0.769791	-0.0014269	794
EWSR1	-0.0446883	0.0283081	0.768977	0.000649258	795
PTRF	0.0448098	-0.0337451	0.768524	-0.000552739	796
VAPA	-0.035084	0.0422319	0.767783	-0.00123304	797
MCM3	-0.0447244	0.0279138	0.767565	0.000212759	798
RPL6	-0.00894702	0.0338716	0.767246	-0.0023446	799
UGGT1	-0.0411673	0.027597	0.766889	0.00133857	800
RNPS1	-0.0422876	0.0323888	0.766888	-0.000444381	801
MFGE8	-0.0307046	0.012231	0.766085	0.00206736	802
ARHGDIA	-0.0103096	0.028189	0.766057	-0.00231212	803
RPS25	-0.0418443	0.0414309	0.765902	-0.000506105	804
RPS2	-0.0428111	0.0401665	0.765876	-0.000340916	805
RBM4;RBM4B	-0.0349565	0.0401248	0.765776	-0.00123261	806
STK24	-0.0290688	0.00122115	0.76552	0.00213155	807
RPS6	-0.0447211	0.0355244	0.765449	0.000384816	808
XRN2	-0.0228869	0.0338192	0.764571	-0.00191484	809
USP14	-0.0279439	0.0381133	0.764048	-0.0016744	810
HNRNPUL1	-0.0445907	0.0226602	0.763872	0.000495366	811
PTPN11	-0.000471831	0.00606626	0.76319	-0.00245584	812
HSPA9	-0.0443639	0.0327977	0.762406	0.000170395	813
MCM6	-0.0245497	0.0308104	0.761882	-0.0018323	814
HLA-C	-0.0363442	0.0216032	0.76138	0.00173544	815
RPL10	-0.0426	0.0285579	0.760993	0.00107771	816
CDC37	-0.0230255	0.040914	0.760555	-0.00189392	817
EMILIN1	0.0422972	-0.0174843	0.760127	-0.00111959	818
ARL1	-0.0419134	0.0352727	0.75924	-0.000432001	819
EIF3A	-0.0357628	0.0423557	0.759092	-0.00113196	820
PRKAR1A	0.0388579	-0.0135177	0.758753	-0.00151962	821
CAND1	-0.0441098	0.0336479	0.757557	0.000187487	822
RPSA	-0.0384383	0.0394959	0.757033	-0.000868496	823
STOM	0.0280393	-0.00403963	0.755807	-0.00212925	824
PLIN3	0.00184177	0.0237613	0.75548	-0.0024494	825
P0DOX7	0.0395258	-0.0398029	0.755324	0.000734478	826
PPP2CA;PPP2CB	-0.0377585	0.0333674	0.754894	-0.000924818	827
COL14A1	0.0421833	-0.0357678	0.754509	0.000334417	828
PSMA3	-0.0332368	0.041928	0.75345	-0.0012996	829
SRSF9	-0.0440187	0.0274289	0.753421	0.000386414	830
GMPS	-0.0429803	0.0364349	0.752387	-0.000129991	831
RPLP0;RPLP0P6	-0.0409874	0.0414216	0.752168	-0.000513333	832
EIF3C;EIF3CL	-0.04394	0.0364011	0.752088	0.000402006	833
SSBP1	-0.0388739	0.0401231	0.751447	-0.000783181	834
SMU1	-0.0437117	0.0268117	0.750923	0.00059241	835
RAP1B	-0.0197182	-0.0100414	0.750161	0.00233336	836
CCT8	-0.0330445	0.0410563	0.749824	-0.00129568	837
SNRPD2	-0.0430681	0.0307341	0.748894	-4.63144e-05	838
RCC2	-0.0437397	0.0231273	0.748647	0.000387177	839
RPS16	-0.0418001	0.0407291	0.748516	-0.000340895	840
PSMD7	-0.0354106	0.0420796	0.748319	-0.00110277	841
VDAC2	-0.0391457	0.0382285	0.747924	-0.000726425	842
PPP2R1A	-0.000759501	0.0289063	0.747187	-0.0024015	843
ACLY	-0.037019	0.0395466	0.747059	-0.000949519	844
NUCB1	-0.0381526	0.0123549	0.746111	0.00149958	845
NID1	0.0434763	-0.0252915	0.74595	-0.000550671	846
RAB3GAP2	-0.043507	0.0350569	0.745763	0.000513898	847
RPL13	-0.0396396	0.0409042	0.745446	-0.000646152	848
RAB14	-0.0278505	0.0379666	0.745395	-0.00160178	849
FLNB	-0.0303915	0.0370854	0.744932	-0.00145105	850
SUPT16H	-0.0429339	0.0320008	0.744927	-1.52271e-05	851
STAT1	-0.0113563	0.0332883	0.744808	-0.00221761	852
RPS14	-0.0433784	0.0379247	0.744658	0.000198059	853
PSMA5	-0.0433794	0.0311807	0.744533	0.000204114	854
RPL9	-0.0427393	0.0400146	0.744238	-6.49116e-05	855
IGHA1	0.0416251	-0.0338794	0.743188	0.000315012	856
PSMD3	-0.0431574	0.0333693	0.742222	0.000613806	857
RPL5	-0.0255968	0.0394056	0.742149	-0.00170542	858
COPB1	-0.0391748	0.0407844	0.741758	-0.000677271	859
TMEM205	-0.0266725	0.00497695	0.741731	0.00211948	860
TMED9	-0.0386259	0.0278616	0.741304	0.00142136	861
SEC63	-0.0415624	0.0223132	0.741105	0.00103607	862
DNAJC7	-0.0232566	0.03908	0.740135	-0.00180644	863
PA2G4	-0.0430663	0.0301466	0.74	0.000589797	864
DAD1	-0.0402915	0.0229254	0.739191	0.0012129	865
CDH1	-0.0355068	0.0251725	0.739086	-0.00104292	866
RBMX	-0.0431609	0.0219038	0.738868	0.000424795	867
PSMA1	-0.0430726	0.0339407	0.738507	0.000519626	868
DLAT	-0.0430343	0.0250539	0.738136	0.000224463	869
TXLNA	-0.0358963	0.0371234	0.736801	-0.000994602	870
HPX	0.0422852	-0.0381811	0.736506	6.73025e-05	871
TM9SF2	-0.0389328	0.0394457	0.736488	-0.000667894	872
IST1	-0.0399809	0.0378966	0.736403	-0.000524607	873
TNPO1	0.0028959	0.0266894	0.735552	-0.00239118	874
NANS	-0.0394981	0.0265951	0.734903	0.00127699	875
RPL12	-0.0367461	0.0415229	0.734761	-0.0009007	876
CD47	0.00876288	0.0243459	0.73457	-0.00239522	877
RPS10	-0.0382348	0.0306989	0.734358	-0.00073707	878
RPL3	-0.0399621	0.0410257	0.732201	-0.000490144	879
RAD50	-0.0417487	0.0324493	0.731746	-0.000140175	880
NUP205	-0.0424269	0.0332308	0.731524	0.000658504	881
CLTC	-0.0367457	0.0402823	0.731353	-0.000879353	882
S100A8	0.0226436	0.0180463	0.731219	-0.00219831	883
IQGAP1	-0.0262313	0.0420431	0.730132	-0.00162484	884
COL4A1	0.029795	-0.0261081	0.729501	0.00141892	885
COPS2	-0.0160275	0.0306669	0.729296	-0.00203699	886
C8G	0.0238811	-0.0414664	0.728653	0.00173399	887
RDH11	-0.0267233	0.0393689	0.728447	-0.00159204	888
TCEA1	-0.0381	0.0223792	0.727697	0.00137673	889
TFAM	-0.041497	0.0228401	0.726812	-0.00013146	890
TRAP1	-0.0402623	0.025406	0.726687	0.00109817	891
RPL7A	-0.0388938	0.0406444	0.724764	-0.000581006	892
ST13;ST13P5;ST13P4	0.0038991	0.0153286	0.724719	-0.00236056	893
ARPC5	0.0169675	0.0140248	0.723789	-0.00228661	894
RPS9	-0.0420662	0.0336703	0.723737	0.000607422	895
CS	-0.0414975	0.0215734	0.723059	0.000802164	896
SLC25A4	0.00342442	-0.0283296	0.722263	0.00229036	897
RPL23A	-0.0383679	0.0392683	0.72224	-0.00063093	898
ARFGEF1	-0.0418228	0.0321776	0.721692	7.28017e-05	899
OTUB1	-0.039977	0.0289077	0.721362	0.0010886	900
F13A1	0.0205305	-0.0347806	0.721232	0.00184935	901
AP2B1	-0.0323865	0.038379	0.720428	-0.00119789	902
NPEPPS	-0.0371903	0.0302031	0.72007	-0.000757333	903
RPS28	-0.0406048	0.0348766	0.719521	-0.000242636	904
DEK	-0.0411691	0.0336102	0.718874	-9.59299e-05	905
BCAP31	-0.041318	0.0370211	0.718177	-3.91805e-05	906
EEA1	-0.0412825	0.0321126	0.716482	-1.86722e-05	907
PSMA4	-0.0413392	0.0318571	0.715967	0.000716954	908
HLA-A	-0.00246491	0.0340335	0.715491	-0.00228065	909
EIF2S2	-0.0367367	0.0400004	0.71529	-0.000775431	910
KIF5B	-0.0378662	0.0362787	0.715254	-0.000641564	911
AGT	0.0397935	-0.0393036	0.71468	0.000347154	912
HDGF	-0.0285437	0.0282395	0.714526	-0.00142921	913
PDIA6	-0.039925	0.0280961	0.713762	0.00101626	914
GNB1	-0.0215908	-0.00191093	0.713693	0.00215843	915
TMX1	-0.0241277	0.040712	0.713635	-0.00166347	916
CPNE1	-0.0371726	0.0168676	0.713265	0.00136683	917
HSD17B10	-0.0322962	0.0292807	0.713156	-0.00116785	918
IGHG2	0.0410327	-0.0383907	0.71291	3.3143e-05	919
SRPR	-0.0404878	0.0291172	0.712316	0.000888084	920
MCAM	0.0217364	-0.0376651	0.711993	0.0017653	921
HMGB1;HMGB1P1	-0.0283105	0.00523574	0.711693	0.00192975	922
RPL7	-0.0356059	0.0420044	0.711263	-0.000868387	923
ATP2A2	-0.0286344	0.0389591	0.711059	-0.00140832	924
CPT1A	-0.0349278	0.0289353	0.710216	-0.000928168	925
LPP	0.0413865	-0.0328891	0.709466	-0.000491884	926
PSMB2	-0.01441	0.0373516	0.708638	-0.00201448	927
EEF1A1;EEF1A1P5	-0.0311916	0.0366352	0.708177	-0.00122498	928
DLST	0.00913215	0.0213932	0.707817	-0.00230579	929
GSTP1	-0.0366895	0.011674	0.707342	0.00137271	930
ITGB4	-0.019592	0.039063	0.70664	-0.00183238	931
CCT7	-0.0335355	0.0388594	0.706611	-0.0010329	932
EIF2S3;EIF2S3L	-0.0365364	0.0406094	0.705857	-0.000733272	933
HNRNPH3	-0.0408139	0.0284943	0.705271	4.69753e-05	934
APOE	0.0407248	-0.0363045	0.70453	-2.86758e-05	935
C4BPA	0.0310687	-0.0333429	0.704524	0.00121592	936
C9	0.0394067	-0.0205002	0.704506	-0.00100317	937
DDX23	-0.0411209	0.0309988	0.704215	0.000286507	938
GFPT1	-0.0372117	0.0362547	0.702873	-0.000630333	939
ALYREF	-0.040993	0.0221984	0.702292	0.000263241	940
RPL27	-0.0407487	0.0375243	0.702172	9.70967e-05	941
ACBD3	-0.0402753	0.0372656	0.701827	-6.97671e-05	942
GSPT1;GSPT2	-0.0409057	0.0316208	0.700763	0.000455797	943
S100A9	0.0205956	0.0187778	0.70065	-0.00213336	944
RAN	-0.0356681	0.0146812	0.700454	0.00142132	945
NCL	-0.0401026	0.0272855	0.69989	0.000794338	946
ZC3HAV1	-0.0344612	0.0395586	0.699858	-0.000910571	947
RPS7	-0.0398083	0.0317799	0.69888	0.000852143	948
PKM	-0.0201714	0.0357555	0.697892	-0.00177732	949
RPL18A	-0.0403722	0.0384924	0.696898	6.43313e-05	950
COL4A2	0.0279845	-0.0262985	0.696689	0.00138421	951
TUBA1C	-0.0399737	0.0250217	0.696228	-6.33131e-05	952
RPL10A	-0.0380144	0.0410039	0.695997	-0.000461565	953
RPL15	-0.0406053	0.0374182	0.695488	0.000273624	954
GNAI2	-0.0326201	0.0167444	0.695212	0.00162276	955
EIF4E	-0.0361133	0.0329899	0.692814	-0.000690495	956
TXNL1	-0.0265231	0.0262048	0.692322	-0.00145121	957
RPS3A	-0.0404088	0.0354261	0.691637	0.000349049	958
ADRM1	0.0328346	-0.00731567	0.691043	-0.00158559	959
RPL21	-0.0364989	0.038475	0.690688	-0.000627971	960
EFHD2	-0.0401518	0.0293047	0.690635	0.00057444	961
CTSG	0.040292	-0.0246137	0.690584	-0.000471705	962
IGHV4-61;IGHV4-4;IGHV4-31	0.0333241	-0.0385825	0.690355	0.000960041	963
FBN1	0.040083	-0.0239471	0.689807	-0.000121684	964
NCLN	-0.0401222	0.0303327	0.689578	0.000555442	965
ESYT1	-0.040278	0.026279	0.689449	0.000327407	966
RPL19	-0.0399926	0.0378967	0.689355	8.94459e-05	967
PRMT5	-0.034644	0.0373859	0.688617	-0.000823324	968
VARS	-0.0399784	0.0339314	0.688042	0.000584286	969
NARS	-0.0372378	0.031024	0.688032	-0.000507227	970
NHP2L1	-0.0398805	0.0271108	0.687826	0.000624442	971
TCEB2	-0.0369458	0.0266968	0.687754	-0.000546097	972
PRELP	0.0400273	-0.032151	0.687532	-0.000166663	973
QDPR	-0.0220112	0.00651597	0.685509	0.00204008	974
ARF4	-0.0359984	0.0382728	0.683611	-0.000637315	975
LAMB2	0.0364148	-0.0308303	0.681435	0.00056708	976
COL18A1	0.0274535	-0.0294706	0.681062	0.00134724	977
PRKRA	-0.0395383	0.0263621	0.680835	0.000107927	978
EIF3D	-0.0345444	0.0343302	0.680451	-0.000781215	979
HSPA2	0.0378629	-0.0360873	0.680019	0.000330451	980
AOC3	0.0393445	-0.0346313	0.678602	-7.68729e-05	981
COL15A1	0.0284689	-0.0336709	0.674828	0.00125404	982
CRKL	-0.0290394	0.0334861	0.674465	-0.00121373	983
PDCD6	-0.0392117	0.0285906	0.674245	0.000553737	984
NUDC	-0.0308002	0.0368156	0.673657	-0.00108052	985
LMOD1	0.0392756	-0.0325669	0.672247	-0.000334735	986
TXNDC17	-0.0369823	0.0249248	0.671773	0.00105106	987
NID2	0.0315466	-0.0274884	0.671194	0.00100718	988
ITGA2	-0.0161067	0.0361693	0.670843	-0.00182948	989
FAM120A	-0.0287835	0.0351027	0.67073	-0.00121354	990
AP2A1	-0.0374797	0.0331139	0.669933	-0.000292167	991
RPS24	-0.0385797	0.0122721	0.669063	0.000687365	992
UPF1	-0.0351305	0.0318642	0.668607	-0.000632891	993
SNX2	-0.03647	0.0211669	0.667841	0.00108667	994
CAPN1	-0.0296359	0.038597	0.66727	-0.00113632	995
MYH14	-0.0359006	0.0295912	0.665752	-0.000509554	996
AHCY	-0.0339565	0.0335342	0.665392	-0.000745076	997
KNG1	0.0324078	-0.0417767	0.664668	0.000894856	998
SERPINA1	0.0386516	-0.0328295	0.664031	-0.000156033	999
PSMC5	-0.037436	0.0384261	0.663938	-0.000230745	1000
PTPN1	-0.0362884	0.0368568	0.663933	-0.00043639	1001
EHD1	0.0272073	0.00114193	0.663739	-0.00176435	1002
SMARCA4	-0.0383108	0.0318695	0.66197	4.51804e-05	1003
ITIH4	0.0363932	-0.0363577	0.660507	0.000387437	1004
NAPA	-0.0382796	0.0245469	0.660361	7.14825e-05	1005
RAB10	-0.0369986	0.0387465	0.660161	-0.000275164	1006
TCEB1	-0.0327903	0.0348869	0.659897	-0.000829906	1007
CTSB	-0.0332862	0.0382198	0.659734	-0.000778997	1008
UBE2L3	-0.0285943	0.00807575	0.656916	0.00166448	1009
ARCN1	-0.0376284	0.0380914	0.65577	-6.63464e-05	1010
CYB5R1	-0.0163114	0.00341881	0.653947	0.00204998	1011
SEC61A1	-0.0278762	0.0391456	0.652708	-0.00119007	1012
PGAM5	-0.0381148	0.0334722	0.652676	0.000271551	1013
CCT4	-0.0297238	0.0371921	0.652483	-0.001055	1014
PDLIM1	0.00831058	0.010747	0.65106	-0.00212123	1015
A1BG	0.0368388	-0.0365692	0.650859	0.000195616	1016
SRSF7	-0.0160301	0.0160339	0.650411	-0.00175965	1017
STK4	-0.0371082	0.0178509	0.650012	-0.000118605	1018
UNC45A	-0.0227185	0.036093	0.649174	-0.00147546	1019
LAMP2	-0.0128369	0.0280781	0.649022	-0.00185547	1020
SLC25A5	-0.0247569	0.0331487	0.647397	-0.00135959	1021
VPS35	-0.0374213	0.0354466	0.647354	2.69205e-05	1022
UBE2V2	0.00564587	0.00023759	0.647317	-0.00211299	1023
RNH1	0.0296587	-0.00719533	0.646362	-0.00155112	1024
NSFL1C	-0.0247543	0.00862088	0.64615	0.00179072	1025
SEC31A	-0.0359494	0.0356383	0.645246	-0.000309402	1026
YWHAE	-0.0363185	0.032603	0.645018	-0.000234811	1027
GCA	0.00536174	0.0199225	0.644597	-0.00210394	1028
TOMM40	-0.0295398	0.0371934	0.644265	-0.00102684	1029
PPIA	-0.0371087	0.0224449	0.641368	0.000614202	1030
NAE1	-0.0307074	0.0379284	0.637461	-0.000892154	1031
2020-09-10	0.0178605	0.00476045	0.636996	-0.00195884	1032
LAP3	-0.0313874	0.0162514	0.636471	0.00137678	1033
COL3A1	0.0369907	-0.0160713	0.634826	-0.000475493	1034
HSPA1B;HSPA1A	-0.0346352	0.00225129	0.634161	0.00103127	1035
THY1	0.00948929	-0.0237481	0.634049	0.00189204	1036
PTPN6	-0.0231295	0.0111376	0.63391	0.00179976	1037
LIMA1	-0.0367346	0.029881	0.632256	0.000109288	1038
ACTR2	0.000412499	0.028876	0.629834	-0.00203377	1039
SQRDL	-0.0365244	0.0305566	0.629711	7.79575e-05	1040
TMOD3	-0.0305329	0.0321828	0.62848	-0.00085628	1041
WDR77	-0.0296249	0.032486	0.62845	-0.000935717	1042
IGKC	0.0360557	-0.0374405	0.626612	3.23633e-05	1043
CYFIP1	-0.0329081	0.0334223	0.624339	-0.00057822	1044
RHOA	-0.0349961	0.0308732	0.623871	-0.000253867	1045
RAB18	-0.020641	0.0237106	0.6221	-0.00146869	1046
ITGA6	-0.0221716	0.0363818	0.618691	-0.00137974	1047
UBLCP1	-0.0336352	0.0245143	0.618333	0.00102372	1048
MOB1A;MOB1B	-0.0142247	0.0182576	0.618109	-0.00170604	1049
SEH1L	-0.00283839	0.0250076	0.617795	-0.00196028	1050
CTSD	-0.00255586	0.0230791	0.61695	-0.00196121	1051
VBP1	-0.0356162	0.0245575	0.616852	9.97348e-06	1052
IFI16	0.0168755	0.0188193	0.614427	-0.00189682	1053
EFEMP1	0.0170287	-0.0314297	0.614069	0.00159221	1054
IGHG1	0.033281	-0.0377854	0.613642	0.00044228	1055
TACSTD2	-0.0348724	0.0271599	0.61186	-0.000126536	1056
IGHG4	0.0355603	-0.0327424	0.610416	-0.000463012	1057
PNP	0.00261995	0.0288957	0.610309	-0.0019851	1058
RPS15A	-0.0354332	0.0333939	0.609005	0.000133368	1059
UCHL3	-0.0030274	0.0231297	0.608231	-0.00192682	1060
ESYT2	-0.0354089	0.0282136	0.607944	0.000157745	1061
APMAP	-0.0352689	0.0317992	0.607297	9.68847e-05	1062
ACTR1A	-0.0353743	0.0236061	0.607275	0.000462819	1063
UBA1	-0.0316643	0.0354248	0.6054	-0.00059061	1064
CAPZA1	-0.0276923	0.0297684	0.604417	-0.000964939	1065
C5	0.0337029	-0.0354524	0.603835	0.000278308	1066
ARPC1A	-0.0201796	0.0218958	0.60331	-0.00141669	1067
BZW2	-0.0176253	0.0303762	0.603049	-0.00152789	1068
AP1M2	-0.0343772	0.0308625	0.602701	-0.000117803	1069
PSMB6	-0.0339546	0.0262279	0.601405	-0.00019948	1070
ACSL1	-0.0335109	0.0232532	0.597649	0.000836642	1071
HSPG2	0.0299762	-0.0259746	0.597622	0.00072367	1072
CSNK1A1;CSNK1A1L	-0.034646	0.026908	0.597533	0.000542138	1073
PSMB8	-0.000287713	0.0254707	0.59705	-0.00192199	1074
SORD	-0.0334909	0.0258365	0.595761	-0.000228021	1075
NAP1L1	-0.0341687	0.0180777	0.595412	-5.91661e-05	1076
PRDX1	-0.0347242	0.0244138	0.594904	0.000222244	1077
SNX1	-0.0247625	0.0222359	0.594565	-0.00112592	1078
RPS17	-0.0316318	0.0362753	0.590346	-0.000479868	1079
NCKAP1	-0.0341247	0.0287503	0.588797	6.0867e-05	1080
EIF3I	-0.020337	0.0394302	0.587079	-0.0013447	1081
BAG2	0.0342278	-0.029172	0.585841	-0.000299638	1082
EZR	-0.033798	0.0259046	0.585101	1.49875e-05	1083
APOH	0.0288915	-0.0375466	0.582209	0.000735965	1084
GLG1	-0.00195171	0.0265451	0.582067	-0.001856	1085
BANF1	-0.0340058	0.0193205	0.582053	0.000312037	1086
ATP2B4	0.02825	-0.00651983	0.581653	-0.00129112	1087
PRDX5	-0.0323387	0.017831	0.58044	0.000848323	1088
DCD	0.00207599	-0.019254	0.579197	0.00184523	1089
DNAJB11	-0.0253614	0.034839	0.579182	-0.0010125	1090
HLA-A	-0.0273356	0.0284041	0.577619	-0.000850992	1091
CD9	-0.0262823	0.00742508	0.577453	0.00139873	1092
TPM4	0.028687	-0.00697049	0.577322	-0.00123168	1093
DPYSL2	0.0330942	-0.0321754	0.577254	6.68791e-05	1094
COPB2	-0.022382	0.0354451	0.577229	-0.00119461	1095
PRPF6	-0.0312808	0.0292285	0.575678	-0.000406261	1096
EML2	0.00358008	-0.004951	0.575434	0.00181281	1097
NPM1	-0.033399	0.0265565	0.571823	0.00024975	1098
KCTD12	0.0272369	-0.0102662	0.571713	-0.00130684	1099
GARS	-0.0141281	0.0209745	0.570003	-0.00153936	1100
DNPEP	-0.0233932	0.0139136	0.569686	0.00151246	1101
TMEM43	-0.0259328	0.0246453	0.568715	-0.000917612	1102
ERLIN2	-0.0297354	0.0324284	0.568617	-0.000555336	1103
ANXA11	-0.0110238	-0.00774279	0.567857	0.00182363	1104
ALDH2	0.0286335	-0.025225	0.565756	0.0006588	1105
PYGL	-0.00521143	0.0306904	0.562999	-0.00174598	1106
ATP6V1B2	-0.0325126	0.0266662	0.556657	0.00033132	1107
PML	-0.0236693	0.0132224	0.556471	0.00143832	1108
VASP	0.0319563	-0.0203618	0.556212	4.40206e-05	1109
SFN	-0.0267953	0.0348961	0.555263	-0.000772873	1110
ERP44	-0.032015	0.0342222	0.554609	6.27603e-06	1111
HBG2	-0.0309321	0.00356059	0.552018	0.000776375	1112
CBR1	-0.0233755	0.00625617	0.551203	0.00142817	1113
IMPDH2	-0.0276768	0.0370877	0.551192	-0.000664462	1114
EVPL	-0.0177492	0.0296274	0.547803	-0.00131301	1115
EIF3H	-0.0263486	0.0335894	0.543902	-0.000747898	1116
TNKS1BP1	-0.00482445	0.0270351	0.543078	-0.00168774	1117
RNF213	-0.0249496	0.014097	0.542699	0.00129944	1118
AK1	0.0197291	-0.0354718	0.53792	0.00117589	1119
NME2;NME2P1	-0.0253612	0.0296023	0.535482	-0.000787241	1120
ATP1B3	-0.0291324	0.02951	0.533736	-0.000356955	1121
ARL8B	-0.0133344	0.0308095	0.528369	-0.00141859	1122
SLC25A13	-0.0196746	0.025043	0.526932	-0.00113306	1123
WASF2	-0.0197151	-0.0101489	0.526706	0.00147737	1124
ACTR3	-0.00334797	0.029212	0.526278	-0.00165686	1125
AP3D1	-0.0296522	0.028259	0.515314	-2.64011e-05	1126
SLC9A3R1	-0.0184041	0.019906	0.514072	-0.00114737	1127
SNX3	-0.018356	0.0278941	0.513048	-0.00114568	1128
HSPA5	-0.0268334	0.0344492	0.50847	-0.000466846	1129
DDX19A;DDX19B	-0.0279984	0.0235425	0.507317	-0.000289956	1130
HLA-DRA	-0.0257012	0.0104079	0.504803	0.00102468	1131
TUBA4A	0.0173796	0.00506951	0.504532	-0.00146677	1132
CTSC	-0.00275094	0.0116	0.504248	-0.0015941	1133
SRPRB	-0.0291186	0.0309444	0.501164	8.69208e-05	1134
S100A11	-0.0261017	0.0272651	0.499016	-0.00048663	1135
RPL28	-0.0275314	0.0318923	0.498127	-0.000277915	1136
APEH	-0.0273795	0.0220486	0.49526	-0.000275214	1137
SUCLA2	0.0187946	-0.00342274	0.493045	-0.00137007	1138
UGDH	-0.0168153	0.0115219	0.491017	-0.0011342	1139
ARPC4	-0.00293372	0.0297588	0.490861	-0.00154813	1140
TBCB	0.0284375	-0.0126966	0.488255	-0.000374737	1141
CALR	-0.0279488	0.0310994	0.486957	-4.72074e-05	1142
SSR4	-0.0239627	0.0322691	0.486062	-0.000629654	1143
FAM49B	-0.0113432	0.0263895	0.484725	-0.00133173	1144
PSME2	-0.00693685	0.028488	0.483813	-0.00145075	1145
FBLN1	0.0174668	-0.0331994	0.47939	0.00105408	1146
CNN3	0.00373378	-0.0202492	0.477945	0.00149391	1147
CAPNS1	-0.0171624	0.0305487	0.473542	-0.00104602	1148
SH3BP1	-0.0253503	0.0298737	0.468264	-0.000344223	1149
LNP	-0.0258355	0.0271019	0.464503	-0.000230733	1150
PRDX4	-0.024725	0.0307907	0.457949	-0.000346244	1151
CRYZ	-0.0136503	-0.0152373	0.457716	0.00138904	1152
HGS	-0.0208873	0.0204981	0.457341	-0.000735335	1153
RAB11B;RAB11A	-0.00945928	-0.00130044	0.451031	0.00144036	1154
FBLN2	0.026162	-0.022482	0.448968	-0.000125611	1155
CTTN	-0.0261515	0.022692	0.448511	0.00013873	1156
STX7	-0.0248936	0.0252144	0.447733	-0.000224055	1157
ARF5	-0.0249323	0.0247057	0.439331	-0.000116904	1158
DDAH2	0.0163573	-0.0300596	0.438101	0.000942077	1159
LRRFIP1	0.0108904	-0.0147779	0.434746	0.00117009	1160
HDLBP	-0.0171996	0.0326911	0.434406	-0.000878158	1161
PPA1	-0.02221	0.0225971	0.432886	-0.000471778	1162
PGAM1	0.00713202	0.0157734	0.4306	-0.00139394	1163
ARPC2	-0.000226085	0.026217	0.42967	-0.00138299	1164
LMAN1	-0.0243125	0.0314641	0.42585	-7.73382e-05	1165
HIST1H1B	0.0111725	0.0118368	0.418637	-0.00129892	1166
RALB	-0.0240482	0.017553	0.413082	9.95316e-05	1167
HINT1	-0.0226529	0.00471287	0.410266	0.000631941	1168
PPP2R2A	-0.0229345	0.0142472	0.408075	0.000561545	1169
LMNA	0.0114493	-0.0170139	0.405261	0.00104258	1170
PGK1	-0.021396	0.0249434	0.405058	-0.000369403	1171
PSMB4	-0.0157106	0.00614012	0.397449	0.00108188	1172
HMGB2	-0.0229266	0.0129054	0.393287	0.000286695	1173
ADK	-0.00961644	0.0237456	0.389731	-0.00105402	1174
PSME1	-0.0164104	0.0281805	0.387755	-0.000717094	1175
REEP5	-0.0169174	0.0318489	0.377977	-0.000634055	1176
GNAQ;GNA11	-0.0137618	-0.00626071	0.374085	0.00105807	1177
PFN2	-0.0198378	-0.00242155	0.364669	0.000603611	1178
SRSF3	-0.0208592	0.0131654	0.360515	2.24858e-05	1179
TMED2	-0.0210192	0.0264052	0.359867	0.000213011	1180
PRKAA1	-0.0162781	0.0148227	0.357496	-0.000578625	1181
SEC24C	-0.0203292	0.0256827	0.350793	0.000322759	1182
MAPRE1	-0.0192225	0.0207977	0.349957	-0.000215018	1183
TPP1	-0.0124994	0.0122153	0.349081	-0.000779015	1184
FABP5	-0.0203363	0.0148328	0.348159	0.000154596	1185
NELFCD	-0.0202599	0.0139485	0.347046	0.000133676	1186
P0DP25;P0DP24;P0DP23	-0.0140742	0.011218	0.331209	0.000856763	1187
TXN	-0.00588338	-0.00138282	0.320936	-0.000930444	1188
ENO1	-0.01209	0.0213002	0.319198	-0.000676881	1189
LTA4H	0.00671741	0.00701522	0.304737	-0.000968918	1190
EPPK1	-0.0177803	0.0222929	0.304329	0.000152808	1191
PPP1CB	-0.012077	0.0169135	0.287667	-0.00053846	1192
C1orf123	0.00497109	-0.017379	0.286239	0.000837176	1193
MYOF	0.00363642	0.0131273	0.278564	-0.000907295	1194
ADH5	0.0125643	-0.0192237	0.277668	0.000455491	1195
NDUFS3	0.0116023	-0.0133392	0.274265	-0.000712035	1196
NDUFV1	-0.013462	0.00924961	0.262239	-0.000284989	1197
RPL38	-0.0122425	0.0121808	0.250362	-0.000333782	1198
DBNL	0.00584022	-0.00207915	0.24942	0.000685144	1199
RAB6A;RAB6B	-0.0139826	0.0204261	0.248545	0.000339416	1200
ACAA2	-0.0138976	-0.00533715	0.248271	0.00035168	1201
EIF4A2	-0.0132238	0.012149	0.244492	-0.000181491	1202
LGALS3	0.00987785	-0.0142728	0.235955	0.000443512	1203
TALDO1	-0.0128979	0.00463148	0.227297	0.00028812	1204
DCTN2	0.00599989	0.00889529	0.225716	-0.000700803	1205
ATIC	-0.0130315	0.0176685	0.223067	0.000124659	1206
VAT1	-0.0123788	-0.00274684	0.215475	-1.7357e-05	1207
MDH1	0.00662825	-0.0184154	0.200908	0.000476081	1208
UBR4	-0.00401512	0.0169331	0.181706	-0.000506838	1209
PTPRC	0.00972609	0.00447152	0.179322	-0.000300597	1210
TPM3	-0.00926326	0.00675661	0.178812	-0.000184882	1211
HLA-DRB1	0.0101636	0.00380205	0.174897	-3.12938e-05	1212
DCTN1	-0.00910257	0.0132467	0.171644	-0.000151974	1213
LTBP2	-0.00999844	-1.67277e-05	0.17145	0.000121717	1214
ARPC3	-0.0042411	0.01142	0.16946	0.000530975	1215
CD59	0.00371446	0.0080764	0.167125	0.00046549	1216
SUGT1	-0.00109387	0.000630438	0.156671	0.00051105	1217
ARHGDIB	0.0022543	0.00855443	0.104058	-0.000331385	1218
TPI1	-0.00559122	0.00648989	0.103382	-7.67935e-05	1219
MAT2B	0.000849248	0.00901229	0.097866	-0.000319455	1220
GRB2	-0.00462017	0.00234558	0.090841	-0.000103399	1221
SAMHD1	-0.00409597	0.0060539	0.086001	0.000196663	1222
TSTA3	-0.000435562	0.00925565	0.074208	0.000241839	1223
MAP4	0.00192877	-0.0155384	0.042194	6.77093e-05	1224
YWHAG	-0.000923113	0.00687205	0.024584	-5.25769e-05	1225
